# Supplementary material for: Charge transfer from the carotenoid can quench chlorophyll excitation in antenna complexes of plants
Source: Nat Commun. 2020 Jan 31;11:662. doi: 10.1038/s41467-020-14488-6 (PMC6994720; doi:10.1038/s41467-020-14488-6)
Supplement: Supplementary file 3 — Source Data [file 41467_2020_14488_MOESM3_ESM.xlsx]

## Sheet: Figure 1d
	L1			L2
	RMSD from crystal (Å)	Probability Density		RMSD from crystal (Å)	Probability Density
	0.0267273	2.54216e-24		0.11743	3.02538e-24
	0.0298067	1.6184e-23		0.11914	1.91708e-23
	0.0328862	9.92653e-23		0.120849	1.17031e-22
	0.0359657	5.86591e-22		0.122558	6.8828e-22
	0.0390451	3.33966e-21		0.124268	3.89968e-21
	0.0421246	1.83189e-20		0.125977	2.1286e-20
	0.045204	9.68118e-20		0.127687	1.11933e-19
	0.0482835	4.92938e-19		0.129396	5.67054e-19
	0.0513629	2.4182e-18		0.131105	2.76752e-18
	0.0544424	1.14297e-17		0.132815	1.30124e-17
	0.0575218	5.20496e-17		0.134524	5.89423e-17
	0.0606013	2.28375e-16		0.136234	2.57215e-16
	0.0636807	9.6545e-16		0.137943	1.08135e-15
	0.0667602	3.9325e-15		0.139652	4.37964e-15
	0.0698397	1.54337e-14		0.141362	1.70888e-14
	0.0729191	5.83634e-14		0.143071	6.42368e-14
	0.0759986	2.12661e-13		0.144781	2.32626e-13
	0.079078	7.4666e-13		0.14649	8.11587e-13
	0.0821575	2.52613e-12		0.148199	2.7278e-12
	0.0852369	8.23565e-12		0.149909	8.83269e-12
	0.0883164	2.58741e-11		0.151618	2.75534e-11
	0.0913958	7.83385e-11		0.153327	8.28059e-11
	0.0944753	2.28585e-10		0.155037	2.39745e-10
	0.0975547	6.42844e-10		0.156746	6.6872e-10
	0.100634	1.74252e-09		0.158456	1.79699e-09
	0.103714	4.55297e-09		0.160165	4.65215e-09
	0.106793	1.14682e-08		0.161874	1.16031e-08
	0.109873	2.785e-08		0.163584	2.7881e-08
	0.112952	6.52131e-08		0.165293	6.45451e-08
	0.116031	1.47261e-07		0.167003	1.43961e-07
	0.119111	3.2074e-07		0.168712	3.09357e-07
	0.12219	6.73936e-07		0.170421	6.40508e-07
	0.12527	1.36642e-06		0.172131	1.27777e-06
	0.128349	2.67405e-06		0.17384	2.45624e-06
	0.131429	5.05256e-06		0.17555	4.54996e-06
	0.134508	9.22097e-06		0.177259	8.12278e-06
	0.137588	1.62614e-05		0.178968	1.39772e-05
	0.140667	2.77258e-05		0.180678	2.31863e-05
	0.143747	4.57328e-05		0.182387	3.70889e-05
	0.146826	7.30305e-05		0.184097	5.72268e-05
	0.149905	0.000113004		0.185806	8.52094e-05
	0.152985	0.000169603		0.187515	0.000122508
	0.156064	0.000247203		0.189225	0.000170204
	0.159144	0.000350403		0.190934	0.000228747
	0.162223	0.000483837		0.192644	0.000297787
	0.165303	0.000652071		0.194353	0.000376167
	0.168382	0.000859682		0.196062	0.000462097
	0.171462	0.00111161		0.197772	0.000553532
	0.174541	0.00141385		0.199481	0.000648651
	0.177621	0.00177445		0.201191	0.000746353
	0.1807	0.00220475		0.2029	0.000846621
	0.183779	0.00272074		0.204609	0.000950698
	0.186859	0.00334415		0.206319	0.00106107
	0.189938	0.00410311		0.208028	0.00118134
	0.193018	0.005032		0.209738	0.00131625
	0.196097	0.00617024		0.211447	0.00147177
	0.199177	0.00756007		0.213156	0.00165553
	0.202256	0.00924331		0.214866	0.00187729
	0.205336	0.0112579		0.216575	0.00214916
	0.208415	0.0136347		0.218285	0.0024853
	0.211495	0.0163952		0.219994	0.00290078
	0.214574	0.0195518		0.221703	0.00340955
	0.217653	0.0231093		0.223413	0.00402183
	0.220733	0.0270695		0.225122	0.00474141
	0.223812	0.0314367		0.226832	0.00556355
	0.226892	0.0362235		0.228541	0.00647411
	0.229971	0.0414559		0.23025	0.00745032
	0.233051	0.0471762		0.23196	0.00846313
	0.23613	0.0534439		0.233669	0.00948081
	0.23921	0.0603339		0.235379	0.0104731
	0.242289	0.0679338		0.237088	0.0114149
	0.245369	0.0763403		0.238797	0.0122898
	0.248448	0.0856558		0.240507	0.0130911
	0.251527	0.0959861		0.242216	0.013823
	0.254607	0.107439		0.243926	0.014499
	0.257686	0.120123		0.245635	0.0151412
	0.260766	0.134146		0.247344	0.0157776
	0.263845	0.149615		0.249054	0.0164408
	0.266925	0.166639		0.250763	0.0171652
	0.270004	0.185324		0.252473	0.0179852
	0.273084	0.205784		0.254182	0.0189332
	0.276163	0.22814		0.255891	0.0200367
	0.279243	0.252529		0.257601	0.0213164
	0.282322	0.279103		0.25931	0.0227845
	0.285401	0.30803		0.261019	0.0244436
	0.288481	0.339484		0.262729	0.0262869
	0.29156	0.37363		0.264438	0.0282996
	0.29464	0.4106		0.266148	0.0304611
	0.297719	0.450475		0.267857	0.0327476
	0.300799	0.493265		0.269566	0.0351353
	0.303878	0.538905		0.271276	0.0376025
	0.306958	0.587261		0.272985	0.0401321
	0.310037	0.638155		0.274695	0.0427135
	0.313117	0.691393		0.276404	0.0453449
	0.316196	0.746808		0.278113	0.0480357
	0.319275	0.804285		0.279823	0.0508082
	0.322355	0.863777		0.281532	0.0536994
	0.325434	0.925304		0.283242	0.0567608
	0.328514	0.98893		0.284951	0.0600553
	0.331593	1.05473		0.28666	0.0636526
	0.334673	1.12272		0.28837	0.0676214
	0.337752	1.19287		0.290079	0.0720205
	0.340832	1.26501		0.291789	0.0768907
	0.343911	1.33886		0.293498	0.0822483
	0.346991	1.414		0.295207	0.0880838
	0.35007	1.48991		0.296917	0.0943647
	0.353149	1.56599		0.298626	0.101044
	0.356229	1.6416		0.300336	0.108074
	0.359308	1.71611		0.302045	0.115416
	0.362388	1.78896		0.303754	0.123054
	0.365467	1.85968		0.305464	0.130999
	0.368547	1.92795		0.307173	0.139286
	0.371626	1.99364		0.308883	0.147972
	0.374706	2.0568		0.310592	0.15712
	0.377785	2.11767		0.312301	0.166794
	0.380865	2.17662		0.314011	0.177047
	0.383944	2.23408		0.31572	0.187923
	0.387023	2.29043		0.31743	0.199456
	0.390103	2.34594		0.319139	0.21168
	0.393182	2.4007		0.320848	0.224633
	0.396262	2.45453		0.322558	0.238364
	0.399341	2.50706		0.324267	0.252935
	0.402421	2.55777		0.325977	0.268419
	0.4055	2.60607		0.327686	0.284897
	0.40858	2.65144		0.329395	0.302456
	0.411659	2.6935		0.331105	0.321182
	0.414739	2.73209		0.332814	0.341157
	0.417818	2.76721		0.334524	0.362455
	0.420897	2.79907		0.336233	0.385133
	0.423977	2.82795		0.337942	0.409218
	0.427056	2.85415		0.339652	0.434701
	0.430136	2.8779		0.341361	0.461527
	0.433215	2.89936		0.343071	0.489593
	0.436295	2.91859		0.34478	0.518753
	0.439374	2.93552		0.346489	0.548839
	0.442454	2.95007		0.348199	0.579686
	0.445533	2.96211		0.349908	0.611153
	0.448613	2.97155		0.351618	0.643151
	0.451692	2.97836		0.353327	0.67565
	0.454771	2.98256		0.355036	0.708681
	0.457851	2.9843		0.356746	0.742319
	0.46093	2.98379		0.358455	0.776667
	0.46401	2.9813		0.360165	0.811831
	0.467089	2.97716		0.361874	0.847911
	0.470169	2.97169		0.363583	0.88499
	0.473248	2.96514		0.365293	0.923146
	0.476328	2.9577		0.367002	0.962461
	0.479407	2.94942		0.368712	1.00304
	0.482487	2.94025		0.370421	1.04504
	0.485566	2.93001		0.37213	1.08863
	0.488645	2.91842		0.37384	1.13406
	0.491725	2.90518		0.375549	1.18161
	0.494804	2.88998		0.377258	1.23156
	0.497884	2.87259		0.378968	1.28419
	0.500963	2.85285		0.380677	1.33978
	0.504043	2.83078		0.382387	1.39852
	0.507122	2.8065		0.384096	1.46059
	0.510202	2.78029		0.385805	1.52605
	0.513281	2.75252		0.387515	1.59488
	0.516361	2.72362		0.389224	1.66694
	0.51944	2.694		0.390934	1.74197
	0.522519	2.664		0.392643	1.81952
	0.525599	2.63386		0.394352	1.89903
	0.528678	2.60371		0.396062	1.97983
	0.531758	2.57353		0.397771	2.06118
	0.534837	2.54326		0.399481	2.14239
	0.537917	2.51277		0.40119	2.22292
	0.540996	2.48192		0.402899	2.30245
	0.544076	2.45064		0.404609	2.38094
	0.547155	2.41889		0.406318	2.45867
	0.550234	2.38669		0.408028	2.53619
	0.553314	2.35405		0.409737	2.61423
	0.556393	2.32103		0.411446	2.69361
	0.559473	2.28763		0.413156	2.77511
	0.562552	2.25385		0.414865	2.85931
	0.565632	2.21964		0.416575	2.94653
	0.568711	2.18497		0.418284	3.03675
	0.571791	2.14986		0.419993	3.12962
	0.57487	2.11433		0.421703	3.22446
	0.57795	2.0785		0.423412	3.32034
	0.581029	2.04253		0.425122	3.41621
	0.584108	2.00663		0.426831	3.51098
	0.587188	1.97101		0.42854	3.60367
	0.590267	1.93588		0.43025	3.69344
	0.593347	1.90142		0.431959	3.77972
	0.596426	1.86778		0.433669	3.86214
	0.599506	1.83504		0.435378	3.94058
	0.602585	1.8033		0.437087	4.01508
	0.605665	1.77262		0.438797	4.08578
	0.608744	1.74303		0.440506	4.15291
	0.611824	1.7146		0.442216	4.21665
	0.614903	1.68734		0.443925	4.2772
	0.617982	1.66127		0.445634	4.3347
	0.621062	1.63638		0.447344	4.38926
	0.624141	1.61265		0.449053	4.44101
	0.627221	1.59001		0.450763	4.49008
	0.6303	1.56841		0.452472	4.53667
	0.63338	1.54776		0.454181	4.58098
	0.636459	1.52797		0.455891	4.62325
	0.639539	1.50896		0.4576	4.6637
	0.642618	1.4906		0.45931	4.70247
	0.645698	1.47273		0.461019	4.73961
	0.648777	1.45517		0.462728	4.77505
	0.651856	1.43769		0.464438	4.80862
	0.654936	1.42003		0.466147	4.84008
	0.658015	1.40193		0.467857	4.86916
	0.661095	1.38316		0.469566	4.89562
	0.664174	1.36354		0.471275	4.91927
	0.667254	1.34301		0.472985	4.94002
	0.670333	1.32158		0.474694	4.95781
	0.673413	1.29943		0.476404	4.97268
	0.676492	1.2768		0.478113	4.98469
	0.679572	1.25407		0.479822	4.99395
	0.682651	1.23161		0.481532	5.0006
	0.68573	1.20982		0.483241	5.00484
	0.68881	1.18906		0.48495	5.00691
	0.691889	1.1696		0.48666	5.00709
	0.694969	1.15161		0.488369	5.00566
	0.698048	1.13517		0.490079	5.00288
	0.701128	1.12025		0.491788	4.99888
	0.704207	1.10672		0.493497	4.99367
	0.707287	1.09442		0.495207	4.98712
	0.710366	1.08313		0.496916	4.97898
	0.713446	1.07258		0.498626	4.96898
	0.716525	1.0625		0.500335	4.95683
	0.719604	1.05261		0.502044	4.94237
	0.722684	1.0426		0.503754	4.92554
	0.725763	1.0322		0.505463	4.90641
	0.728843	1.02117		0.507173	4.88512
	0.731922	1.00933		0.508882	4.86183
	0.735002	0.996564		0.510591	4.83666
	0.738081	0.982871		0.512301	4.80964
	0.741161	0.968318		0.51401	4.78069
	0.74424	0.953045		0.51572	4.74965
	0.74732	0.937238		0.517429	4.71631
	0.750399	0.921096		0.519138	4.68042
	0.753478	0.904805		0.520848	4.64175
	0.756558	0.888519		0.522557	4.60014
	0.759637	0.872358		0.524267	4.5555
	0.762717	0.856407		0.525976	4.50786
	0.765796	0.840732		0.527685	4.45738
	0.768876	0.825388		0.529395	4.40439
	0.771955	0.810422		0.531104	4.3494
	0.775035	0.795871		0.532814	4.29305
	0.778114	0.781751		0.534523	4.23609
	0.781194	0.76804		0.536232	4.17927
	0.784273	0.754671		0.537942	4.12325
	0.787352	0.741528		0.539651	4.06847
	0.790432	0.728459		0.541361	4.01515
	0.793511	0.715296		0.54307	3.96322
	0.796591	0.701888		0.544779	3.91237
	0.79967	0.688126		0.546489	3.86213
	0.80275	0.673978		0.548198	3.812
	0.805829	0.659491		0.549908	3.76149
	0.808909	0.6448		0.551617	3.71023
	0.811988	0.630103		0.553326	3.65798
	0.815068	0.615636		0.555036	3.60462
	0.818147	0.601632		0.556745	3.55012
	0.821226	0.588284		0.558455	3.49447
	0.824306	0.575714		0.560164	3.43769
	0.827385	0.563953		0.561873	3.37976
	0.830465	0.552942		0.563583	3.32071
	0.833544	0.542543		0.565292	3.26056
	0.836624	0.532561		0.567002	3.19943
	0.839703	0.522781		0.568711	3.13753
	0.842783	0.512996		0.57042	3.07515
	0.845862	0.503028		0.57213	3.01265
	0.848942	0.492746		0.573839	2.95041
	0.852021	0.48207		0.575549	2.8888
	0.8551	0.470966		0.577258	2.82809
	0.85818	0.459439		0.578967	2.76845
	0.861259	0.447524		0.580677	2.70996
	0.864339	0.435277		0.582386	2.65261
	0.867418	0.422775		0.584096	2.59635
	0.870498	0.410105		0.585805	2.54111
	0.873577	0.397366		0.587514	2.48688
	0.876657	0.384664		0.589224	2.43372
	0.879736	0.37211		0.590933	2.38173
	0.882816	0.359809		0.592642	2.33103
	0.885895	0.347863		0.594352	2.28176
	0.888974	0.336362		0.596061	2.23399
	0.892054	0.325379		0.597771	2.18768
	0.895133	0.314969		0.59948	2.14268
	0.898213	0.305169		0.601189	2.09869
	0.901292	0.295986		0.602899	2.05534
	0.904372	0.287405		0.604608	2.01222
	0.907451	0.279382		0.606318	1.96889
	0.910531	0.271845		0.608027	1.92505
	0.91361	0.264701		0.609736	1.88049
	0.91669	0.257838		0.611446	1.8352
	0.919769	0.251138		0.613155	1.78935
	0.922848	0.244485		0.614865	1.74327
	0.925928	0.237781		0.616574	1.69745
	0.929007	0.230959		0.618283	1.65241
	0.932087	0.223987		0.619993	1.60867
	0.935166	0.216875		0.621702	1.56666
	0.938246	0.209675		0.623412	1.52664
	0.941325	0.202467		0.625121	1.48869
	0.944405	0.195346		0.62683	1.45269
	0.947484	0.188409		0.62854	1.41834
	0.950564	0.181733		0.630249	1.38528
	0.953643	0.175366		0.631959	1.35309
	0.956722	0.169321		0.633668	1.32144
	0.959802	0.163574		0.635377	1.2901
	0.962881	0.158074		0.637087	1.259
	0.965961	0.152754		0.638796	1.22819
	0.96904	0.147548		0.640506	1.19787
	0.97212	0.142402		0.642215	1.16825
	0.975199	0.137282		0.643924	1.13958
	0.978279	0.132181		0.645634	1.11206
	0.981358	0.127114		0.647343	1.08579
	0.984438	0.122114		0.649053	1.06078
	0.987517	0.117222		0.650762	1.03695
	0.990596	0.112477		0.652471	1.01412
	0.993676	0.107912		0.654181	0.992046
	0.996755	0.103543		0.65589	0.970428
	0.999835	0.0993776		0.6576	0.948969
	1.00291	0.0954075		0.659309	0.927387
	1.00599	0.0916196		0.661018	0.90545
	1.00907	0.0879977		0.662728	0.883002
	1.01215	0.0845263		0.664437	0.859976
	1.01523	0.0811925		0.666147	0.836403
	1.01831	0.0779862		0.667856	0.81241
	1.02139	0.0748999		0.669565	0.788199
	1.02447	0.0719279		0.671275	0.76403
	1.02755	0.0690668		0.672984	0.740189
	1.03063	0.0663159		0.674694	0.716949
	1.03371	0.0636779		0.676403	0.694541
	1.03679	0.0611585		0.678112	0.673118
	1.03987	0.0587646		0.679822	0.652738
	1.04295	0.0565006		0.681531	0.633354
	1.04603	0.0543644		0.683241	0.614834
	1.04911	0.052344		0.68495	0.596979
	1.05219	0.0504159		0.686659	0.579567
	1.05526	0.0485476		0.688369	0.562398
	1.05834	0.0467026		0.690078	0.545324
	1.06142	0.044848		0.691788	0.528275
	1.0645	0.0429614		0.693497	0.511272
	1.06758	0.041037		0.695206	0.494409
	1.07066	0.0390868		0.696916	0.477836
	1.07374	0.0371389		0.698625	0.461734
	1.07682	0.0352325		0.700335	0.446282
	1.0799	0.0334108		0.702044	0.431635
	1.08298	0.0317148		0.703753	0.417907
	1.08606	0.0301777		0.705463	0.405161
	1.08914	0.0288221		0.707172	0.3934
	1.09222	0.027659		0.708881	0.382572
	1.0953	0.0266883		0.710591	0.372573
	1.09838	0.0258999		0.7123	0.363259
	1.10146	0.0252749		0.71401	0.354462
	1.10454	0.0247863		0.715719	0.346006
	1.10762	0.0244008		0.717428	0.337726
	1.1107	0.0240799		0.719138	0.329484
	1.11377	0.0237824		0.720847	0.321179
	1.11685	0.0234674		0.722557	0.312749
	1.11993	0.0230981		0.724266	0.304168
	1.12301	0.0226453		0.725975	0.295442
	1.12609	0.0220906		0.727685	0.286599
	1.12917	0.0214285		0.729394	0.277686
	1.13225	0.0206664		0.731104	0.268758
	1.13533	0.0198232		0.732813	0.259883
	1.13841	0.018926		0.734522	0.251129
	1.14149	0.0180069		0.736232	0.242569
	1.14457	0.017098		0.737941	0.234268
	1.14765	0.0162278		0.739651	0.226286
	1.15073	0.0154186		0.74136	0.218663
	1.15381	0.0146848		0.743069	0.211424
	1.15689	0.0140323		0.744779	0.204574
	1.15997	0.0134597		0.746488	0.198099
	1.16305	0.0129591		0.748198	0.191979
	1.16613	0.0125176		0.749907	0.186192
	1.1692	0.0121193		0.751616	0.180722
	1.17228	0.0117462		0.753326	0.175566
	1.17536	0.0113796		0.755035	0.170738
	1.17844	0.011002		0.756745	0.166257
	1.18152	0.0105981		0.758454	0.162149
	1.1846	0.0101566		0.760163	0.15843
	1.18768	0.00967172		0.761873	0.1551
	1.19076	0.00914393		0.763582	0.152133
	1.19384	0.00858003		0.765292	0.149473
	1.19692	0.00799213		0.767001	0.147036
	1.2	0.00739576		0.76871	0.14471
	1.20308	0.00680736		0.77042	0.142371
	1.20616	0.00624171		0.772129	0.139887
	1.20924	0.00570987		0.773839	0.137142
	1.21232	0.00521802		0.775548	0.134041
	1.2154	0.00476745		0.777257	0.130527
	1.21848	0.00435563		0.778967	0.126587
	1.22156	0.00397803		0.780676	0.12225
	1.22463	0.00363014		0.782386	0.117584
	1.22771	0.00330929		0.784095	0.112685
	1.23079	0.00301571		0.785804	0.107662
	1.23387	0.00275262		0.787514	0.102627
	1.23695	0.00252538		0.789223	0.0976836
	1.24003	0.0023399		0.790933	0.0929176
	1.24311	0.0022006		0.792642	0.0883987
	1.24619	0.00210863		0.794351	0.0841784
	1.24927	0.0020606		0.796061	0.0802917
	1.25235	0.00204831		0.79777	0.0767589
	1.25543	0.00205954		0.79948	0.0735856
	1.25851	0.00207975		0.801189	0.0707623
	1.26159	0.00209438		0.802898	0.0682633
	1.26467	0.00209129		0.804608	0.0660471
	1.26775	0.00206272		0.806317	0.0640582
	1.27083	0.00200644		0.808027	0.0622323
	1.27391	0.00192586		0.809736	0.0605024
	1.27699	0.00182906		0.811445	0.0588068
	1.28007	0.00172708		0.813155	0.0570958
	1.28314	0.00163173		0.814864	0.0553369
	1.28622	0.00155333		0.816573	0.0535166
	1.2893	0.00149896		0.818283	0.051638
	1.29238	0.00147136		0.819992	0.0497172
	1.29546	0.00146874		0.821702	0.0477769
	1.29854	0.00148548		0.823411	0.0458411
	1.30162	0.00151363		0.82512	0.0439306
	1.3047	0.00154477		0.82683	0.0420606
	1.30778	0.00157185		0.828539	0.0402406
	1.31086	0.00159055		0.830249	0.0384755
	1.31394	0.00159982		0.831958	0.0367679
	1.31702	0.00160156		0.833667	0.0351205
	1.3201	0.00159935		0.835377	0.0335384
	1.32318	0.00159689		0.837086	0.0320309
	1.32626	0.00159637		0.838796	0.030612
	1.32934	0.00159734		0.840505	0.0293005
	1.33242	0.00159636		0.842214	0.0281173
	1.3355	0.00158761		0.843924	0.0270825
	1.33857	0.00156413		0.845633	0.02621
	1.34165	0.00151943		0.847343	0.0255036
	1.34473	0.00144913		0.849052	0.0249517
	1.34781	0.00135206		0.850761	0.0245263
	1.35089	0.00123069		0.852471	0.0241831
	1.35397	0.00109089		0.85418	0.0238658
	1.35705	0.000940912		0.85589	0.0235135
	1.36013	0.000790182		0.857599	0.0230688
	1.36321	0.00064788		0.859308	0.0224871
	1.36629	0.000521788		0.861018	0.0217435
	1.36937	0.000417485		0.862727	0.0208376
	1.37245	0.000337971		0.864437	0.0197933
	1.37553	0.000283675		0.866146	0.0186553
	1.37861	0.000252753		0.867855	0.0174827
	1.38169	0.000241562		0.869565	0.0163396
	1.38477	0.000245221		0.871274	0.0152867
	1.38785	0.000258195		0.872984	0.0143732
	1.39093	0.000274882		0.874693	0.013631
	1.394	0.000290159		0.876402	0.013073
	1.39708	0.000299869		0.878112	0.0126928
	1.40016	0.000301182		0.879821	0.0124679
	1.40324	0.000292788		0.881531	0.0123643
	1.40632	0.000274884		0.88324	0.0123414
	1.4094	0.00024895		0.884949	0.0123571
	1.41248	0.000217356		0.886659	0.0123723
	1.41556	0.000182889		0.888368	0.0123544
	1.41864	0.000148281		0.890078	0.0122792
	1.42172	0.000115832		0.891787	0.0121324
	1.4248	8.71758e-05		0.893496	0.0119089
	1.42788	6.32084e-05		0.895206	0.0116117
	1.43096	4.41531e-05		0.896915	0.0112505
	1.43404	2.97134e-05		0.898625	0.0108388
	1.43712	1.92639e-05		0.900334	0.0103918
	1.4402	1.20321e-05		0.902043	0.00992484
	1.44328	7.23996e-06		0.903753	0.009452
	1.44636	4.19694e-06		0.905462	0.00898538
	1.44944	2.34386e-06		0.907172	0.00853504
	1.45251	1.26104e-06		0.908881	0.00810906
	1.45559	6.53627e-07		0.91059	0.00771352
	1.45867	3.26385e-07		0.9123	0.00735241
	1.46175	1.57012e-07		0.914009	0.00702739
	1.46483	7.27669e-08		0.915719	0.00673755
	1.46791	3.2489e-08		0.917428	0.00647943
	1.47099	1.39746e-08		0.919137	0.00624723
	1.47407	5.79089e-09		0.920847	0.00603346
	1.47715	2.3118e-09		0.922556	0.00582973
	1.48023	8.89112e-10		0.924266	0.00562761
	1.48331	3.2943e-10		0.925975	0.00541936
	1.48639	1.1759e-10		0.927684	0.0051985
	1.48947	4.0437e-11		0.929394	0.00496019
	1.49255	1.33964e-11		0.931103	0.00470155
	1.49563	4.27561e-12		0.932812	0.0044219
	1.49871	1.31465e-12		0.934522	0.00412299
	1.50179	3.89422e-13		0.936231	0.00380911
	1.50487	1.1113e-13		0.937941	0.00348702
	1.50794	3.05525e-14		0.93965	0.00316542
	1.51102	8.09208e-15		0.941359	0.00285415
	1.5141	2.06479e-15		0.943069	0.00256306
	1.51718	5.07564e-16		0.944778	0.00230086
	1.52026	1.20201e-16		0.946488	0.00207409
	1.52334	2.74236e-17		0.948197	0.00188648
	1.52642	6.02756e-18		0.949906	0.00173869
	1.5295	1.27632e-18		0.951616	0.00162865
	1.53258	2.60363e-19		0.953325	0.00155207
	1.53566	5.11682e-20		0.955035	0.00150322
	1.53874	9.6877e-21		0.956744	0.00147573
	1.54182	1.76702e-21		0.958453	0.00146332
	1.5449	3.10503e-22		0.960163	0.00146032
	1.54798	5.2564e-23		0.961872	0.00146215
	1.55106	8.5726e-24		0.963582	0.0014655
	1.55414	1.34691e-24		0.965291	0.00146843
				0.967	0.00147021
				0.96871	0.00147107
				0.970419	0.00147168
				0.972129	0.00147268
				0.973838	0.00147425
				0.975547	0.00147597
				0.977257	0.00147691
				0.978966	0.00147625
				0.980676	0.00147399
				0.982385	0.00147176
				0.984094	0.00147328
				0.985804	0.00148427
				0.987513	0.00151175
				0.989223	0.00156266
				0.990932	0.00164222
				0.992641	0.00175243
				0.994351	0.00189105
				0.99606	0.00205142
				0.99777	0.00222319
				0.999479	0.00239382
				1.00119	0.0025504
				1.0029	0.00268134
				1.00461	0.00277769
				1.00632	0.00283368
				1.00803	0.00284669
				1.00974	0.00281673
				1.01144	0.00274584
				1.01315	0.00263763
				1.01486	0.00249714
				1.01657	0.00233082
				1.01828	0.00214668
				1.01999	0.00195407
				1.0217	0.00176318
				1.02341	0.00158413
				1.02512	0.00142572
				1.02683	0.0012943
				1.02854	0.0011929
				1.03025	0.00112091
				1.03196	0.00107434
				1.03367	0.00104664
				1.03538	0.00102975
				1.03709	0.00101543
				1.0388	0.000996235
				1.0405	0.000966439
				1.04221	0.000922487
				1.04392	0.000863187
				1.04563	0.00078959
				1.04734	0.000704629
				1.04905	0.000612605
				1.05076	0.000518563
				1.05247	0.000427686
				1.05418	0.000344751
				1.05589	0.00027375
				1.0576	0.000217688
				1.05931	0.000178536
				1.06102	0.000157308
				1.06273	0.000154148
				1.06444	0.000168379
				1.06615	0.000198471
				1.06785	0.000241936
				1.06956	0.000295241
				1.07127	0.000353822
				1.07298	0.000412291
				1.07469	0.000464885
				1.0764	0.000506133
				1.07811	0.000531616
				1.07982	0.000538687
				1.08153	0.000526975
				1.08324	0.000498562
				1.08495	0.000457795
				1.08666	0.000410777
				1.08837	0.000364655
				1.09008	0.00032683
				1.09179	0.000304199
				1.0935	0.00030249
				1.09521	0.000325697
				1.09691	0.00037561
				1.09862	0.000451464
				1.10033	0.00054976
				1.10204	0.000664393
				1.10375	0.000787197
				1.10546	0.000908978
				1.10717	0.00102098
				1.10888	0.00111656
				1.11059	0.00119275
				1.1123	0.00125116
				1.11401	0.00129809
				1.11572	0.00134336
				1.11743	0.00139817
				1.11914	0.00147237
				1.12085	0.00157152
				1.12256	0.00169484
				1.12426	0.00183423
				1.12597	0.00197503
				1.12768	0.0020983
				1.12939	0.00218425
				1.1311	0.00221598
				1.13281	0.00218275
				1.13452	0.00208202
				1.13623	0.00191977
				1.13794	0.00170925
				1.13965	0.00146834
				1.14136	0.0012165
				1.14307	0.000971678
				1.14478	0.000748133
				1.14649	0.00055517
				1.1482	0.000397036
				1.14991	0.000273633
				1.15162	0.000181731
				1.15332	0.000116306
				1.15503	7.17272e-05
				1.15674	4.26255e-05
				1.15845	2.44094e-05
				1.16016	1.34693e-05
				1.16187	7.16201e-06
				1.16358	3.66964e-06
				1.16529	1.81181e-06
				1.167	8.61983e-07
				1.16871	3.95171e-07
				1.17042	1.7457e-07
				1.17213	7.4311e-08
				1.17384	3.04814e-08
				1.17555	1.2048e-08
				1.17726	4.58873e-09
				1.17897	1.6841e-09
				1.18068	5.95581e-10
				1.18238	2.0296e-10
				1.18409	6.66466e-11
				1.1858	2.10883e-11
				1.18751	6.42985e-12
				1.18922	1.8891e-12
				1.19093	5.34817e-13
				1.19264	1.45898e-13
				1.19435	3.8352e-14
				1.19606	9.71448e-15
				1.19777	2.37107e-15
				1.19948	5.57649e-16
				1.20119	1.26378e-16
				1.2029	2.75975e-17
				1.20461	5.80709e-18
				1.20632	1.17744e-18
				1.20803	2.30041e-19
				1.20973	4.33074e-20
				1.21144	7.85607e-21
				1.21315	1.3732e-21
				1.21486	2.31286e-22
				1.21657	3.75362e-23
				1.21828	5.86995e-24
				1.21999	8.84507e-25

## Sheet: Table 1
	a612 /Lut1 (L1)							a603 /Lut2 (L2)
	E(Lut+ Chl− )	E(Lut− Chl+ )	E(Chl*) Qy	E(Lut*) S2	V(Chl*,Lut+Chl− )	V(Chl*,Lut*)		E(Lut+ Chl− )	E(Lut− Chl+ )	E(Chl*) Qy	E(Lut*) S2	V(Chl*,Lut+Chl− )	V(Chl*,Lut*)
	20429.3	25899.4	16127.9	21721.1	468.03	167.762		19494.8		15870.6	20656.5	-123.306	89.7353
	22557.9	24139.1	16116.6	21889.2	582.648	11.8785		18286.8	24641.4	15096.3	19107.6	348.622	195.895
	21824.5	23676	14597.8	21094.4	68.5663	34.1678		19992.7	24305	15061.6	19802.7	544.537	172.373
	19523	23598	14320.4	20491.4	-9.6743	42.7885		22935.8	24805.3	15973	21780.4	-278.59	80.8707
	19182.9	27308.3	16260.9	21147.5	-102.889	48.9911		21590.8	28117.8	16819.1	21046.9	134.99	121.207
	18813.2		15299.5	20956.4	-197.938	21.1429		22933.7	24815.4	15614.9	21252	76.0787	111.233
	21584.6	26983.5	16032.7	21917	-44.7419	12.7716		23837.9	23326.9	15229.4	22316	-364.402	176.741
	19302.1	24855.9	15893.1	19054.4	22.4961	47.8785		22013.9	24026.3	16106.1	19570.2	226.423	76.8435
	20233.6	27836.5	15927	21607.9	-68.5476	107.475		21932.9	23633	14984.2	21189.2	-301.705	91.7612
	16823.9	26278.2	14590.6	20288.1	206.316	287.336		21355.3	23968.4	15727.8	21311.1	436.713	163.911
	18212.7	25636.9	15293.9	20041.9	429.543	118.607		22191.3	26786.4	15948	21631.7	248.511	118.613
	22317.7	24529.5	15149.5	21538.7	-27.6834	80.9441		20655.2	26688.9	16772.3	20676.4	-175.121	127.377
	20385.4	25087.2	15832.7	21078.8	326.639	120.751		20059.7	23251.6	15312.4	19119.3	412.789	108.537
	19750.4	24927.9	15622.1	20722.7	34.6991	37.8171		20660.9	24962.7	15362.4	21516.6	412.371	161.308
	21831.3	26995.3	15850.4	21579.4	-30.3203	120.891		19575.8	24557.1	14676.9	20641.9	633.063	188.08
	18159		15398.7	20667.4	41.9042	79.1758		19888.7	26451	15640.7	20969.2	400.304	227.038
	17457	27351.7	15303.6	21115.9	-140.019	85.9401		20108.2	26205.9	15070.5	20806.4	203.949	162.153
	19304.1	25273	15431	20260.8	156.74	100.127		19314.7	26181.4	14953.5	21669.3	453.96	232.482
	21230.1	27473.1	15306.8	22597	-218.849	49.0685		19374.1	26013	15148.7	20484.8	398.779	198.18
	19350.5	27500.9	15834.3	21904.8	-254.529	22.5469		20653.8	25343.4	15061.6	20226.6	164.66	176.116
	19880.7	28083.7	16117.4	21864.7	318.441	9.5227		20873.9	24311.3	14614	20629.5	314.734	250.078
	21297.7	27922.4	16540.8	22133.7	139.591	22.7903		21349.5	24422	15833.5	20223.1	430.551	70.2224
	18735.6		16243.2	20801.3	129.19	27.4514		24048.1	26219.7	15489.9	22900.2	96.4036	133.062
	20640.9	27879.1	15462.4	22337.7	77.088	35.7575		20151.5	27208.8	16455.3	19373.9	208.016	138.117
	21048.3	24902.6	15395.5	21608.4	-47.5112	148.178		24957.7	24708.7	16418.2	20595.2	149.076	125.458
	19681.7		15190.6	21828.6	-56.8359	6.7609		21561.4		15875.4	22235.2	167.85	164.458
	20438.4	25935.3	15987.5	19302.3	127.526	13.1785		20539.8	24050.4	14776.9	19694	109.886	246.403
	20754	27101.1	15749.6	20107	123.939	128.058		22462.7	25274.8	15217.3	21216.7	210.544	223.907
	20244.4		15522.1	22433.4	-99.43	68.6214		19894.5	27023.8	15517.3	20270.6	143.948	199.432
	17629.2	26676.3	15657.6	20836.7	42.4144	43.7818		23860.4	23857.9	15103.5	21504.2	229.392	181.485
	19501.2	26257.5	14681.7	21469.7	347.255	39.7186		21187.8	27235.7	16122.2	20807.5	-140.314	92.7359
	20665	26425.3	15518.1	21464	-96.2716	69.5223		20947.8	24089.6	14911.6	20420.3	353.071	163.682
	20602.5	28787.7	16031.1	22256.2	110.76	36.1921		21096	25434.4	14749.5	21228.1	294.707	226.57
	21092.4	26847.3	15974.6	21777.2	7.5301	7.2577		18600.4	25085.3	15502.8	19716.4	123.825	243.483
	20604.8		16213.3	23083.7	-354.408	130.398		21760.5	24852.7	15610	21067.4	127.999	166.644
	20185.9	27627.9	16387.6	21397	41.2117	83.77		20175.1	24998.9	16101.2	19876.8	566.432	155.625
	19708	25644.2	15719.7	20869.1	-217.522	112.456		21576	26475.1	15602	21052.7	293.712	7.3245
	20901.2	26469.8	15890.7	20923.6	-107.763	46.1356		19732.4	25571.5	15220.5	20357.5	-190.138	230.45
	20838.3	26915.8	16031.1	21689.2	-42.4104	30.4963		22307.7	27822.5	17257.8	21558.6	195.315	46.8215
	21918.7	27990.1	15673	21759.3	-69.874	59.2952		20925.1	24737.3	15340.7	21663.3	499.18	229.755
	17842.7		14662.3	23035.1	117.941	97.4281		18427.9	26588.9	15410.8	18818.7	186.572	252.05
	20447.5	25482.9	15334.2	20905.9	-141.97	14.2646		22551.5	25582.5	15881	20862.4	147.235	152.574
	20266.4	26968.3	16469	21938.2	220.32	139.97		21131.9	25530.6	15595.5	20548.1	112.681	193.751
	20725.8	26404.2	17126.4	20311.8	151.706	66.5994		21169.1	25713.7	16322.2	19896.6	-233.581	87.1422
	19116.9	25863.2	14403.4	19732.9	81.5299	85.353		21994	27519.7	16020.6	22441	170.241	241.425
	19242	24438.8	16501.3	19089.1	566.484	95.8106		22845.4	28038.6	16644	22255.6	180.241	138.652
	20721.3		15586.7	21890.1	55.425	73.1178		22591.2	24354.2	15802.8	20053.4	339.689	156.789
	23200.7	28081.3	16873.1	22715	188.267	20.2203		24077	26709.6	15465.7	23095.1	220.225	82.8538
	21041.3	25150.8	15493.1	20488.3	-15.9487	4.9268		19638.5	24634	16119.8	18562.3	200.082	192.237
	19738.2	26442.7	15480.2	21864.7	151.649	9.7086		21620.9	24172.1	14401	21390.6	196.209	258.523
	23219.8	25397.5	15545.5	22132.5	13.6755	53.5124		18897.9		15898	19804.9	136.58	140.125
	22011.6	26252.3	14790.6	22394.4	-67.2052	38.5233		21795.3	24708.8	15281.8	21458.2	148.03	249.635
	19309.9	22685.5	15213.2	18932.5	-429.771	124.009		21140.3	23962.2	15263.2	20148.1	196.955	127.283
	18845.8	26686.4	16320.6	21297.7	250.922	118.451		21408.3	26185	15752	21216.4	338.047	153.092
	21015.3	23747.3	15461.6	19186	-80.285	4.8755		24004.1	24882.7	16062.5	21621.9	90.4458	134.16
	22382.1	25641.4	15882.7	21416.2	140.717	6.7413		23846.4	27185.7	16377.9	23776.8	449.978	61.1897
	20833.8	26789.4	14663.2	21596.1	124.891	56.3764		20920.3	24583.4	15235	20226.7	59.0493	223.224
	23585.9	26141.4	15149.5	22919.8	-156.255	34.8921		18460.3	24894.5	15147.9	19921.7	27.9031	241.355
	20441.4	26207	14942.2	21496.4	180.091	42.1447		22567.7	25312.7	16408.5	19946	126.83	105.304
	19975.5	26868.8	15193.1	20248.9	-26.4868	39.3732		20691.7	25236.5	16123	20525.8	274.221	194.903
	18781.8	26715.1	15370.5	21167.2	292.961	46.5645		22061	27797.2	15214	23344.5	268.244	64.7911
	19648.4	26856.4	14693.8	21348.8	-16.7973	105.112		20127.3	25745.3	16691.6	18120.1	190.26	17.311
	20708.5	26607.8	15298.7	21035.5	132.256	61.8995		23664.8	24471.4	15210.8	22269.1	234.424	77.4803
	19983.8	26483.5	15282.6	20272.9	67.1256	85.3123		18081.4	27161.3	13904.2	21516.2	146.204	260.915
	22867.6	24733.4	16137.5	21170.7	149.575	40.1267		20152.7	23651	15614.9	19080.2	-38.7104	137.611
	18663.9	27637.1	15563.3	20602.6	-111.56	105.765		21702.3	28090.3	16695.7	21867.3	206.62	55.89
	22668	27741.2	16976.3	21714.4	372.45	139.061		18076.3	24655.9	14639.8	19606.4	40.2226	239.703
	20282.4	25387.5	15652.8	21717.6	78.2739	141.66		22293.4	25896.5	15130.1	22659.2	264.289	54.9853
	18076.2		16224.6	19998.5	-73.3167	70.3455		21431.1	28006.1	15489.1	22331.5	239.638	253.626
	21221.9	25972.4	16086.7	22768.9	0.1585	134.388		18947.5	25448.9	15388.2	20326	279.086	137.326
	18659.7	28057.6	14525.2	22221.4	255.55	4.4979		21189.2	24544.8	15936.7	19561.8	303.38	173.287
	17059.3	26393.9	15686.7	20014	-113.193	98.9126		19943	27453.2	15474.5	21104.3	286.058	122.76
	17468.3	25824.9	15500.4	20151.8	325.723	89.7409		20515.2	26617.8	15445.5	20265.5	96.4913	155.41
	16911.3		15355.2	19386.2	-262.712	69.2408		19772.3	27678.8	15150.3	20370.4	47.5621	159.872
	19469.8	26018.8	15836.7	19196.5	258.017	102.032		22834.4	25379.5	16531.1	21145.4	193.707	159.894
	21311.8	27178.9	15365.7	22371.4	-107.974	111.858		22991.3	24191.3	15627	19848.6	28.1817	88.6539
	19154	25169.6	15360.8	19887.2	19.6662	189.691		21195.1	26390.4	15690.7	20030.1	84.4053	145.723
	21544.9	26659.8	15923.8	20631.5	41.1209	57.9485		21935.8	25843.8	16693.2	20948.9	220.457	106.208
	19186.1	26340.6	16339.2	20098	372.872	13.5299		20333.5	23842.5	14923.7	19739.7	233.554	251.884
	19638.6	26242.4	14622.8	21112.7	-198.889	51.111		23105.1	23921.1	14847	20893.7	389.882	133.148
	20748.7	23785.6	15835.9	20024.8	-337.715	139.734		23103	27557.3	16523.9	22945.8	415.473	161.243
	19582	26673.4	16066.6	21426.6	180.354	45.2817		18325.4	26192.8	15279.4	20557.1	371.231	228.077
	22083.1	24087.8	15896.4	21634.2	309.321	66.4305		22060.5	26705.2	15533.4	22119.4	254.887	210.036
	20708.4	22092.2	15475.4	19629.8	483.944	87.3694		20225.3	26726.1	15242.3	21241.4	385.287	141.104
	19904.8	26765.5	15860.9	20458.7	2.3352	119.387		20725.2	25972.5	15809.3	21376.6	375.256	193.913
	18689.6	25490.3	15881	19054.8	-94.2134	53.4256		20851.1	26968.3	15457.6	22308.2	-130.161	230.192
	19627.9	26052	15443.1	20854.3	155.352	129.594		19235.8	23626.2	14633.3	19685.9	303.11	293.432
	19599.6	25319.9	14500.2	21666.9	-240.924	105.966		20244.5	25004.7	15054.3	20556.4	225.189	224.857
	18709.7	26953.6	15303.6	21764.6	-364.191	62.6227		20463.7	24052	16006.9	20090.8	153.411	267.033
	19473.8	26830.5	15862.5	21290.6	-246.957	9.5324		20730.1	26664.1	14775.3	22406.3	-446.898	24.3326
	17988	27022.5	15801.2	20423.2	0.1458	136.141		21478.9	23561.4	15311.6	20165.4	282.853	229.852
	19543.6	24319.1	14601.9	20487.1	6.2168	3.3532		21802.7	25392	16369.8	21073	369.243	42.7552
	21218.4		15839.1	22437.1	-22.5655	87.4403		19420.1	24568.4	15800.4	19517.3	39.7401	323.622
	18419.8	24019.5	15557.6	18888.3	591.459	54.5152		20019.4	25610.4	14641.4	20959	181.241	303.699
	21661.1	28328.1	15933.5	22670.8	-13.1419	19.0855		24168.8	25590.6	16747.3	21081.4	236.864	149.706
	21055.1	24918.4	15383.4	21246	-4.6571	47.2905		20046.1	25608.6	14463.9	22287.7	405.054	276.509
	20631.3	26957.4	16212.5	21542.5	-229.217	61.5453		20621	26226.8	16040.7	18737.7	-62.7619	175.364
	21346.8	27715.7	16341.6	21092	-178.173	63.7657		21988.3	26559.4	15811.7	21596.8	-180.689	214.867
	17133.7	21077.4	15569.7	16935.9	21.3505	91.1763		19569	25825.7	15893.1	18887.3	243.661	19.1163
	19496.1	22886.9	16425.5	18941.3	827.072	34.9318		21529.8	27036	14988.2	22619.6	291.075	167.723
	21621.3	26538.4	16342.4	20785.6	-303.324	98.218		21810.7	25155	15110	21300.6	123.622	203.194
	22452.1	28387	15826.2	23204.7	-74.8124	96.1532		20569.7	24789.6	15371.3	20243.5	244.937	101.845
	22679.3	23151.1	15814.9	21257.2	-41.5497	82.0249		21556.8	23049.6	15029.3	20503.4	220.234	217.113
	19214.1	27053.9	16523.9	21297.4	481.885	129.448		21398.7	26537.8	16756.2	20254.7	203.78	108.958
	21933.3	26562.5	15147.9	21988.4	67.8081	60.4924		18597.8	25663.4	15420.5	19688.2	117.313	211.147
	20722.5	27081.9	15606	22313.7	252.409	10.9873		19083.7		16432.7	19863.3	118.3	226.505
	21455.4	25424.6	15632.6	21306.5	-152.47	21.6122		21452.4	26416.6	15322.1	22567.6	-7.1155	92.1217
	19163.5	25766	15869.8	20888.5	460.567	26.4084		22361.4	24977.7	15638.3	22279.1	-498.468	69.074
	20934.4	27853.8	15981.1	22001.5	-138.75	40.5651		20923.4	24086.5	15299.5	19962.7	-315.414	142.629
	20513.8	26148.9	15131.8	21468.8	378.849	76.5353		20937.4	26453.5	15379.4	21038.5	330.611	203.688
	19069.1	26755.4	14469.6	21930.3	191.482	143.906		21275.5	23993.4	15591.5	20712.1	587.201	169.411
	20578.9	25236.8	14735.7	22582.7	-587.158	77.7075		21600.8	24452.3	15100.3	20698.1	203.194	140.541
	18050	27095	15433.4	19247	42.1614	33.9373		22585.6	24513.7	15423.7	20850.2	317.888	171.281
	23227.9	27652.1	15591.5	23050.1	105.066	6.1383		19755.8	23582.2	14809.9	20042.1	421.946	241.021
	22085.6	26889.1	15742.3	21937.7	176.687	59.9762		21090.3	23666.1	15297.9	19236.4	126.228	145.146
	20145	28049.7	15968.2	21604.4	96.5913	69.3033		21505	23398.1	15349.5	20445.7	234.927	207.485
	19115.6	24567	15405.2	19731.5	283.501	64.9264		19759.3	25903.2	16298	19554.7	150.782	176.385
	22162	26790.1	16678.7	22365.9	490.78	59.0544		20061.2	23691.9	15327.8	18830.5	308.274	236.648
	18111.7	25024.3	14388.1	20447.3	534.235	12.6534		19569.6	26706.7	15623	20223.7	48.1167	107.087
	20324.2	27247.5	16471.4	21039.5	438.763	44.7989		22043	22883	15255.2	20100.8	193.729	234.579
	22728.7	25473.3	16636.8	21970.1	294.334	138.477		22574	25991.4	15855.2	22240.4	342.029	86.9485
	19318.3	26186	16365.8	20246.6	93.1964	83.3675		20298		16319.8	21615.9	-206.304	144.6
	19090.8	29232.4	15935.9	22568.2	354.453	55.231		25423.3	24084.7	16486	22235.1	282.604	93.8864
	20673.3	26388.2	16352.9	20814.3	64.0967	44.4951		17857.5	26550	16097.2	20536.1	359.597	303.964
	21037.2	27189.6	15407.6	22512	27.5508	161.884		20017.2	25252.6	15560.8	19697.2	444.974	16.4738
	22128.8	27965.8	16141.6	21117.3	-90.6657	11.039		21373.8	24001.2	16079.5	19457.7	175.795	201.174
	20394.3	25613.1	15131.8	21476.5	-74.702	79.5029		19952.5		15764.9	21843.6	290.287	103.088
	18304	25102.2	16601.3	19413.9	-158.206	166.397		21570.1	25972.2	15860.1	20970.5	171.509	211.465
	17896.9	28290.8	15329.4	20800.7	-76.0211	43.8283		20213.3	26278.3	15172.1	20875.4	49.4579	95.6324
	22204.5	24029.2	15242.3	22313.7	-255.866	91.2189		20275.3	25519.5	15089.8	21523.4	270.251	191.004
	19176.9	24028.6	14799.5	19971.3	-269.645	155.805		22378.3	24986.8	16228.7	21134	-109.527	26.2259
	19402.4	26993.6	16886.8	20279	83.6459	67.9527		21562.6	24391.1	14892.2	20169.5	407.085	111.751
	21797.8	27749.3	16682.8	21925.3	105.427	10.9569		23911.9	26647	15515.7	22843.4	76.0121	154.342
	20078	25040.4	15447.9	21305.3	-18.9691	0.2929		20644.4		15754.4	22115.3	190.962	126.517
	18548.9	27085.7	15662.5	21096.7	314.214	38.9474		21489.4	26650.6	15003.5	22283.9	243.794	110.585
	19739	26082.2	15596.3	20519.9	-351.735	46.8944		20648.7	28321.1	16802.1	21888.9	370.686	96.9033
	21826.8	25936.8	16440	21643.8	46.3109	34.0313		20897	28117.1	16068.2	22035.5	401.714	91.3779
	17743.1	26893.7	15440.7	19950	167.95	16.6213		22303.8	24452.9	15463.3	21012.1	156.896	190.908
	21475.7	27628	16017.4	22243.9	-139.576	93.6298		20660.8	27046.4	15867.3	21388.2	497.476	146.179
	19849.5	27034.7	15056.8	20915.4	-31.3342	8.1716		20987.2	26048.4	16104.5	20999.5	362.163	176.088
	21543.7	27429.5	15183.4	22805.1	121.035	19.349		21862.9	25718.1	15568.1	21095.5	327.333	118.285
	19927.6	24837.4	15419.7	19457.8	300.72	66.1188		22889.2	23312.3	15405.2	21148.9	82.4072	238.339
	21476.8	24983.1	15497.1	21523.9	348.024	80.1587		19615.8	22902	16384.3	17399.1	-122.036	182.264
	22746.4	26573.9	16185.9	22739.3	190.605	70.6765		20017.9	25338.5	15395.5	20765.8	54.4743	184.248
	19870.4	25906.5	15128.5	20793.2	387.19	51.5845		20707.3	26681.8	15638.3	20916	-40.0796	192.651
	18760.4		16173	22335.2	393.548	76.8159		21784	24998.6	16011.7	20433.4	408.797	65.0572
	22738.2	26174.6	16348.8	22433.6	-304.859	44.9076		22596.4	25696	16699.7	19883	156.321	119.37
	22151.4	28978.2	16830.4	21360.6	-25.278	77.6704		20622.8	23601.1	15308.4	19159.2	273.136	203.375
	22061	28171	15780.2	22766.9	-232.571	84.2398		23255.8	24276.4	15672.2	20951.9	220.215	168.403
	17700.1	26814.9	15548.7	21197.4	19.1332	150.641		21725.1	23162.6	15460.8	19305.3	279.616	203.581
	19508.9	26375.2	15851.2	21622.3	-24.051	38.759		23893.6	23069.5	15051.1	21460.2	295.274	103.622
	15934.5	27627.1	15832.7	20201.7	-65.258	127.305		22418.3	25061.1	15332.6	21356.9	145.535	77.6234
	18951.2	25196.1	16027.8	19503.5	-118.304	4.3657		21785.6	24121.6	15239.8	20599.4	187.356	196.27
	19186.2	26060.5	15869.8	20996.7	-449.307	90.8592		19727.7	25364.2	14964.8	19553.9	139.855	187.949
	21713.1	23639.8	15233.4	20348.9	90.9546	123.724		20520.8	24651	15737.5	19323.7	257.994	249.223
	19279.9	23098.7	15078.5	18232.5	-136.176	7.993		23410.2	23390.4	15982.7	21023	616.593	142.86
	20918.3	24010.4	15345.5	20573.3	350.526	49.3922		18198	24451.8	15272.9	19378.4	415.442	141.327
	18024.5	23468.1	15035.8	19906.4	-507.679	18.897		20458.7	22278.1	15381	18877.2	302.942	148.574
	20095.4	23891.1	16096.4	20983.5	-137.571	155.177		22062.2	23015.1	14266.3	20614.2	120.414	299.595
	19766.6	24524.7	15270.5	20604.9	7.1824	192.43		21917.3	23972.4	15469.7	20574.1	180.356	74.9496
	18994.5	26205.2	15817.3	19903.4	-417.414	54.0646		21720.9	24575	15350.3	21284.9	-232.298	116.764
	20714	28238	15240.6	22086.5	324.297	78.4292		21945.1	26006.5	16336.8	20789.5	471.79	112.898
	19461.9	25275.7	15327.8	19616.7	81.3587	62.6002		18612.7	23158	14812.4	18993.2	348.082	292.344
	20563.8	26166.2	15229.4	21918.7	310.495	8.1629		21526.2	23968.2	15563.3	20466	454.606	87.2833
	22021.7	26471.6	15010.8	22615.3	34.135	43.682		23349.8	23958.8	15539.9	21458	-118.891	53.0246
	16871.7		15820.6	19548.7	70.5669	67.97		22880.8	23231.9	15664.9	20480.7	404.422	135.392
	21154	24463.8	15351.1	19562.7	225.549	36.5775		21545.6	23568.2	15493.9	19564.7	326.219	206.812
	19675.6	23933.2	15436.6	19475.8	-277.091	21.8099		21036.3	24400.9	15431	19414.2	170.036	175.336
	20533.5	26483	16267.4	21023.6	2.6014	27.5113		20254.1	26537.8	16154.5	21097.9	357.163	257.26
	21897.3	27114	14413.1	22511.6	147.577	16.3298		25303.5	23765.8	16012.5	21374.8	-149.817	115.543
	20853.1	24617.7	15533.4	20999.9	-140.653	19.6913		23245.7	24218.3	15230.2	20496.4	-59.6564	59.621
	23180.1	24729.8	15456	21373.6	-14.6815	90.4981		18996.4	27345.3	15517.3	19636.5	157.542	51.7641
	20225.6	25077.7	15824.6	19729.3	97.3287	1.2249		22999.5	27205.5	15659.2	23848.6	215.447	99.6694
	20333.7	26368.5	15733.4	20695.8	-38.585	90.9775		23635.9	25325.6	15676.2	22181.4	462.403	60.4238
	19453.6	27648	15737.5	21429.6	389.21	14.8004		20806.3		16528.7	20398.4	-199.836	28.8503
	18423.2	25339.3	15295.5	20009	140.916	16.7807		20816.8	24722.2	14823.7	19892.7	-127.898	224.758
	20942	24560.3	14941.4	21916.8	-279.144	180.979		19877.4	27289.9	14940.6	21182.5	102.494	147.456
	23333.1	24182.5	15245.5	21557.8	209.684	15.3635		21411.5	23208.4	15397.1	20056.6	250.276	253.278
	19305.2	25201.2	14793.8	20932.8	-119.897	26.7203		19700.5	23927.4	15938.3	18416.6	-95.9836	14.1264
	21894.2	26958.3	16237.5	21342.5	197.359	81.49		18987.8	23537.3	14267.9	19682.4	59.29	293.161
	18058.9	26346.1	15019.6	19657	230.419	55.3377		18256.6	25128.4	15844.8	18735.7	-9.9385	175.336
	21435.8	27209.6	16512.6	21017.8	46.8663	54.9152		19509.2	26431.4	15610.9	19830.7	217.931	170.236
	18960.8	27263.9	15457.6	21472.7	-48.4251	160.331		20976.1	26067.1	15807.7	21127.3	205.828	244.368
	21512.9	24980.5	15846.4	20453.8	-89.7954	40.6645		21004.2	25279.9	15870.6	19934.4	411.953	133.755
	22122.5	26459.4	13883.2	22995.7	170.746	71.3335		21307.5	26237.8	16392.4	20550.1	164.125	138.737
	21016.9	25965.7	15685.1	21335.1	-45.546	76.5089		20679.6	25952.3	15448.7	21040	267.749	203.751
	21310.4	26717.6	15344.7	21511.8	417.608	175.699		23012.3	26035.5	16194.8	21263.6	258.867	59.7325
	20499.3	26999.6	15949.6	20988.4	34.6035	165.698		19198.5		16056.1	20841.5	311.992	118.358
	22492.3	24564	15841.5	21392.1	443.925	13.6277		20011.2	25430.4	14851.9	20650.7	396.714	34.7579
	22031.6	26925.9	15402	22047.6	276.85	43.6262		22359.1	23794.7	15527.8	21133.8	485.889	29.8332
	20965.8	25979.8	15702	20712.9	-13.5575	52.8828		22364.7	23881.2	15338.2	19914.4	241.287	101.038
	19889.8	26137.6	15584.2	21121.2	86.4631	100.021		21004.5	26094.8	15118.9	21090.5	-182.386	84.0935
	18792.8	25437.7	15144.7	20061.2	96.364	119.151		19275.2	26071.3	15072.9	20531.3	473.709	276.734
	16792.6	26765.5	14281.7	20371.6	264.576	280.679		22233.9	25828.3	15921.4	21523.4	306.394	91.0294
	20529.7	26983.7	15690.7	21645.7	-35.0755	42.6652		21509.1	25729.6	15868.1	21268.5	299.622	196.316
	19849.4	29111.9	15661.7	21717	74.9445	7.1814		21756.5		16324.7	21549.9	278.519	112.875
	19832.6	26122	14588.9	21086.5	45.1039	137.434		21205.9	27185.1	15658.4	21558.6	201.72	144.188
	19798.6	26754.7	14948.7	20593.7	-86.7282	46.7991		21192.2	23088	14798.7	19906.4	488.272	171.99
	18477.3	24896.2	16213.3	19306.6	197.714	117.426		20459.1	25819.3	16456.9	19004.2	127.472	90.0104
	20525.5	25025	15771.4	20996.8	128.354	93.0465		22044.9	25044.8	14917.2	22126.3	521.834	87.6643
	20797.2	26710.8	15690.7	21502.7	379.713	78.0035		20938.4	25859.8	16207.7	20372.5	-193.747	145.905
	20244.4	24805.9	15135	21272.4	65.9914	87.4516		22194.7	27852.1	15240.6	22388.9	90.1508	121.509
	22007.3	25757.2	16581.9	20629.1	-94.3231	62.9862		18393.8	25426.7	15416.5	19307.9	303.244	87.7386
	19190.9	27561.8	14599.4	22887.8	60.6034	9.2831		24031	24464.5	16867.5	19991.6	405.548	85.442
	20388.2	25401.6	15565.7	20686.2	-277.88	34.569		20974.6	24770.1	15331.8	20095.5	283.971	177.327
	20948.1	24672.3	15370.5	20808.2	66.7565	118.058		20384.2	25360.9	14663.2	20574.3	47.264	259.738
	21256.6	24622.5	14893.8	21735.2	505.686	89.7111		20419.3	25654.1	15412.4	20055.1	45.2789	154.721
	21091.2	25476.2	15994.8	20957.8	340.514	40.5688		22065	22339.6	15864.9	18978.7	281.13	176.383
	18596.5	23427.8	15290.7	19781.3	-41.0998	111.517		19764	23923.5	14111.5	21494.5	382.774	282.024
	19700.5	25797	15546.3	21102.7	218.83	117.92		20778.3	23856.4	15876.2	19033.6	282.003	213.827
	19056.7	25177.2	15447.9	19503.6	45.5049	90.5012		23011	23036.2	14217.1	22333.9	70.4766	321.757
	19621.2	23018.6	15371.3	19665.8	-187.901	146.688		19718.3	26258.3	15609.2	19377.3	46.6191	210.837
	22091.4	24997.1	16395.6	21848.6	-173.166	54.1921		21098.7	25027.6	15368.9	20207.1	366.697	107.775
	20857.2	25806.5	15732.6	20792.8	-136.334	41.0752		17965.2	25678.4	15707.6	19959.3	438.553	186.242
	22711.9	25660.9	15615.7	22082.4	321.363	1.0567		22390.7	25045.3	14900.3	21604.2	167.23	119.736
	20934.1	24389.8	15238.2	21110.3	-389.051	58.4654		21967.2	24652.4	15095.5	20114.6	172.938	207.662
	20660.9	25694.8	15039.8	21559.7	16.3206	17.7518		19620.4	24388.4	15454.4	20566.5	417.651	206.354
	22195.8	25528.9	15623.8	22994.1	-301.688	65.4676		19858.3	23744.1	15496.3	18613.1	280.85	259.67
	15917.3	22820	15219.7	17583.4	546.438	194.181		21930.9	26392.4	16343.2	20917.3	338.189	118.715
	18355.7	25467.2	14647	20509	334.837	55.8461		19327	26328.9	15581.8	20363	239.204	98.7537
	21062.5	25326.7	15514.1	21536.1	151.036	18.189		21260.2	24101	15153.5	21144.4	268.216	151.568
	19396.2	27742.5	15388.2	22315	410.714	42.9276		23073.6	26023.1	15444.7	22051.4	248.797	121.324
	19471.3	26735.6	15475.4	21480.3	-39.3734	139.276		19958.3	26294.8	15487.5	21482.5	280.92	170.324
	20233.1	25897.6	14498.6	21762.5	-117.375	194.518		19706	24186.8	14891.4	20585.7	243.168	188.349
	19688.9	24367.8	14793	20702.5	417.537	111.287		19716.6	24168.8	14935	20696.7	491.124	294.661
	21977.4	26238	15748.8	20810	301.761	94.1796		18434.3		15135	21562.1	141.842	219.659
	21916.2	26773.4	15635	21721	294.493	8.8741		19809.3	26537.6	15007.6	21677.8	-32.2679	160.12
	20712.2	25428.3	15230.2	20888.1	165.668	71.3505		22757.9	22703	15916.5	19623.6	101.016	237.789
	20037	23013.1	15333.4	20522.8	-803.271	0.6931		22403	24732.3	16410.1	20486.6	330.166	81.5287
	20381.3	24590.9	14775.3	22188.1	-187.985	64.2394		18039.6	25049.6	14822	19495.8	415.741	215.661
	21109.7	26552.8	15348.7	22652.9	-126.279	45.3863		19350.7		15950.4	20860	116.646	230.526
	17733.8	27617.3	15064	20383.5	101.917	59.5366		20973.6	26695.1	15723.8	21109.9	69.1115	161.674
	20497	28503	16166.6	21584	-12.7106	101.639		18904.5	24632.1	15618.9	19922.5	326.176	195.555
	23316.9	26489.8	16088.3	22619.3	113.288	42.3469		19637.8	25497.4	14769.6	21400.6	236.874	197.117
	18098.5	27082.5	16039.9	20447.6	90.2053	250.207		19308.2	24422.6	15457.6	20576.5	-226.455	272.345
	20169.3	26063.9	15771.4	20997.5	-164.012	147.554		18969.7	24135.3	14441.3	20071	309.372	259.689
	23060.9		15234.2	24682.4	-127.374	18.9012		20774.5	24208.9	15021.3	20157.7	7.2164	200.883
	19824.6	28381.8	15806.8	20562.4	-15.4815	35.6562		21435.5	23503	15579.4	20142.2	339.444	208.028
	22653.2	24777.8	15197.1	22270.7	385.697	127.786		20163.4	23400.4	14194.5	20519.9	56.8802	309.862
	19631.9	25665.1	15210.8	20964.1	102.93	207.924		22415.3	24521.2	15371.3	20760.3	219.023	194.377
	a612 /Lut1 (L1)							a603 /Lut2 (L2)
	E(Lut+ Chl− )	E(Lut− Chl+ )	E(Chl*) Qy	E(Lut*) S2	V(Chl*,Lut+Chl− )	V(Chl*,Lut*)		E(Lut+ Chl− )	E(Lut− Chl+ )	E(Chl*) Qy	E(Lut*) S2	V(Chl*,Lut+Chl− )	V(Chl*,Lut*)
AVERAGE	20254.9	26026.9	15587.9	21113.8				21066.6	25213.6	15548.4	20700.1
RMS AVERAGE					240.786	88.4883						278.654	175.889
	a612 /Lut1 (L1)	a603 /Lut2 (L2)
λCT-LE	5404.62	5051.73
∆GCT-LE	-82.366	950.586
kCS(ps−1)	0.034	0.005
kCS(ns−1)	34	5

## Sheet: Figure 3c
	L1			L2
	Overlap (10-2Å-3)	Probability Density		Overlap (10-2Å-3)	Probability Density
	2.0843	9.98184e-17		2.89335	4.88191e-19
	2.09457	1.2847e-16		2.90259	6.59021e-19
	2.10485	1.65177e-16		2.91182	8.88568e-19
	2.11512	2.12159e-16		2.92106	1.19664e-18
	2.12539	2.72227e-16		2.9303	1.60962e-18
	2.13567	3.48949e-16		2.93954	2.16253e-18
	2.14594	4.46842e-16		2.94877	2.90193e-18
	2.15621	5.71617e-16		2.95801	3.88949e-18
	2.16648	7.30495e-16		2.96725	5.20693e-18
	2.17676	9.32587e-16		2.97649	6.96233e-18
	2.18703	1.18938e-15		2.98572	9.29843e-18
	2.1973	1.51536e-15		2.99496	1.24036e-17
	2.20758	1.92872e-15		3.0042	1.65261e-17
	2.21785	2.45235e-15		3.01344	2.19925e-17
	2.22812	3.11498e-15		3.02267	2.92323e-17
	2.2384	3.95266e-15		3.03191	3.88091e-17
	2.24867	5.01054e-15		3.04115	5.14621e-17
	2.25894	6.34511e-15		3.05039	6.81593e-17
	2.26922	8.02702e-15		3.05962	9.01666e-17
	2.27949	1.01445e-14		3.06886	1.19138e-16
	2.28976	1.28075e-14		3.0781	1.57231e-16
	2.30003	1.61533e-14		3.08734	2.07256e-16
	2.31031	2.03525e-14		3.09657	2.72873e-16
	2.32058	2.56174e-14		3.10581	3.58838e-16
	2.33085	3.22116e-14		3.11505	4.71323e-16
	2.34113	4.04622e-14		3.12429	6.18334e-16
	2.3514	5.07747e-14		3.13352	8.10234e-16
	2.36167	6.3651e-14		3.14276	1.06043e-15
	2.37195	7.9712e-14		3.152	1.38623e-15
	2.38222	9.97247e-14		3.16124	1.80998e-15
	2.39249	1.24636e-13		3.17047	2.36045e-15
	2.40277	1.55611e-13		3.17971	3.07469e-15
	2.41304	1.94089e-13		3.18895	4.00027e-15
	2.42331	2.41836e-13		3.19819	5.19831e-15
	2.43358	3.01024e-13		3.20742	6.74712e-15
	2.44386	3.74319e-13		3.21666	8.74698e-15
	2.45413	4.64989e-13		3.2259	1.13261e-14
	2.4644	5.77038e-13		3.23514	1.46484e-14
	2.47468	7.15362e-13		3.24437	1.89226e-14
	2.48495	8.85948e-13		3.25361	2.44149e-14
	2.49522	1.0961e-12		3.26285	3.1464e-14
	2.5055	1.35473e-12		3.27208	4.05001e-14
	2.51577	1.67269e-12		3.28132	5.20694e-14
	2.52604	2.06319e-12		3.29056	6.68641e-14
	2.53632	2.54228e-12		3.2998	8.57605e-14
	2.54659	3.12944e-12		3.30903	1.09867e-13
	2.55686	3.84832e-12		3.31827	1.40582e-13
	2.56713	4.72755e-12		3.32751	1.7967e-13
	2.57741	5.80178e-12		3.33675	2.29354e-13
	2.58768	7.11289e-12		3.34598	2.92429e-13
	2.59795	8.71148e-12		3.35522	3.72408e-13
	2.60823	1.06585e-11		3.36446	4.73699e-13
	2.6185	1.30276e-11		3.3737	6.01824e-13
	2.62877	1.59071e-11		3.38293	7.63697e-13
	2.63905	1.94034e-11		3.39217	9.6796e-13
	2.64932	2.36442e-11		3.40141	1.2254e-12
	2.65959	2.87828e-11		3.41065	1.54947e-12
	2.66987	3.50026e-11		3.41988	1.95691e-12
	2.68014	4.25235e-11		3.42912	2.46857e-12
	2.69041	5.1608e-11		3.43836	3.1103e-12
	2.70068	6.257e-11		3.4476	3.91422e-12
	2.71096	7.57837e-11		3.45683	4.92008e-12
	2.72123	9.16949e-11		3.46607	6.17709e-12
	2.7315	1.10835e-10		3.47531	7.74605e-12
	2.74178	1.33834e-10		3.48455	9.702e-12
	2.75205	1.61442e-10		3.49378	1.21374e-11
	2.76232	1.94548e-10		3.50302	1.51662e-11
	2.7726	2.34206e-10		3.51226	1.89283e-11
	2.78287	2.81663e-10		3.5215	2.35957e-11
	2.79314	3.38394e-10		3.53073	2.9379e-11
	2.80342	4.06139e-10		3.53997	3.65366e-11
	2.81369	4.86954e-10		3.54921	4.5384e-11
	2.82396	5.83258e-10		3.55845	5.6307e-11
	2.83423	6.97901e-10		3.56768	6.97762e-11
	2.84451	8.34234e-10		3.57692	8.63648e-11
	2.85478	9.9619e-10		3.58616	1.06771e-10
	2.86505	1.18838e-09		3.5954	1.31842e-10
	2.87533	1.41622e-09		3.60463	1.62606e-10
	2.8856	1.68603e-09		3.61387	2.00313e-10
	2.89587	2.00522e-09		3.62311	2.4647e-10
	2.90615	2.38242e-09		3.63234	3.02905e-10
	2.91642	2.82771e-09		3.64158	3.7182e-10
	2.92669	3.35283e-09		3.65082	4.55874e-10
	2.93697	3.97144e-09		3.66006	5.58268e-10
	2.94724	4.69944e-09		3.66929	6.82851e-10
	2.95751	5.55525e-09		3.67853	8.34247e-10
	2.96778	6.56027e-09		3.68777	1.018e-09
	2.97806	7.73928e-09		3.69701	1.24076e-09
	2.98833	9.12094e-09		3.70624	1.51048e-09
	2.9986	1.07384e-08		3.71548	1.83665e-09
	3.00888	1.26299e-08		3.72472	2.23062e-09
	3.01915	1.48395e-08		3.73396	2.70588e-09
	3.02942	1.7418e-08		3.74319	3.27852e-09
	3.0397	2.0424e-08		3.75243	3.96765e-09
	3.04997	2.39244e-08		3.76167	4.79596e-09
	3.06024	2.79965e-08		3.77091	5.79033e-09
	3.07052	3.27285e-08		3.78014	6.9826e-09
	3.08079	3.82216e-08		3.78938	8.41042e-09
	3.09106	4.45915e-08		3.79862	1.01182e-08
	3.10133	5.19704e-08		3.80786	1.21584e-08
	3.11161	6.0509e-08		3.81709	1.45927e-08
	3.12188	7.03792e-08		3.82633	1.74938e-08
	3.13215	8.17767e-08		3.83557	2.09467e-08
	3.14243	9.49238e-08		3.84481	2.50516e-08
	3.1527	1.10073e-07		3.85404	2.99255e-08
	3.16297	1.27511e-07		3.86328	3.57054e-08
	3.17325	1.47562e-07		3.87252	4.25514e-08
	3.18352	1.70593e-07		3.88176	5.06501e-08
	3.19379	1.9702e-07		3.89099	6.02191e-08
	3.20406	2.2731e-07		3.90023	7.15114e-08
	3.21434	2.61992e-07		3.90947	8.4821e-08
	3.22461	3.0166e-07		3.91871	1.00489e-07
	3.23488	3.46983e-07		3.92794	1.18911e-07
	3.24516	3.98712e-07		3.93718	1.40544e-07
	3.25543	4.57689e-07		3.94642	1.65916e-07
	3.2657	5.2486e-07		3.95566	1.95639e-07
	3.27598	6.01279e-07		3.96489	2.30413e-07
	3.28625	6.88129e-07		3.97413	2.71049e-07
	3.29652	7.86727e-07		3.98337	3.18476e-07
	3.3068	8.98543e-07		3.99261	3.73761e-07
	3.31707	1.02521e-06		4.00184	4.38125e-07
	3.32734	1.16856e-06		4.01108	5.12969e-07
	3.33761	1.3306e-06		4.02032	5.99891e-07
	3.34789	1.51358e-06		4.02955	7.00717e-07
	3.35816	1.71999e-06		4.03879	8.17524e-07
	3.36843	1.95256e-06		4.04803	9.52681e-07
	3.37871	2.21435e-06		4.05727	1.10888e-06
	3.38898	2.50869e-06		4.0665	1.28916e-06
	3.39925	2.83929e-06		4.07574	1.497e-06
	3.40953	3.21021e-06		4.08498	1.7363e-06
	3.4198	3.62592e-06		4.09422	2.01148e-06
	3.43007	4.09133e-06		4.10345	2.32754e-06
	3.44035	4.61181e-06		4.11269	2.6901e-06
	3.45062	5.19326e-06		4.12193	3.10549e-06
	3.46089	5.8421e-06		4.13117	3.58081e-06
	3.47116	6.56538e-06		4.1404	4.12403e-06
	3.48144	7.37075e-06		4.14964	4.74409e-06
	3.49171	8.26657e-06		4.15888	5.45097e-06
	3.50198	9.26191e-06		4.16812	6.25584e-06
	3.51226	1.03666e-05		4.17735	7.17114e-06
	3.52253	1.15914e-05		4.18659	8.21074e-06
	3.5328	1.29478e-05		4.19583	9.39003e-06
	3.54308	1.44483e-05		4.20507	1.07261e-05
	3.55335	1.61064e-05		4.2143	1.2238e-05
	3.56362	1.79368e-05		4.22354	1.39466e-05
	3.5739	1.9955e-05		4.23278	1.58753e-05
	3.58417	2.2178e-05		4.24202	1.80495e-05
	3.59444	2.46237e-05		4.25125	2.04975e-05
	3.60471	2.73116e-05		4.26049	2.32503e-05
	3.61499	3.02624e-05		4.26973	2.63421e-05
	3.62526	3.34983e-05		4.27897	2.98103e-05
	3.63553	3.70429e-05		4.2882	3.36957e-05
	3.64581	4.09213e-05		4.29744	3.80431e-05
	3.65608	4.51603e-05		4.30668	4.29015e-05
	3.66635	4.97884e-05		4.31592	4.83241e-05
	3.67663	5.48355e-05		4.32515	5.43687e-05
	3.6869	6.03337e-05		4.33439	6.10984e-05
	3.69717	6.63164e-05		4.34363	6.85813e-05
	3.70745	7.28192e-05		4.35287	7.68914e-05
	3.71772	7.98795e-05		4.3621	8.61085e-05
	3.72799	8.75364e-05		4.37134	9.63188e-05
	3.73826	9.58312e-05		4.38058	0.000107615
	3.74854	0.000104807		4.38981	0.000120097
	3.75881	0.000114508		4.39905	0.000133872
	3.76908	0.000124983		4.40829	0.000149055
	3.77936	0.000136279		4.41753	0.000165768
	3.78963	0.000148448		4.42676	0.000184143
	3.7999	0.000161542		4.436	0.000204319
	3.81018	0.000175615		4.44524	0.000226446
	3.82045	0.000190725		4.45448	0.00025068
	3.83072	0.000206928		4.46371	0.00027719
	3.841	0.000224284		4.47295	0.000306153
	3.85127	0.000242854		4.48219	0.000337755
	3.86154	0.000262701		4.49143	0.000372193
	3.87181	0.000283888		4.50066	0.000409676
	3.88209	0.00030648		4.5099	0.000450419
	3.89236	0.000330543		4.51914	0.000494652
	3.90263	0.000356142		4.52838	0.000542613
	3.91291	0.000383346		4.53761	0.000594549
	3.92318	0.000412221		4.54685	0.00065072
	3.93345	0.000442835		4.55609	0.000711394
	3.94373	0.000475256		4.56533	0.000776849
	3.954	0.00050955		4.57456	0.000847374
	3.96427	0.000545784		4.5838	0.000923265
	3.97455	0.000584025		4.59304	0.00100483
	3.98482	0.000624335		4.60228	0.00109237
	3.99509	0.00066678		4.61151	0.00118623
	4.00536	0.000711419		4.62075	0.00128671
	4.01564	0.000758313		4.62999	0.00139417
	4.02591	0.000807518		4.63923	0.00150893
	4.03618	0.000859089		4.64846	0.00163133
	4.04646	0.000913077		4.6577	0.00176174
	4.05673	0.00096953		4.66694	0.00190049
	4.067	0.00102849		4.67618	0.00204793
	4.07728	0.00109001		4.68541	0.00220442
	4.08755	0.00115411		4.69465	0.0023703
	4.09782	0.00122082		4.70389	0.00254591
	4.1081	0.00129019		4.71313	0.00273161
	4.11837	0.00136222		4.72236	0.00292772
	4.12864	0.00143694		4.7316	0.00313458
	4.13891	0.00151436		4.74084	0.0033525
	4.14919	0.00159448		4.75007	0.00358181
	4.15946	0.00167731		4.75931	0.00382279
	4.16973	0.00176284		4.76855	0.00407575
	4.18001	0.00185106		4.77779	0.00434094
	4.19028	0.00194195		4.78702	0.00461865
	4.20055	0.0020355		4.79626	0.0049091
	4.21083	0.00213167		4.8055	0.00521252
	4.2211	0.00223043		4.81474	0.00552912
	4.23137	0.00233174		4.82397	0.00585909
	4.24165	0.00243557		4.83321	0.0062026
	4.25192	0.00254186		4.84245	0.00655978
	4.26219	0.00265055		4.85169	0.00693077
	4.27246	0.0027616		4.86092	0.00731565
	4.28274	0.00287493		4.87016	0.00771452
	4.29301	0.0029905		4.8794	0.00812742
	4.30328	0.00310822		4.88864	0.00855438
	4.31356	0.00322803		4.89787	0.00899542
	4.32383	0.00334987		4.90711	0.0094505
	4.3341	0.00347365		4.91635	0.0099196
	4.34438	0.00359932		4.92559	0.0104026
	4.35465	0.00372679		4.93482	0.0108996
	4.36492	0.003856		4.94406	0.0114102
	4.3752	0.00398688		4.9533	0.0119346
	4.38547	0.00411937		4.96254	0.0124724
	4.39574	0.00425341		4.97177	0.0130235
	4.40601	0.00438895		4.98101	0.0135879
	4.41629	0.00452593		4.99025	0.0141652
	4.42656	0.00466432		4.99949	0.0147553
	4.43683	0.00480407		5.00872	0.0153579
	4.44711	0.00494518		5.01796	0.015973
	4.45738	0.00508761		5.0272	0.0166002
	4.46765	0.00523137		5.03644	0.0172393
	4.47793	0.00537646		5.04567	0.01789
	4.4882	0.0055229		5.05491	0.0185523
	4.49847	0.00567073		5.06415	0.0192258
	4.50875	0.00581998		5.07339	0.0199103
	4.51902	0.00597072		5.08262	0.0206056
	4.52929	0.00612302		5.09186	0.0213116
	4.53956	0.00627698		5.1011	0.0220279
	4.54984	0.00643271		5.11033	0.0227545
	4.56011	0.00659033		5.11957	0.0234912
	4.57038	0.00674997		5.12881	0.0242377
	4.58066	0.00691181		5.13805	0.0249941
	4.59093	0.00707602		5.14728	0.02576
	4.6012	0.0072428		5.15652	0.0265355
	4.61148	0.00741236		5.16576	0.0273205
	4.62175	0.00758493		5.175	0.0281148
	4.63202	0.00776077		5.18423	0.0289184
	4.6423	0.00794014		5.19347	0.0297313
	4.65257	0.00812334		5.20271	0.0305534
	4.66284	0.00831067		5.21195	0.0313848
	4.67311	0.00850244		5.22118	0.0322254
	4.68339	0.00869901		5.23042	0.0330752
	4.69366	0.00890072		5.23966	0.0339343
	4.70393	0.00910794		5.2489	0.0348026
	4.71421	0.00932106		5.25813	0.0356803
	4.72448	0.00954048		5.26737	0.0365673
	4.73475	0.0097666		5.27661	0.0374638
	4.74503	0.00999986		5.28585	0.0383697
	4.7553	0.0102407		5.29508	0.0392851
	4.76557	0.0104895		5.30432	0.04021
	4.77585	0.0107468		5.31356	0.0411445
	4.78612	0.0110131		5.3228	0.0420886
	4.79639	0.0112887		5.33203	0.0430423
	4.80666	0.0115742		5.34127	0.0440055
	4.81694	0.0118701		5.35051	0.0449784
	4.82721	0.0121768		5.35975	0.0459608
	4.83748	0.0124949		5.36898	0.0469526
	4.84776	0.0128247		5.37822	0.0479539
	4.85803	0.0131669		5.38746	0.0489646
	4.8683	0.0135218		5.3967	0.0499844
	4.87858	0.01389		5.40593	0.0510134
	4.88885	0.014272		5.41517	0.0520514
	4.89912	0.0146682		5.42441	0.0530981
	4.9094	0.0150791		5.43365	0.0541534
	4.91967	0.0155051		5.44288	0.0552172
	4.92994	0.0159468		5.45212	0.0562891
	4.94021	0.0164045		5.46136	0.057369
	4.95049	0.0168786		5.4706	0.0584567
	4.96076	0.0173697		5.47983	0.0595518
	4.97103	0.0178781		5.48907	0.0606541
	4.98131	0.0184042		5.49831	0.0617635
	4.99158	0.0189484		5.50754	0.0628796
	5.00185	0.019511		5.51678	0.0640022
	5.01213	0.0200924		5.52602	0.0651311
	5.0224	0.020693		5.53526	0.066266
	5.03267	0.0213129		5.54449	0.0674068
	5.04295	0.0219525		5.55373	0.0685534
	5.05322	0.0226122		5.56297	0.0697055
	5.06349	0.023292		5.57221	0.0708631
	5.07376	0.0239922		5.58144	0.0720262
	5.08404	0.024713		5.59068	0.0731947
	5.09431	0.0254547		5.59992	0.0743686
	5.10458	0.0262172		5.60916	0.075548
	5.11486	0.0270007		5.61839	0.0767332
	5.12513	0.0278053		5.62763	0.0779242
	5.1354	0.028631		5.63687	0.0791214
	5.14568	0.0294779		5.64611	0.0803251
	5.15595	0.0303459		5.65534	0.0815356
	5.16622	0.031235		5.66458	0.0827536
	5.17649	0.032145		5.67382	0.0839795
	5.18677	0.0330759		5.68306	0.0852139
	5.19704	0.0340274		5.69229	0.0864575
	5.20731	0.0349995		5.70153	0.0877112
	5.21759	0.0359918		5.71077	0.0889757
	5.22786	0.037004		5.72001	0.0902519
	5.23813	0.0380359		5.72924	0.0915409
	5.24841	0.0390871		5.73848	0.0928436
	5.25868	0.0401571		5.74772	0.0941612
	5.26895	0.0412457		5.75696	0.0954948
	5.27923	0.0423522		5.76619	0.0968456
	5.2895	0.0434761		5.77543	0.0982149
	5.29977	0.044617		5.78467	0.0996039
	5.31004	0.0457742		5.79391	0.101014
	5.32032	0.0469471		5.80314	0.102447
	5.33059	0.048135		5.81238	0.103903
	5.34086	0.0493373		5.82162	0.105385
	5.35114	0.0505531		5.83086	0.106893
	5.36141	0.0517818		5.84009	0.108429
	5.37168	0.0530226		5.84933	0.109994
	5.38196	0.0542746		5.85857	0.111591
	5.39223	0.055537		5.8678	0.113219
	5.4025	0.056809		5.87704	0.11488
	5.41278	0.0580897		5.88628	0.116576
	5.42305	0.0593782		5.89552	0.118307
	5.43332	0.0606737		5.90475	0.120075
	5.44359	0.0619751		5.91399	0.12188
	5.45387	0.0632817		5.92323	0.123724
	5.46414	0.0645926		5.93247	0.125607
	5.47441	0.0659068		5.9417	0.12753
	5.48469	0.0672235		5.95094	0.129494
	5.49496	0.0685419		5.96018	0.131499
	5.50523	0.069861		5.96942	0.133546
	5.51551	0.0711802		5.97865	0.135634
	5.52578	0.0724985		5.98789	0.137763
	5.53605	0.0738154		5.99713	0.139935
	5.54633	0.0751301		6.00637	0.142147
	5.5566	0.0764419		6.0156	0.144401
	5.56687	0.0777502		6.02484	0.146696
	5.57714	0.0790546		6.03408	0.14903
	5.58742	0.0803544		6.04332	0.151404
	5.59769	0.0816494		6.05255	0.153815
	5.60796	0.082939		6.06179	0.156264
	5.61824	0.0842231		6.07103	0.158749
	5.62851	0.0855013		6.08027	0.161269
	5.63878	0.0867736		6.0895	0.163821
	5.64906	0.0880399		6.09874	0.166405
	5.65933	0.0893001		6.10798	0.169019
	5.6696	0.0905544		6.11722	0.171661
	5.67988	0.0918028		6.12645	0.174328
	5.69015	0.0930457		6.13569	0.177019
	5.70042	0.0942834		6.14493	0.179733
	5.71069	0.0955161		6.15417	0.182465
	5.72097	0.0967445		6.1634	0.185215
	5.73124	0.097969		6.17264	0.18798
	5.74151	0.0991902		6.18188	0.190757
	5.75179	0.100409		6.19112	0.193545
	5.76206	0.101626		6.20035	0.19634
	5.77233	0.102841		6.20959	0.19914
	5.78261	0.104057		6.21883	0.201944
	5.79288	0.105273		6.22806	0.204747
	5.80315	0.106491		6.2373	0.207549
	5.81343	0.107711		6.24654	0.210347
	5.8237	0.108936		6.25578	0.213138
	5.83397	0.110164		6.26501	0.21592
	5.84424	0.111399		6.27425	0.218691
	5.85452	0.11264		6.28349	0.221449
	5.86479	0.11389		6.29273	0.224193
	5.87506	0.115148		6.30196	0.22692
	5.88534	0.116417		6.3112	0.229628
	5.89561	0.117696		6.32044	0.232316
	5.90588	0.118988		6.32968	0.234983
	5.91616	0.120294		6.33891	0.237627
	5.92643	0.121613		6.34815	0.240248
	5.9367	0.122948		6.35739	0.242843
	5.94698	0.124298		6.36663	0.245412
	5.95725	0.125666		6.37586	0.247955
	5.96752	0.127052		6.3851	0.250471
	5.97779	0.128456		6.39434	0.25296
	5.98807	0.129879		6.40358	0.255421
	5.99834	0.131322		6.41281	0.257855
	6.00861	0.132786		6.42205	0.260261
	6.01889	0.13427		6.43129	0.262639
	6.02916	0.135775		6.44053	0.264991
	6.03943	0.137302		6.44976	0.267317
	6.04971	0.138851		6.459	0.269618
	6.05998	0.140422		6.46824	0.271894
	6.07025	0.142015		6.47748	0.274146
	6.08053	0.14363		6.48671	0.276376
	6.0908	0.145267		6.49595	0.278585
	6.10107	0.146926		6.50519	0.280774
	6.11134	0.148607		6.51443	0.282944
	6.12162	0.150309		6.52366	0.285098
	6.13189	0.152032		6.5329	0.287236
	6.14216	0.153777		6.54214	0.289361
	6.15244	0.155541		6.55138	0.291474
	6.16271	0.157325		6.56061	0.293577
	6.17298	0.159129		6.56985	0.295671
	6.18326	0.160951		6.57909	0.29776
	6.19353	0.162791		6.58832	0.299844
	6.2038	0.16465		6.59756	0.301925
	6.21408	0.166525		6.6068	0.304005
	6.22435	0.168416		6.61604	0.306087
	6.23462	0.170323		6.62527	0.308171
	6.24489	0.172245		6.63451	0.31026
	6.25517	0.174181		6.64375	0.312356
	6.26544	0.176131		6.65299	0.31446
	6.27571	0.178095		6.66222	0.316573
	6.28599	0.18007		6.67146	0.318698
	6.29626	0.182058		6.6807	0.320836
	6.30653	0.184057		6.68994	0.322988
	6.31681	0.186067		6.69917	0.325156
	6.32708	0.188087		6.70841	0.32734
	6.33735	0.190117		6.71765	0.329543
	6.34763	0.192157		6.72689	0.331765
	6.3579	0.194206		6.73612	0.334007
	6.36817	0.196264		6.74536	0.336269
	6.37844	0.19833		6.7546	0.338554
	6.38872	0.200405		6.76384	0.340861
	6.39899	0.202487		6.77307	0.34319
	6.40926	0.204578		6.78231	0.345543
	6.41954	0.206676		6.79155	0.34792
	6.42981	0.208782		6.80079	0.350321
	6.44008	0.210896		6.81002	0.352745
	6.45036	0.213017		6.81926	0.355193
	6.46063	0.215146		6.8285	0.357666
	6.4709	0.217283		6.83774	0.360161
	6.48118	0.219427		6.84697	0.36268
	6.49145	0.221578		6.85621	0.365222
	6.50172	0.223737		6.86545	0.367786
	6.51199	0.225904		6.87469	0.370372
	6.52227	0.228078		6.88392	0.372978
	6.53254	0.230259		6.89316	0.375605
	6.54281	0.232448		6.9024	0.37825
	6.55309	0.234644		6.91164	0.380913
	6.56336	0.236848		6.92087	0.383594
	6.57363	0.239058		6.93011	0.386289
	6.58391	0.241275		6.93935	0.389
	6.59418	0.243499		6.94859	0.391723
	6.60445	0.245729		6.95782	0.394457
	6.61473	0.247964		6.96706	0.397202
	6.625	0.250205		6.9763	0.399954
	6.63527	0.25245		6.98553	0.402713
	6.64554	0.2547		6.99477	0.405477
	6.65582	0.256953		7.00401	0.408244
	6.66609	0.259208		7.01325	0.411012
	6.67636	0.261465		7.02248	0.413778
	6.68664	0.263723		7.03172	0.416542
	6.69691	0.265981		7.04096	0.4193
	6.70718	0.268237		7.0502	0.422052
	6.71746	0.270491		7.05943	0.424793
	6.72773	0.272741		7.06867	0.427523
	6.738	0.274986		7.07791	0.430239
	6.74828	0.277225		7.08715	0.432938
	6.75855	0.279455		7.09638	0.435619
	6.76882	0.281676		7.10562	0.438278
	6.77909	0.283886		7.11486	0.440913
	6.78937	0.286084		7.1241	0.443523
	6.79964	0.288267		7.13333	0.446104
	6.80991	0.290435		7.14257	0.448654
	6.82019	0.292585		7.15181	0.45117
	6.83046	0.294716		7.16105	0.45365
	6.84073	0.296825		7.17028	0.456091
	6.85101	0.298913		7.17952	0.458492
	6.86128	0.300976		7.18876	0.460848
	6.87155	0.303013		7.198	0.463158
	6.88183	0.305024		7.20723	0.46542
	6.8921	0.307005		7.21647	0.46763
	6.90237	0.308956		7.22571	0.469786
	6.91264	0.310875		7.23495	0.471886
	6.92292	0.312761		7.24418	0.473927
	6.93319	0.314613		7.25342	0.475907
	6.94346	0.31643		7.26266	0.477824
	6.95374	0.318211		7.2719	0.479675
	6.96401	0.319954		7.28113	0.481458
	6.97428	0.32166		7.29037	0.483171
	6.98456	0.323327		7.29961	0.484811
	6.99483	0.324955		7.30885	0.486376
	7.0051	0.326543		7.31808	0.487865
	7.01538	0.328092		7.32732	0.489275
	7.02565	0.329601		7.33656	0.490604
	7.03592	0.331071		7.34579	0.491851
	7.04619	0.332501		7.35503	0.493013
	7.05647	0.333892		7.36427	0.494089
	7.06674	0.335244		7.37351	0.495078
	7.07701	0.336558		7.38274	0.495977
	7.08729	0.337836		7.39198	0.496785
	7.09756	0.339077		7.40122	0.497501
	7.10783	0.340282		7.41046	0.498124
	7.11811	0.341454		7.41969	0.498652
	7.12838	0.342593		7.42893	0.499084
	7.13865	0.343701		7.43817	0.499419
	7.14893	0.344779		7.44741	0.499656
	7.1592	0.345829		7.45664	0.499795
	7.16947	0.346852		7.46588	0.499835
	7.17974	0.34785		7.47512	0.499775
	7.19002	0.348826		7.48436	0.499615
	7.20029	0.34978		7.49359	0.499354
	7.21056	0.350715		7.50283	0.498993
	7.22084	0.351632		7.51207	0.498531
	7.23111	0.352534		7.52131	0.497968
	7.24138	0.353423		7.53054	0.497304
	7.25166	0.3543		7.53978	0.49654
	7.26193	0.355167		7.54902	0.495676
	7.2722	0.356027		7.55826	0.494712
	7.28247	0.35688		7.56749	0.49365
	7.29275	0.357729		7.57673	0.492489
	7.30302	0.358575		7.58597	0.491231
	7.31329	0.35942		7.59521	0.489877
	7.32357	0.360265		7.60444	0.488428
	7.33384	0.361112		7.61368	0.486884
	7.34411	0.361962		7.62292	0.485248
	7.35439	0.362816		7.63216	0.48352
	7.36466	0.363675		7.64139	0.481703
	7.37493	0.36454		7.65063	0.479797
	7.38521	0.365412		7.65987	0.477805
	7.39548	0.366291		7.66911	0.475727
	7.40575	0.367178		7.67834	0.473567
	7.41602	0.368074		7.68758	0.471324
	7.4263	0.368977		7.69682	0.469003
	7.43657	0.369889		7.70605	0.466604
	7.44684	0.370809		7.71529	0.464129
	7.45712	0.371736		7.72453	0.461581
	7.46739	0.372671		7.73377	0.458961
	7.47766	0.373613		7.743	0.456271
	7.48794	0.374561		7.75224	0.453514
	7.49821	0.375514		7.76148	0.450692
	7.50848	0.376471		7.77072	0.447807
	7.51876	0.377431		7.77995	0.44486
	7.52903	0.378393		7.78919	0.441854
	7.5393	0.379355		7.79843	0.43879
	7.54957	0.380315		7.80767	0.435671
	7.55985	0.381274		7.8169	0.432499
	7.57012	0.382227		7.82614	0.429276
	7.58039	0.383174		7.83538	0.426003
	7.59067	0.384113		7.84462	0.422682
	7.60094	0.385042		7.85385	0.419315
	7.61121	0.385959		7.86309	0.415904
	7.62149	0.386861		7.87233	0.41245
	7.63176	0.387748		7.88157	0.408956
	7.64203	0.388615		7.8908	0.405422
	7.65231	0.389462		7.90004	0.40185
	7.66258	0.390286		7.90928	0.398242
	7.67285	0.391084		7.91852	0.3946
	7.68312	0.391855		7.92775	0.390924
	7.6934	0.392597		7.93699	0.387217
	7.70367	0.393306		7.94623	0.383479
	7.71394	0.39398		7.95547	0.379712
	7.72422	0.394618		7.9647	0.375917
	7.73449	0.395217		7.97394	0.372096
	7.74476	0.395774		7.98318	0.36825
	7.75504	0.396288		7.99242	0.364381
	7.76531	0.396756		8.00165	0.360489
	7.77558	0.397176		8.01089	0.356576
	7.78586	0.397546		8.02013	0.352645
	7.79613	0.397863		8.02937	0.348695
	7.8064	0.398126		8.0386	0.344729
	7.81667	0.398332		8.04784	0.340748
	7.82695	0.39848		8.05708	0.336753
	7.83722	0.398567		8.06631	0.332747
	7.84749	0.398592		8.07555	0.32873
	7.85777	0.398552		8.08479	0.324706
	7.86804	0.398446		8.09403	0.320674
	7.87831	0.398271		8.10326	0.316638
	7.88859	0.398027		8.1125	0.312599
	7.89886	0.39771		8.12174	0.308558
	7.90913	0.397321		8.13098	0.304519
	7.91941	0.396856		8.14021	0.300482
	7.92968	0.396315		8.14945	0.296451
	7.93995	0.395696		8.15869	0.292426
	7.95022	0.394998		8.16793	0.288411
	7.9605	0.394219		8.17716	0.284407
	7.97077	0.393358		8.1864	0.280416
	7.98104	0.392413		8.19564	0.276441
	7.99132	0.391385		8.20488	0.272485
	8.00159	0.390271		8.21411	0.268548
	8.01186	0.389071		8.22335	0.264633
	8.02214	0.387785		8.23259	0.260744
	8.03241	0.38641		8.24183	0.25688
	8.04268	0.384948		8.25106	0.253046
	8.05296	0.383396		8.2603	0.249242
	8.06323	0.381756		8.26954	0.245472
	8.0735	0.380026		8.27878	0.241736
	8.08377	0.378207		8.28801	0.238036
	8.09405	0.376299		8.29725	0.234375
	8.10432	0.374302		8.30649	0.230754
	8.11459	0.372216		8.31573	0.227175
	8.12487	0.370042		8.32496	0.223638
	8.13514	0.367781		8.3342	0.220146
	8.14541	0.365432		8.34344	0.2167
	8.15569	0.362998		8.35268	0.2133
	8.16596	0.36048		8.36191	0.209948
	8.17623	0.357879		8.37115	0.206643
	8.18651	0.355195		8.38039	0.203388
	8.19678	0.352432		8.38963	0.200182
	8.20705	0.349591		8.39886	0.197026
	8.21732	0.346674		8.4081	0.19392
	8.2276	0.343682		8.41734	0.190863
	8.23787	0.34062		8.42658	0.187857
	8.24814	0.337488		8.43581	0.184899
	8.25842	0.33429		8.44505	0.181991
	8.26869	0.331029		8.45429	0.179131
	8.27896	0.327707		8.46352	0.176319
	8.28924	0.324328		8.47276	0.173553
	8.29951	0.320895		8.482	0.170834
	8.30978	0.317412		8.49124	0.168159
	8.32006	0.313882		8.50047	0.165528
	8.33033	0.310308		8.50971	0.162939
	8.3406	0.306695		8.51895	0.160391
	8.35087	0.303046		8.52819	0.157883
	8.36115	0.299365		8.53742	0.155412
	8.37142	0.295657		8.54666	0.152978
	8.38169	0.291925		8.5559	0.150579
	8.39197	0.288173		8.56514	0.148214
	8.40224	0.284405		8.57437	0.14588
	8.41251	0.280626		8.58361	0.143575
	8.42279	0.27684		8.59285	0.141299
	8.43306	0.27305		8.60209	0.13905
	8.44333	0.269261		8.61132	0.136825
	8.45361	0.265477		8.62056	0.134624
	8.46388	0.261702		8.6298	0.132445
	8.47415	0.25794		8.63904	0.130286
	8.48442	0.254194		8.64827	0.128146
	8.4947	0.250468		8.65751	0.126024
	8.50497	0.246766		8.66675	0.123917
	8.51524	0.243092		8.67599	0.121826
	8.52552	0.239448		8.68522	0.119749
	8.53579	0.235838		8.69446	0.117685
	8.54606	0.232265		8.7037	0.115632
	8.55634	0.228732		8.71294	0.113591
	8.56661	0.225241		8.72217	0.11156
	8.57688	0.221796		8.73141	0.109539
	8.58716	0.218398		8.74065	0.107528
	8.59743	0.21505		8.74989	0.105525
	8.6077	0.211753		8.75912	0.103531
	8.61797	0.208511		8.76836	0.101545
	8.62825	0.205323		8.7776	0.0995678
	8.63852	0.202191		8.78684	0.0975986
	8.64879	0.199118		8.79607	0.0956378
	8.65907	0.196103		8.80531	0.0936857
	8.66934	0.193147		8.81455	0.0917424
	8.67961	0.190252		8.82378	0.0898082
	8.68989	0.187417		8.83302	0.0878838
	8.70016	0.184643		8.84226	0.0859694
	8.71043	0.18193		8.8515	0.0840657
	8.72071	0.179277		8.86073	0.0821733
	8.73098	0.176685		8.86997	0.0802929
	8.74125	0.174152		8.87921	0.0784252
	8.75152	0.171679		8.88845	0.0765709
	8.7618	0.169264		8.89768	0.0747308
	8.77207	0.166906		8.90692	0.0729056
	8.78234	0.164605		8.91616	0.0710963
	8.79262	0.162359		8.9254	0.0693037
	8.80289	0.160167		8.93463	0.0675285
	8.81316	0.158027		8.94387	0.0657716
	8.82344	0.155939		8.95311	0.0640339
	8.83371	0.1539		8.96235	0.0623162
	8.84398	0.151909		8.97158	0.0606192
	8.85426	0.149964		8.98082	0.0589437
	8.86453	0.148064		8.99006	0.0572906
	8.8748	0.146206		8.9993	0.0556605
	8.88507	0.144389		9.00853	0.0540542
	8.89535	0.142611		9.01777	0.0524723
	8.90562	0.14087		9.02701	0.0509154
	8.91589	0.139164		9.03625	0.0493841
	8.92617	0.137492		9.04548	0.047879
	8.93644	0.135851		9.05472	0.0464007
	8.94671	0.13424		9.06396	0.0449495
	8.95699	0.132657		9.0732	0.043526
	8.96726	0.1311		9.08243	0.0421304
	8.97753	0.129568		9.09167	0.0407633
	8.98781	0.128059		9.10091	0.0394248
	8.99808	0.126572		9.11015	0.0381152
	9.00835	0.125104		9.11938	0.0368349
	9.01862	0.123654		9.12862	0.0355839
	9.0289	0.122222		9.13786	0.0343624
	9.03917	0.120805		9.1471	0.0331706
	9.04944	0.119403		9.15633	0.0320085
	9.05972	0.118013		9.16557	0.0308762
	9.06999	0.116636		9.17481	0.0297737
	9.08026	0.11527		9.18404	0.028701
	9.09054	0.113915		9.19328	0.0276582
	9.10081	0.112568		9.20252	0.026645
	9.11108	0.11123		9.21176	0.0256614
	9.12136	0.1099		9.22099	0.0247074
	9.13163	0.108577		9.23023	0.0237828
	9.1419	0.10726		9.23947	0.0228874
	9.15217	0.105949		9.24871	0.0220211
	9.16245	0.104644		9.25794	0.0211836
	9.17272	0.103344		9.26718	0.0203749
	9.18299	0.102049		9.27642	0.0195945
	9.19327	0.100758		9.28566	0.0188424
	9.20354	0.0994722		9.29489	0.0181181
	9.21381	0.0981901		9.30413	0.0174215
	9.22409	0.096912		9.31337	0.0167523
	9.23436	0.0956378		9.32261	0.0161101
	9.24463	0.0943676		9.33184	0.0154946
	9.25491	0.0931012		9.34108	0.0149054
	9.26518	0.0918386		9.35032	0.0143422
	9.27545	0.09058		9.35956	0.0138047
	9.28572	0.0893254		9.36879	0.0132924
	9.296	0.0880749		9.37803	0.0128048
	9.30627	0.0868284		9.38727	0.0123416
	9.31654	0.0855863		9.39651	0.0119024
	9.32682	0.0843485		9.40574	0.0114866
	9.33709	0.0831153		9.41498	0.0110937
	9.34736	0.0818866		9.42422	0.0107233
	9.35764	0.0806628		9.43346	0.0103747
	9.36791	0.0794438		9.44269	0.0100476
	9.37818	0.0782299		9.45193	0.00974121
	9.38845	0.0770211		9.46117	0.00945505
	9.39873	0.0758177		9.47041	0.0091885
	9.409	0.0746196		9.47964	0.00894091
	9.41927	0.073427		9.48888	0.00871166
	9.42955	0.0722401		9.49812	0.00850008
	9.43982	0.0710588		9.50736	0.00830549
	9.45009	0.0698834		9.51659	0.0081272
	9.46037	0.0687139		9.52583	0.00796449
	9.47064	0.0675503		9.53507	0.00781665
	9.48091	0.0663927		9.5443	0.00768294
	9.49119	0.0652412		9.55354	0.00756261
	9.50146	0.0640959		9.56278	0.00745491
	9.51173	0.0629567		9.57202	0.00735906
	9.522	0.0618238		9.58125	0.0072743
	9.53228	0.0606972		9.59049	0.00719985
	9.54255	0.0595768		9.59973	0.00713494
	9.55282	0.0584628		9.60897	0.00707878
	9.5631	0.0573552		9.6182	0.00703061
	9.57337	0.056254		9.62744	0.00698964
	9.58364	0.0551593		9.63668	0.00695512
	9.59392	0.0540711		9.64592	0.00692629
	9.60419	0.0529895		9.65515	0.00690239
	9.61446	0.0519144		9.66439	0.0068827
	9.62474	0.0508461		9.67363	0.00686651
	9.63501	0.0497845		9.68287	0.0068531
	9.64528	0.0487297		9.6921	0.00684181
	9.65555	0.0476819		9.70134	0.00683196
	9.66583	0.0466411		9.71058	0.00682294
	9.6761	0.0456074		9.71982	0.00681412
	9.68637	0.044581		9.72905	0.00680493
	9.69665	0.043562		9.73829	0.00679482
	9.70692	0.0425505		9.74753	0.00678327
	9.71719	0.0415468		9.75677	0.00676979
	9.72747	0.0405509		9.766	0.00675392
	9.73774	0.0395631		9.77524	0.00673524
	9.74801	0.0385836		9.78448	0.00671338
	9.75829	0.0376126		9.79372	0.00668797
	9.76856	0.0366502		9.80295	0.00665871
	9.77883	0.0356969		9.81219	0.00662532
	9.7891	0.0347527		9.82143	0.00658757
	9.79938	0.033818		9.83067	0.00654526
	9.80965	0.032893		9.8399	0.00649822
	9.81992	0.031978		9.84914	0.00644632
	9.8302	0.0310732		9.85838	0.00638948
	9.84047	0.0301791		9.86762	0.00632763
	9.85074	0.0292957		9.87685	0.00626077
	9.86102	0.0284235		9.88609	0.00618889
	9.87129	0.0275627		9.89533	0.00611205
	9.88156	0.0267136		9.90457	0.00603032
	9.89184	0.0258766		9.9138	0.0059438
	9.90211	0.0250518		9.92304	0.00585263
	9.91238	0.0242397		9.93228	0.00575696
	9.92265	0.0234404		9.94151	0.00565698
	9.93293	0.0226543		9.95075	0.00555288
	9.9432	0.0218816		9.95999	0.00544488
	9.95347	0.0211225		9.96923	0.00533325
	9.96375	0.0203774		9.97846	0.00521821
	9.97402	0.0196464		9.9877	0.00510006
	9.98429	0.0189298		9.99694	0.00497907
	9.99457	0.0182278		10.0062	0.00485554
	10.0048	0.0175405		10.0154	0.00472976
	10.0151	0.0168682		10.0247	0.00460204
	10.0254	0.016211		10.0339	0.00447269
	10.0357	0.0155691		10.0431	0.00434202
	10.0459	0.0149425		10.0524	0.00421034
	10.0562	0.0143314		10.0616	0.00407796
	10.0665	0.0137358		10.0708	0.00394518
	10.0768	0.0131558		10.0801	0.00381231
	10.087	0.0125915		10.0893	0.00367964
	10.0973	0.0120429		10.0986	0.00354744
	10.1076	0.01151		10.1078	0.00341601
	10.1178	0.0109927		10.117	0.00328559
	10.1281	0.010491		10.1263	0.00315645
	10.1384	0.0100048		10.1355	0.00302882
	10.1487	0.00953419		10.1447	0.00290293
	10.1589	0.00907889		10.154	0.00277899
	10.1692	0.00863884		10.1632	0.00265721
	10.1795	0.0082139		10.1725	0.00253776
	10.1898	0.0078039		10.1817	0.00242081
	10.2	0.00740867		10.1909	0.00230652
	10.2103	0.00702801		10.2002	0.00219502
	10.2206	0.00666172		10.2094	0.00208642
	10.2308	0.00630957		10.2186	0.00198085
	10.2411	0.00597131		10.2279	0.00187838
	10.2514	0.00564671		10.2371	0.0017791
	10.2617	0.00533548		10.2464	0.00168305
	10.2719	0.00503736		10.2556	0.0015903
	10.2822	0.00475205		10.2648	0.00150087
	10.2925	0.00447925		10.2741	0.00141477
	10.3028	0.00421867		10.2833	0.00133203
	10.313	0.00396998		10.2925	0.00125263
	10.3233	0.00373287		10.3018	0.00117656
	10.3336	0.00350701		10.311	0.00110379
	10.3439	0.00329206		10.3202	0.00103428
	10.3541	0.0030877		10.3295	0.000967993
	10.3644	0.00289359		10.3387	0.000904872
	10.3747	0.00270939		10.348	0.000844856
	10.3849	0.00253477		10.3572	0.000787878
	10.3952	0.00236937		10.3664	0.000733864
	10.4055	0.00221287		10.3757	0.000682736
	10.4158	0.00206493		10.3849	0.000634411
	10.426	0.00192522		10.3941	0.000588801
	10.4363	0.00179341		10.4034	0.000545817
	10.4466	0.00166917		10.4126	0.000505366
	10.4569	0.00155218		10.4219	0.000467353
	10.4671	0.00144212		10.4311	0.000431682
	10.4774	0.00133869		10.4403	0.000398256
	10.4877	0.00124159		10.4496	0.00036698
	10.4979	0.00115051		10.4588	0.000337754
	10.5082	0.00106516		10.468	0.000310485
	10.5185	0.000985267		10.4773	0.000285075
	10.5288	0.000910554		10.4865	0.000261431
	10.539	0.000840752		10.4958	0.000239462
	10.5493	0.000775604		10.505	0.000219076
	10.5596	0.00071486		10.5142	0.000200186
	10.5699	0.000658278		10.5235	0.000182706
	10.5801	0.000605626		10.5327	0.000166552
	10.5904	0.000556679		10.5419	0.000151645
	10.6007	0.000511223		10.5512	0.000137907
	10.611	0.00046905		10.5604	0.000125263
	10.6212	0.000429963		10.5697	0.000113642
	10.6315	0.000393771		10.5789	0.000102976
	10.6418	0.000360295		10.5881	9.31995e-05
	10.652	0.000329361		10.5974	8.425e-05
	10.6623	0.000300805		10.6066	7.60687e-05
	10.6726	0.000274471		10.6158	6.85996e-05
	10.6829	0.00025021		10.6251	6.17898e-05
	10.6931	0.000227882		10.6343	5.55894e-05
	10.7034	0.000207353		10.6436	4.99513e-05
	10.7137	0.000188498		10.6528	4.48313e-05
	10.724	0.000171197		10.662	4.01879e-05
	10.7342	0.000155339		10.6713	3.59823e-05
	10.7445	0.000140818		10.6805	3.21782e-05
	10.7548	0.000127534		10.6897	2.87419e-05
	10.765	0.000115394		10.699	2.56418e-05
	10.7753	0.000104312		10.7082	2.28486e-05
	10.7856	9.42052e-05		10.7175	2.03354e-05
	10.7959	8.49972e-05		10.7267	1.80769e-05
	10.8061	7.66166e-05		10.7359	1.605e-05
	10.8164	6.89969e-05		10.7452	1.42333e-05
	10.8267	6.20759e-05		10.7544	1.26071e-05
	10.837	5.57961e-05		10.7636	1.11534e-05
	10.8472	5.01038e-05		10.7729	9.85545e-06
	10.8575	4.49494e-05		10.7821	8.69813e-06
	10.8678	4.02867e-05		10.7914	7.66752e-06
	10.8781	3.60732e-05		10.8006	6.75093e-06
	10.8883	3.22694e-05		10.8098	5.93679e-06
	10.8986	2.88391e-05		10.8191	5.21458e-06
	10.9089	2.57487e-05		10.8283	4.57475e-06
	10.9191	2.29674e-05		10.8375	4.00861e-06
	10.9294	2.04668e-05		10.8468	3.50833e-06
	10.9397	1.82209e-05		10.856	3.06681e-06
	10.95	1.62058e-05		10.8653	2.67765e-06
	10.9602	1.43997e-05		10.8745	2.33506e-06
	10.9705	1.27824e-05		10.8837	2.03387e-06
	10.9808	1.13359e-05		10.893	1.76941e-06
	10.9911	1.00433e-05		10.9022	1.53749e-06
	11.0013	8.88951e-06		10.9114	1.33437e-06
	11.0116	7.86062e-06		10.9207	1.1567e-06
	11.0219	6.94407e-06		10.9299	1.00149e-06
	11.0321	6.12843e-06		10.9392	8.66059e-07
	11.0424	5.40334e-06		10.9484	7.48049e-07
	11.0527	4.7594e-06		10.9576	6.45345e-07
	11.063	4.18811e-06		10.9669	5.56076e-07
	11.0732	3.68181e-06		10.9761	4.78581e-07
	11.0835	3.23356e-06		10.9853	4.11392e-07
	11.0938	2.8371e-06		10.9946	3.53213e-07
	11.1041	2.48683e-06		11.0038	3.02898e-07
	11.1143	2.17766e-06		11.0131	2.5944e-07
	11.1246	1.90507e-06		11.0223	2.21951e-07
	11.1349	1.66497e-06		11.0315	1.89651e-07
	11.1452	1.4537e-06		11.0408	1.61858e-07
	11.1554	1.26799e-06		11.05	1.37972e-07
	11.1657	1.10492e-06		11.0592	1.17471e-07
	11.176	9.61882e-07		11.0685	9.98959e-08
	11.1862	8.36536e-07		11.0777	8.48487e-08
	11.1965	7.26808e-07		11.087	7.19816e-08
	11.2068	6.30852e-07		11.0962	6.09927e-08
	11.2171	5.47025e-07		11.1054	5.16195e-08
	11.2273	4.7387e-07		11.1147	4.36345e-08
	11.2376	4.10094e-07		11.1239	3.68404e-08
	11.2479	3.54551e-07		11.1331	3.1067e-08
	11.2582	3.06228e-07		11.1424	2.6167e-08
	11.2684	2.6423e-07		11.1516	2.20134e-08
	11.2787	2.27767e-07		11.1609	1.8497e-08
	11.289	1.96142e-07		11.1701	1.55237e-08
	11.2992	1.68741e-07		11.1793	1.30127e-08
	11.3095	1.45024e-07		11.1886	1.08948e-08
	11.3198	1.24517e-07		11.1978	9.11071e-09
	11.3301	1.06804e-07		11.207	7.60964e-09
	11.3403	9.15204e-08		11.2163	6.34827e-09
	11.3506	7.83459e-08		11.2255	5.28964e-09
	11.3609	6.70014e-08		11.2348	4.40227e-09
	11.3712	5.72428e-08		11.244	3.65938e-09
	11.3814	4.8857e-08		11.2532	3.0382e-09
	11.3917	4.16582e-08		11.2625	2.51945e-09
	11.402	3.54849e-08		11.2717	2.08677e-09
	11.4123	3.01964e-08		11.2809	1.72633e-09
	11.4225	2.56705e-08		11.2902	1.42644e-09
	11.4328	2.18013e-08		11.2994	1.17723e-09
	11.4431	1.84968e-08		11.3087	9.70392e-10
	11.4533	1.56776e-08		11.3179	7.9894e-10
	11.4636	1.32749e-08		11.3271	6.56993e-10
	11.4739	1.12292e-08		11.3364	5.39619e-10
	11.4842	9.4893e-09		11.3456	4.42683e-10
	11.4944	8.011e-09		11.3548	3.62726e-10
	11.5047	6.75626e-09		11.3641	2.96855e-10
	11.515	5.69236e-09		11.3733	2.42655e-10
	11.5253	4.79122e-09		11.3826	1.98113e-10
	11.5355	4.0287e-09		11.3918	1.61554e-10
	11.5458	3.38417e-09		11.401	1.31583e-10
	11.5561	2.83991e-09		11.4103	1.07044e-10
	11.5663	2.3808e-09		11.4195	8.69774e-11
	11.5766	1.99392e-09		11.4287	7.05876e-11
	11.5869	1.66824e-09		11.438	5.72177e-11
	11.5972	1.39436e-09		11.4472	4.63247e-11
	11.6074	1.16428e-09		11.4565	3.74605e-11
	11.6177	9.71196e-10		11.4657	3.02562e-11
	11.628	8.09321e-10		11.4749	2.44081e-11
	11.6383	6.73752e-10		11.4842	1.96669e-11
	11.6485	5.60331e-10		11.4934	1.58276e-11
	11.6588	4.65538e-10		11.5026	1.27225e-11
	11.6691	3.86394e-10		11.5119	1.02144e-11
	11.6794	3.20384e-10		11.5211	8.19089e-12
	11.6896	2.65385e-10		11.5304	6.56039e-12
	11.6999	2.19607e-10		11.5396	5.24816e-12
	11.7102	1.81544e-10		11.5488	4.19338e-12
	11.7204	1.49927e-10		11.5581	3.34658e-12
	11.7307	1.23693e-10		11.5673	2.66758e-12
	11.741	1.01947e-10		11.5765	2.1238e-12
	11.7513	8.39397e-11		11.5858	1.68885e-12
	11.7615	6.90439e-11		11.595	1.34136e-12
	11.7718	5.67345e-11		11.6043	1.0641e-12
	11.7821	4.6573e-11		11.6135	8.43131e-13
	11.7924	3.81931e-11		11.6227	6.67251e-13
	11.8026	3.12895e-11		11.632	5.27428e-13
	11.8129	2.56081e-11		11.6412	4.16406e-13
	11.8232	2.09373e-11		11.6504	3.2836e-13
	11.8334	1.71012e-11		11.6597	2.5862e-13
	11.8437	1.3954e-11		11.6689	2.03449e-13
	11.854	1.13745e-11		11.6782	1.59855e-13
	11.8643	9.26252e-12		11.6874	1.25452e-13
	11.8745	7.53513e-12		11.6966	9.83353e-14
	11.8848	6.12372e-12		11.7059	7.69875e-14
	11.8951	4.97169e-12		11.7151	6.02019e-14
	11.9054	4.03233e-12		11.7243	4.70198e-14
	11.9156	3.26716e-12		11.7336	3.66801e-14
	11.9259	2.64454e-12		11.7428	2.85798e-14
	11.9362	2.13841e-12		11.7521	2.22417e-14
	11.9465	1.72741e-12		11.7613	1.72885e-14
	11.9567	1.39401e-12		11.7705	1.34222e-14
	11.967	1.12382e-12		11.7798	1.04081e-14
	11.9773	9.05087e-13		11.789	8.0612e-15
	11.9875	7.28195e-13		11.7982	6.236e-15
	11.9978	5.85286e-13		11.8075	4.81829e-15
	12.0081	4.69949e-13		11.8167	3.71842e-15
	12.0184	3.76962e-13		11.826	2.86619e-15
	12.0286	3.02069e-13		11.8352	2.20663e-15
	12.0389	2.41812e-13		11.8444	1.69682e-15
	12.0492	1.9338e-13		11.8537	1.30323e-15
	12.0595	1.54493e-13		11.8629	9.99732e-16
	12.0697	1.23302e-13		11.8721	7.65998e-16
	12.08	9.83085e-14		11.8814	5.86207e-16
	12.0903	7.83025e-14		11.8906	4.48078e-16
	12.1005	6.2305e-14		11.8999	3.42087e-16
	12.1108	4.9526e-14		11.9091	2.60855e-16
	12.1211	3.93283e-14		11.9183	1.98674e-16
	12.1314	3.11989e-14		11.9276	1.51134e-16
	12.1416	2.4725e-14		11.9368	1.14832e-16
	12.1519	1.95747e-14		11.946	8.71452e-17
	12.1622	1.54817e-14		11.9553	6.60547e-17
	12.1725	1.22321e-14		11.9645	5.00085e-17
	12.1827	9.65489e-15		11.9738	3.78149e-17
	12.193	7.61299e-15		11.983	2.85603e-17
	12.2033	5.99688e-15		11.9922	2.15447e-17
	12.2136	4.71909e-15		12.0015	1.6233e-17
	12.2238	3.70982e-15		12.0107	1.22162e-17
	12.2341	2.91346e-15		12.0199	9.18238e-18
	12.2444	2.28574e-15		12.0292	6.8937e-18
	12.2546	1.79146e-15		12.0384	5.16927e-18
	12.2649	1.40265e-15		12.0477	3.87156e-18
	12.2752	1.09712e-15		12.0569	2.89615e-18
	12.2855	8.57278e-16		12.0661	2.1639e-18
	12.2957	6.6919e-16		12.0754	1.61485e-18
	12.306	5.21843e-16		12.0846	1.20367e-18
	12.3163	4.06529e-16		12.0938	8.96111e-19
	12.3266	3.16377e-16		12.1031	6.6634e-19
	12.3368	2.45969e-16		12.1123	4.94891e-19
	12.3471	1.91037e-16		12.1215	3.67115e-19

## Sheet: Figure 3d
	L1			L2
	xLut	yLut		xLut	yLut
	1.794	-4.753		1.4887	-5.2413
	2.1487	-4.3669		1.9069	-5.3262
	1.0749	-5.4791		1.8072	-5.1382
	1.0786	-5.0539		1.3743	-5.2309
	1.012	-4.7345		2.1501	-5.2132
	0.9123	-5.911		1.885	-5.2865
	1.4724	-5.608		1.6803	-5.109
	1.1231	-5.7987		1.3831	-5.3849
	1.7658	-5.4211		1.1607	-5.2
	1.9935	-4.9969		1.5686	-5.1412
	0.1618	-6.2845		1.761	-5.3279
	1.2371	-5.3927		1.1642	-5.3884
	1.5893	-4.7536		1.8196	-5.2082
	1.2267	-5.6614		2.3467	-4.7338
	0.8168	-5.4157		1.6075	-4.8601
	0.1379	-5.8896		2.5333	-5.0147
	1.5338	-4.8632		1.6376	-4.9686
	0.21	-5.7564		2.2604	-4.3976
	1.4278	-5.1668		1.8212	-4.9222
	0.2261	-4.6005		2.4559	-5.3517
	0.3084	-5.9162		1.7117	-5.1304
	0.587	-5.5917		1.7329	-5.4285
	0.0263	-5.6461		2.8496	-5.3703
	-0.0992	-6.5842		2.1734	-4.819
	1.1611	-4.797		2.0841	-5.6559
	0.6741	-5.7108		2.6341	-5.3464
	1.8551	-5.7413		2.8772	-4.4592
	0.0786	-6.1778		2.1474	-5.6588
	1.4039	-5.3934		2.0596	-5.3515
	0.5798	-4.8845		2.4356	-5.0334
	0.0904	-5.1609		1.6957	-5.4712
	1.2453	-5.1856		1.7225	-5.5049
	1.0269	-5.425		2.306	-5.5855
	0.9323	-5.1723		1.2937	-5.3968
	0.3472	-5.4387		2.5923	-5.4058
	1.0564	-5.3936		1.5673	-4.4109
	1.5034	-4.8984		2.2802	-5.1667
	0.9628	-5.6817		1.9353	-5.0525
	0.6875	-5.964		2.2385	-5.3164
	0.9109	-5.9916		2.0851	-5.334
	0.9495	-5.6017		2.4577	-5.3565
	0.867	-5.5775		2.896	-5.3286
	0.8717	-5.0308		1.8591	-5.877
	1.3018	-4.9835		1.8298	-5.6018
	1.1857	-6.2587		2.0576	-4.744
	-0.3981	-4.8903		2.2419	-5.4689
	1.1265	-5.7276		1.9944	-5.3452
	0.5413	-6.1022		2.2351	-5.6148
	0.6104	-6.0423		2.3501	-5.0475
	0.3027	-5.7213		2.4821	-4.9488
	0.1531	-6.9244		2.7757	-4.69
	0.8271	-6.0484		2.8966	-4.8558
	1.5888	-5.274		2.3373	-5.2742
	0.4191	-5.5781		1.6846	-5.2034
	0.6206	-5.2185		3.099	-4.726
	0.3422	-5.9192		2.1587	-4.7744
	0.5944	-5.4204		2.7603	-4.469
	0.2348	-6.0924		2.6296	-4.7708
	-0.1794	-6.349		2.0241	-5.6304
	0.5288	-5.9645		2.2924	-4.8307
	0.482	-5.3429		2.0453	-5.6574
	0.3327	-6.6389		2.1717	-5.681
	0.8507	-5.5564		1.727	-5.5175
	0.932	-5.7346		1.9711	-4.7026
	0.9256	-5.5809		3.1103	-4.2638
	1.4842	-4.8807		2.4265	-5.2062
	0.334	-5.6786		2.7761	-4.8741
	1.0686	-5.3808		2.7864	-5.0287
	0.8272	-5.3856		1.654	-4.9807
	0.8772	-4.9264		2.4568	-4.9646
	0.8398	-5.3185		1.8084	-5.0588
	1.2633	-5.1906		2.4672	-5.2414
	0.3697	-5.005		2.2016	-5.5982
	1.611	-5.0229		2.0102	-5.6905
	0.1431	-6.313		2.0091	-5.1699
	0.274	-5.9382		1.1616	-5.1944
	0.9976	-5.3225		2.4935	-4.986
	0.7221	-5.808		2.5978	-4.846
	1.3228	-4.9328		2.0633	-5.4584
	0.7978	-6.1369		1.9481	-5.4254
	1.2488	-5.4689		2.6176	-4.8906
	0.9034	-5.4089		2.547	-4.3612
	0.6578	-5.005		2.5096	-5.4822
	1.1118	-4.8718		2.5695	-4.814
	0.9369	-5.8855		2.1355	-4.8416
	0.4416	-5.6084		1.4493	-5.5231
	0.5631	-5.0286		2.3658	-5.0269
	1.2716	-4.9747		2.242	-4.6999
	1.5771	-5.0775		2.9485	-4.5223
	0.7668	-5.3052		1.5224	-5.2509
	1.1755	-5.224		2.6982	-4.6074
	0.4725	-5.4365		2.5767	-4.553
	1.3814	-5.9421		2.8601	-5.1393
	0.0536	-5.3686		1.8194	-5.5645
	0.7411	-5.5678		2.5178	-5.181
	0.8041	-5.0602		2.0269	-5.1459
	1.0317	-5.3009		1.482	-5.8425
	0.8712	-5.6388		1.9615	-5.3728
	1.0931	-5.2395		2.4775	-5.3045
	0.0036	-5.0277		1.9652	-5.1494
	0.4834	-5.595		1.7735	-5.1487
	0.9651	-5.7842		1.8314	-5.6393
	0.8767	-5.1787		2.4765	-5.2708
	0.6964	-4.9612		1.6078	-5.1898
	0.1428	-6.2932		0.5753	-5.4569
	0.4913	-5.2315		2.1572	-5.2106
	0.9345	-6.1064		0.4924	-5.5821
	1.3577	-4.7969		1.6403	-5.3457
	1.3353	-5.9341		1.3121	-5.2485
	0.926	-5.7573		1.8762	-5.2622
	0.8555	-5.423		1.7207	-4.6464
	0.2971	-5.5338		2.804	-4.6901
	0.4152	-6.1421		2.269	-5.126
	-0.0768	-6.0567		1.7524	-5.1718
	-0.1774	-5.9873		2.2761	-5.3803
	-0.1127	-5.8651		1.6082	-5.498
	0.3468	-5.9907		2.7129	-4.9333
	0.2464	-5.4562		2.5823	-4.5638
	0.0357	-5.0809		1.2036	-5.5875
	0.496	-5.7425		2.843	-4.6223
	0.569	-5.6462		1.6997	-5.254
	0.7857	-5.4305		1.7852	-5.3685
	1.6499	-5.5887		1.8104	-5.4888
	0.6778	-5.3297		2.3006	-4.6757
	0.5401	-6.0215		1.5333	-5.55
	0.5096	-6.9611		1.8584	-4.8456
	0.8283	-5.4431		2.0108	-5.2582
	1.1717	-5.0428		2.0813	-5.2591
	-0.0567	-6.4112		2.9844	-4.9032
	0.8922	-5.5279		2.6179	-5.4436
	1.5395	-5.7853		1.2231	-5.488
	0.677	-4.9786		1.9351	-5.1732
	1.2886	-5.6368		1.7835	-5.4286
	0.619	-4.8131		2.633	-4.6907
	1.2725	-4.0297		2.2783	-5.6408
	1.3732	-5.453		2.6432	-4.8146
	0.5107	-5.0285		2.3696	-5.0539
	0.8965	-5.5811		2.1224	-5.2076
	0.3257	-5.7682		2.3008	-4.633
	0.3777	-5.7578		2.1997	-5.1764
	0.9414	-5.5586		2.1669	-5.0827
	0.6933	-5.4615		1.4225	-5.4715
	0.0961	-5.5576		1.1489	-5.4804
	1.1236	-5.3887		2.1614	-5.0646
	1.44	-4.9161		1.2354	-5.9876
	0.5275	-4.8626		1.8376	-4.688
	0.5472	-5.47		1.9483	-5.0763
	1.3547	-6.008		2.1846	-5.3425
	0.0653	-6.3082		2.227	-5.12
	1.5602	-5.0282		2.8043	-4.8535
	0.6923	-5.0553		1.7131	-5.4202
	1.025	-4.9118		1.3974	-5.5522
	0.8271	-5.513		1.8742	-5.0895
	1.3309	-5.4203		2.3813	-5.4371
	0.7919	-5.974		2.0534	-5.4692
	1.1571	-5.5776		1.6848	-4.7492
	-0.0157	-5.3731		1.8282	-4.7845
	0.2516	-4.7541		1.7673	-5.3359
	1.2201	-4.896		1.723	-5.3181
	1.4754	-5.3242		2.2761	-4.9641
	-0.0966	-5.4358		0.8134	-5.2535
	0.3358	-5.7659		2.1548	-4.7396
	0.662	-5.7821		2.0993	-5.3293
	0.5882	-5.6482		2.129	-4.6686
	1.2878	-5.6943		1.2571	-5.3946
	0.569	-5.7205		1.5968	-5.1413
	0.5146	-6.6222		2.4249	-4.4536
	1.5652	-5.665		1.7154	-5.2858
	0.4187	-5.6113		1.862	-5.3786
	0.3867	-6.7588		1.5913	-5.5929
	0.9433	-5.7764		1.4433	-5.227
	0.2673	-5.7414		1.3843	-5.598
	0.9148	-5.5925		1.8986	-4.8442
	1.2261	-5.7687		1.6087	-5.3467
	0.0864	-5.999		2.7649	-5.0708
	0.4115	-5.4577		1.8043	-5.639
	1.3867	-5.2024		2.1576	-5.1308
	0.6587	-5.5908		2.2671	-4.9974
	1.2435	-4.82		1.2073	-5.4071
	1.2972	-5.7564		2.5219	-5.4498
	0.5487	-5.3958		1.1601	-5.4021
	0.8207	-5.7334		1.953	-4.9581
	1.3625	-5.2604		2.5729	-5.1508
	1.7296	-5.3534		1.9704	-5.2845
	1.4	-6.2493		2.3346	-4.8478
	1.0453	-5.7115		1.9712	-5.399
	-0.8045	-5.9564		1.7419	-5.2897
	1.9363	-5.7723		2.0177	-4.8265
	2.1676	-5.1051		1.7184	-5.4576
	0.6346	-6.1752		1.3082	-5.4295
	0.7438	-5.834		2.2093	-4.9425
	1.0111	-5.3299		1.4759	-4.9938
	1.2033	-5.4486		1.9727	-4.9788
	2.006	-5.0823		2.0062	-5.2672
	1.6687	-5.7558		1.6846	-4.747
	0.6422	-6.1583		2.1009	-4.906
	1.5847	-6.019		1.4904	-5.2078
	0.9206	-5.5354		2.018	-4.8686
	1.7318	-5.3705		1.365	-6.2935
	0.9021	-5.6711		1.9966	-4.9099
	0.6588	-5.4172		1.8228	-5.4391
	0.9897	-5.861		1.868	-5.1958
	1.2673	-5.774		1.5436	-5.22
	0.9921	-5.3159		2.0861	-5.2314
	1.8148	-4.9699		2.3481	-4.9832
	1.2215	-5.1408		2.5058	-4.7812
	0.0109	-5.3366		2.4592	-5.2725
	1.1277	-5.654		2.022	-5.0276
	0.9849	-4.1303		2.6191	-4.5975
	0.4291	-6.2753		2.401	-4.9159
	1.2336	-5.4235		2.5946	-4.946
	1.1797	-4.9317		2.9078	-5.1401
	1.6058	-4.6074		2.3045	-5.0084
	1.2558	-5.5966		2.4213	-4.5668
	0.5849	-5.7657		1.8906	-5.1369
	1.7244	-4.9708		2.5006	-5.1756
	1.1856	-5.3427		2.1479	-4.6823
	0.983	-5.3288		2.5245	-4.5149
	0.3226	-4.982		2.2336	-5.042
	0.8533	-5.4259		2.3622	-4.8509
	0.5874	-5.4308		2.1981	-4.7425
	0.5919	-5.8608		2.2309	-5.17
	1.2611	-5.2193		1.7421	-4.8587
	1.7143	-5.5443		1.3667	-5.3238
	1.0707	-4.4858		2.2909	-4.4983
	0.6079	-6.1737		2.6345	-4.848
	2.3125	-4.8496		2.7817	-4.6419
	0.5482	-5.4413		2.8878	-4.75
	-0.1153	-5.2988		1.9303	-5.2723
	1.1035	-5.0289		1.8877	-5.0007
	1.3078	-5.1322		2.9855	-4.8701
	-0.3067	-6.0507		2.1488	-5.6369
	1.4867	-5.7759		2.5581	-4.6644
	1.2964	-5.6787		1.8107	-4.9249
	1.3223	-5.0466		1.981	-5.1654
	1.7876	-5.3937		2.1977	-4.6495
	1.5948	-5.565		2.0131	-5.1128
	1.3248	-6.3296		2.7038	-4.4836
	0.36	-5.9965		2.2553	-5.1655
	1.5851	-5.4882		2.2204	-5.6387

## Sheet: Supplementary Figure 1
			Monomer 1										Monomer 2										Monomer 3
	Frame		Helix A	Helix B	Helix C	Helix D	Helix E	Stromal loop	Lumenal loop	N-terminus	C-terminus		Helix A	Helix B	Helix C	Helix D	Helix E	Stromal loop	Lumenal loop	N-terminus	C-terminus		Helix A	Helix B	Helix C	Helix D	Helix E	Stromal loop	Lumenal loop	N-terminus	C-terminus
	1		0.8882	0.8519	0.9177	1.5279	0.7732	1.1275	1.0891	0.8976	1.8821		0.9845	1.2016	1.0559	0.6564	1.5598	1.6383	1.6988	0.947	0.9445		0.6661	1.0852	0.6294	0.6654	0.9844	0.8984	1.1553	0.7518	0.5637
	2		0.6854	0.777	0.8536	1.6581	0.8479	1.1005	1.0626	0.7662	2.0389		0.7562	1.0262	1.074	0.8845	0.8075	1.7016	1.2472	0.8349	0.8055		0.7637	1.1022	0.7473	0.868	1.0953	0.7272	1.2888	0.7836	0.7872
	3		0.8008	0.8499	0.6032	1.0337	0.8408	1.1348	1.0201	0.7922	1.3672		0.8002	1.144	1.091	0.9587	1.6387	1.2451	1.8604	0.9209	1.1439		0.6927	1.1313	0.7698	0.5434	1.4792	0.9581	1.4317	0.6643	0.6385
	4		0.5907	0.6152	0.7619	0.9495	0.8825	0.8437	0.9834	0.798	1.5198		0.8012	0.9344	1.4516	0.7036	1.5542	1.0594	1.5654	0.9895	0.9596		0.8635	0.8752	0.9152	0.5857	1.5855	1.0683	1.2317	0.8067	0.6079
	5		0.7065	0.7908	0.991	1.1436	0.8184	0.9523	1.117	0.9583	1.3197		1.0434	1.0063	1.1952	1.4749	1.1147	1.507	1.5998	0.8743	1.0963		0.7671	1.1299	0.8053	0.776	1.8157	1.262	1.773	0.8073	0.8831
	6		0.9794	0.771	0.6705	1.2987	0.7332	1.2117	0.9744	1.2111	1.0991		0.7669	0.8975	0.9829	1.082	1.0898	1.0011	1.1612	0.8522	1.0576		0.6805	1.0484	0.7261	0.8013	1.1363	1.2755	1.2444	0.688	0.7274
	7		0.6885	0.5648	0.6226	1.2265	0.9213	0.966	0.9246	1.0117	1.2804		1.1912	0.9471	0.897	1.3174	1.4926	1.446	1.5261	0.9027	1.1185		0.581	0.8606	0.5924	0.5477	1.038	0.9952	1.193	1.0066	0.591
	8		0.7511	0.7659	0.5021	1.0421	0.7806	0.8431	1.0658	1.1099	1.0916		1.3502	1.026	1.0473	1.0926	1.0088	1.6348	1.3042	0.9135	1.1725		0.6122	1.0004	0.602	0.7741	1.1711	0.942	1.3837	0.8344	0.8035
	9		0.9636	0.9091	0.6008	0.9792	0.6564	1.0626	1.0576	1.0982	1.1727		1.1947	0.9516	1.1122	0.9605	1.2558	1.6377	1.3311	0.8326	1.2204		0.6875	1.0929	0.873	0.7528	1.8755	1.0089	1.6603	0.7163	0.7636
	10		0.8037	0.8981	0.5132	1.3228	0.8656	1.0053	1.0291	1.1982	1.5929		0.7602	0.8454	0.9664	0.8109	1.1045	1.0996	1.2243	0.6714	1.3196		0.9124	1.2622	0.8403	0.8399	1.7804	0.9487	1.9419	0.6682	0.8958
	11		0.6448	0.7983	0.7825	1.4503	1.0599	0.8684	1.2508	1.2253	1.1865		0.998	0.9236	0.9552	1.2967	1.1558	1.0434	1.1941	0.9069	1.3399		0.6643	1.499	0.7313	0.9897	1.3846	0.9915	1.9424	0.7	0.9894
	12		0.8257	0.8072	0.6923	1.2784	1.1231	0.9999	1.0538	1.0219	1.2932		0.6446	0.6	0.923	0.9801	0.9044	0.8267	0.8448	0.6382	0.919		0.6283	1.2989	0.8428	0.706	1.419	0.7692	1.575	0.7326	1.0448
	13		0.8069	0.7254	0.4542	1.3151	0.8231	0.9854	0.9547	1.2237	1.2107		0.9923	0.8798	0.7999	0.5295	1.0214	1.1241	0.7124	0.9314	0.957		0.8212	1.1271	0.6417	0.8307	1.5837	0.8826	1.6567	0.6327	0.6305
	14		0.9135	0.7796	0.7802	1.2779	0.8749	1.0019	1.0802	1.0579	1.4131		1.0518	0.8336	1.2762	1.0173	1.1234	1.5875	1.1004	0.8018	0.8815		0.6104	1.1309	0.8085	0.8297	1.0879	0.9321	1.4189	0.9712	0.7215
	15		0.7336	0.784	0.7614	1.0462	1.1538	0.8725	1.2261	1.3433	1.2781		0.8085	1.0403	1.003	0.9463	1.0605	1.1626	1.0553	0.9501	1.3198		0.7922	1.2096	0.8437	0.952	1.549	1.0736	1.6396	0.6791	1.1543
	16		0.7934	0.8432	0.6838	1.2262	1.157	0.929	1.3713	1.2975	1.4517		0.9969	0.7402	1.1595	0.7787	1.2837	1.4304	1.0796	0.9603	1.0813		0.5018	0.958	0.9948	1.1245	1.2213	0.8883	1.4232	0.7606	1.1918
	17		0.6869	0.9225	0.8153	0.8634	0.9584	0.9621	1.0692	1.1009	1.3402		0.9717	0.6123	1.2458	1.4084	1.3453	1.4634	1.3351	0.74	1.0122		0.4289	1.0431	0.8386	0.8937	1.3357	0.7444	1.5827	0.7608	0.6291
	18		0.8285	0.8596	0.6902	1.2734	0.9417	0.9502	1.1752	1.0687	1.4398		0.9834	0.8525	1.1011	0.7181	1.4987	1.352	1.2636	0.909	1.2355		0.6199	1.0219	0.9659	0.954	1.7284	0.9255	1.904	0.8345	0.8793
	19		0.544	0.79	0.9892	1.1638	1.0783	1.0973	1.0962	1.0142	1.5939		0.9924	0.8818	1.3028	0.8749	1.6872	1.188	1.4151	0.8791	1.0658		0.599	1.007	0.8263	0.629	1.0943	1.1384	1.4937	0.823	0.7977
	20		0.7207	1.0083	0.6254	1.2667	0.6996	0.9572	1.203	1.08	1.1842		0.7958	1.0554	1.0743	1.0429	0.9509	1.3564	0.9755	0.6674	1.3		0.6345	1.4534	0.8597	0.4692	1.7048	0.9772	1.9872	0.6821	0.7621
	21		0.8186	0.8287	0.7239	1.2869	0.8412	1.0171	1.0297	1.118	1.5365		0.8889	0.8483	1.2034	0.709	1.4087	1.4841	1.1177	0.7088	1.1619		0.6308	1.2846	0.6485	0.7565	1.5395	0.9993	1.6552	0.7436	1.1086
	22		0.8664	0.79	0.9906	1.2101	1.1425	0.9175	1.2184	1.2686	1.4875		0.6791	1.0492	0.9016	0.8164	1.5107	1.3076	1.4348	0.7	0.9371		0.7747	1.144	0.9605	0.7692	1.3381	0.8388	1.6982	0.7936	0.7777
	23		0.827	0.8154	0.9179	0.9953	0.8509	1.001	1.0931	1.1492	1.419		0.7258	1.1917	1.1389	0.4964	1.1983	1.205	1.2524	0.8535	1.001		0.6205	0.9437	0.975	0.9416	1.6103	0.9285	1.6192	0.6707	1.0053
	24		0.8857	0.7922	0.899	1.272	0.9108	0.7398	1.1748	1.3448	1.6776		1.0391	0.9367	0.9726	0.8081	1.4041	1.3853	1.4473	0.9477	1.1982		0.666	1.2871	0.7723	0.5406	1.2275	0.9847	1.6904	0.7434	0.7461
	25		0.993	0.6278	0.5541	1.0623	0.9602	0.9745	1.0821	1.4265	1.5048		1.1988	0.9199	1.2918	1.149	1.4706	1.7099	1.4076	0.8461	1.2378		0.7853	1.0411	0.7139	0.5883	1.1345	0.9012	1.2827	0.7364	0.6457
	26		0.9038	1.1525	0.7333	1.3115	0.9986	1.1587	1.284	1.306	1.1515		0.965	1.0512	0.7553	0.7681	0.8418	1.369	0.9921	0.9558	1.1403		0.6377	1.0957	0.9904	0.7815	1.7252	0.8633	1.7747	0.7472	1.0321
	27		0.7095	0.7245	0.7899	1.2396	0.8872	0.9238	1.0439	1.1978	1.4874		1.0067	1.0176	1.0229	0.8894	1.1702	1.4572	1.3984	0.9615	1.3195		0.8051	1.1566	0.7511	0.7956	1.1666	0.9977	1.2423	0.7374	0.976
	28		0.8356	0.8941	0.7346	1.2531	0.8756	1.0018	1.1709	1.2107	1.0288		1.0994	0.9221	0.9115	0.9293	1.1898	1.3159	1.2296	1.0637	1.3531		0.6368	1.1864	0.7686	1.3205	1.1324	1.0793	1.45	0.8558	1.3838
	29		0.8038	0.7121	0.8013	0.5988	0.8272	1.577	0.9109	1.1315	0.9621		1.0879	0.9784	1.2293	1.1635	1.3029	1.5337	1.2562	0.9273	1.23		0.5923	1.1294	0.4593	0.8871	1.011	0.8122	1.1556	1.0071	0.9767
	30		0.7012	0.6788	0.6284	0.708	0.9235	0.8789	1.0139	1.3271	1.1538		1.4361	1.0731	0.931	1.5089	1.4824	1.5558	1.6244	0.8835	1.4487		0.6533	0.9712	0.6523	1.126	1.3639	1.063	1.4748	0.6913	1.1212
	31		0.9159	0.7814	0.7564	0.916	0.7939	0.9474	0.98	1.4384	1.2732		1.1473	0.9735	0.9733	1.3468	0.9896	1.5683	1.1902	0.728	1.3634		0.8222	1.1987	0.7728	1.4946	1.7258	1.1688	1.9871	0.7501	1.3002
	32		0.6445	0.8011	0.6783	1.0178	1.3423	0.886	1.2659	1.1558	1.3134		1.1083	1.0375	0.9145	0.8722	0.9234	1.4234	1.0643	0.9765	1.1537		0.6703	1.1155	0.6489	1.4177	1.2723	1.0497	1.5316	0.6743	1.191
	33		1.0366	0.8647	0.8079	0.8473	1.1785	1.5518	1.0559	1.432	1.2062		0.947	0.7524	0.9955	0.8322	0.8219	1.7517	0.9115	0.9706	1.1013		0.6655	1.0267	0.8662	1.0759	1.165	0.8903	1.4571	0.9303	1.1295
	34		0.8383	0.8599	1.0224	1.0764	1.2029	1.2865	1.3606	1.2141	1.1946		1.0846	0.9255	1.0553	1.0327	0.9818	1.4178	1.0522	1	1.4321		0.7182	1.0662	0.6801	0.9715	1.3032	0.9907	1.4626	0.9921	1.2706
	35		0.8519	0.8271	0.6805	0.7188	1.0334	1.2636	1.2397	1.1718	0.9514		1.1355	0.9015	1.0428	0.9129	1.2929	1.4023	1.1258	1.2219	1.185		0.9226	1.2865	0.5574	1.1472	0.9376	1.0217	1.5218	0.7414	0.7789
	36		0.6678	0.6986	0.7669	0.7809	0.9682	0.9369	1.1313	1.3389	1.2074		1.1257	0.9354	1.1179	0.912	0.8924	1.6329	0.997	1.0535	1.3014		0.7739	1.1928	0.9279	0.964	1.1342	1.17	1.7713	0.8554	0.9125
	37		0.549	0.7854	0.9235	0.9266	1.1411	1.073	1.2204	1.1805	1.066		1.0142	1.0447	0.8259	1.2169	1.0855	1.5341	1.3157	1.1672	1.272		0.6084	1.0868	0.7406	0.9452	1.3059	1.0966	1.3779	0.8555	0.9219
	38		0.593	0.5784	0.8265	0.9689	0.9255	1.1992	1.0451	1.1628	1.3923		0.9362	1.059	0.7868	0.6955	1.2445	1.3094	1.5236	1.23	0.9519		0.7293	1.0217	0.6772	1.0328	0.879	1.0894	1.2534	0.7696	1.0632
	39		0.7589	0.6867	0.7745	1.0536	0.9647	0.8283	1.2581	1.1407	1.3018		0.9383	1.0989	0.8707	0.6482	1.3139	1.3453	1.225	1.3425	0.9076		0.8605	1.3098	0.8828	1.0216	1.006	1.1893	1.4618	0.9623	1.4295
	40		0.8361	0.9099	0.6962	1.2024	0.7455	0.8828	1.2019	1.3465	1.1767		1.1879	1.2037	0.7969	1.0576	0.9811	1.3662	1.2027	1.0231	1.1873		0.7382	1.2248	0.6721	0.6988	1.1448	1.1373	1.3546	0.6448	1.0258
	41		0.5677	0.7947	0.7534	1.1698	0.6073	0.8183	0.9447	1.0943	1.3294		1.291	1.2362	1.0005	0.755	1.336	1.5971	1.7509	0.8361	1.1884		0.7746	1.1676	0.6589	0.7743	1.1773	0.9051	1.3154	0.8035	1.2252
	42		0.7953	0.8288	0.7522	1.114	0.7008	1.0067	0.9313	1.1822	1.2227		1.0091	1.3627	0.9309	0.7945	0.9014	1.2141	1.3333	0.7764	1.0734		0.7594	0.8695	0.8478	0.7575	1.2095	0.9397	1.3488	0.7396	0.8522
	43		0.8632	0.7884	0.9505	1.0733	1.0435	0.8558	1.1848	1.0861	1.1011		1.0176	1.2378	0.9778	0.9319	1.3917	1.4173	1.5124	1.023	0.8951		0.7066	1.1415	0.5941	1.0688	1.0621	0.8862	1.363	0.802	1.2219
	44		0.6483	0.8273	0.7391	0.9227	0.7537	1.1461	1.1079	1.3115	1.4087		1.3198	1.1269	1.0139	0.9631	1.4805	1.6924	1.9392	0.8883	0.9133		0.4803	1.0759	0.8524	0.5709	1.4262	1.0328	1.6052	0.71	0.682
	45		0.7259	0.6216	0.9244	1.2438	0.5318	1.0926	0.898	1.1289	1.4389		1.0477	1.1015	1.1658	1.116	1.656	1.5125	1.7339	0.7954	1.2109		0.8291	0.9776	0.5661	0.9348	1.1256	0.833	1.3313	0.7199	1.0441
	46		0.6779	0.8491	0.8485	1.5556	0.8629	0.7871	1.2505	1.0505	1.6999		1.0111	1.269	0.9523	0.8277	1.2598	1.3151	1.4338	0.6541	1.3211		0.6122	1.0971	0.7122	1.0532	1.6619	0.8979	1.6916	0.532	1.0273
	47		0.724	0.8018	0.5599	1.2346	0.5723	0.954	1.2007	1.3159	1.3594		1.04	0.9475	1.0202	1.4744	1.1855	1.4422	1.3065	1.0658	1.4157		0.6826	1.1831	0.878	0.8942	1.8896	0.8808	1.6449	0.7844	0.9195
	48		0.6887	1.009	0.5079	1.4382	0.8637	1.1446	1.3936	1.2022	1.5479		1.0528	1.1921	1.2162	0.5958	0.92	1.8049	1.3462	1.0624	1.1455		0.7951	1.2844	0.7618	0.9232	1.2976	0.951	1.5662	0.7367	0.9121
	49		0.768	0.8966	0.5356	1.1073	0.8099	1.0905	1.0024	1.1939	1.2845		1.1584	0.9948	1.17	1.0606	1.1441	1.8973	1.2962	1.1339	1.0517		0.7363	1.3083	0.8919	1.0324	1.2965	0.9713	1.7826	0.8679	0.9641
	50		0.844	0.916	0.7367	1.0535	0.6626	0.9896	0.9807	1.2272	1.1771		0.864	0.899	1.0828	1.0633	0.9315	1.3565	1.1549	0.6952	1.4247		0.759	1.3822	0.8687	0.506	1.5947	0.9982	1.7274	0.6816	0.8158
	51		0.7562	0.8037	0.7503	1.4623	1.1355	0.8764	1.2556	1.0165	1.5635		0.9847	1.1218	1.1122	0.8043	0.8756	1.6382	1.2464	1.0541	0.7644		0.5938	1.3604	0.7131	0.5622	1.5133	0.8424	1.8858	0.6443	0.9193
	52		0.9113	0.8856	0.8149	0.9334	0.9318	0.9902	1.0777	1.3046	1.1505		1.1374	0.9233	1.1301	0.6164	1.1569	1.635	1.4866	0.823	0.9689		0.5047	1.2581	0.7719	1.0347	1.6766	0.7044	1.9268	0.7145	1.1705
	53		0.9339	0.8964	0.9095	0.9584	0.9822	1.1224	1.1513	1.2452	1.1864		0.7086	0.9768	0.9905	0.9083	0.9365	1.4579	1.2278	0.6889	1.2563		0.6105	1.3093	0.815	0.5778	1.4762	0.9038	1.8163	0.6872	1.074
	54		0.7271	0.9153	0.8246	1.1048	0.5835	1.145	1.1321	1.1967	1.2499		0.9676	1.1156	1.0967	1.1915	0.7916	1.6659	1.1599	0.9258	0.8741		0.5502	1.1343	0.6531	1.0168	1.2729	0.8295	1.7257	0.7492	1.0744
	55		0.769	0.9314	0.896	1.2045	0.6204	0.8726	1.1292	1.1389	1.1665		0.9569	0.8753	0.9813	0.9862	0.7446	1.2571	0.8118	0.9638	1.034		0.6237	1.1538	0.6309	0.7532	1.2308	0.8091	1.7559	0.8322	0.9383
	56		0.7742	1.1444	0.6571	1.7982	1.1101	0.9578	1.4228	1.1392	1.6413		0.869	0.8357	1.0988	0.7176	0.8789	1.4779	1.0245	0.9826	0.9668		0.658	1.2151	0.886	0.7591	1.5155	1.0375	1.9535	0.727	0.8418
	57		0.8574	0.911	0.7539	1.6014	1.0036	1.1137	1.222	1.1341	1.6137		0.7629	0.9824	1.1552	0.8171	1.2483	1.4082	1.2409	1.0848	1.0446		0.6346	1.1088	0.9544	0.6307	1.2742	1.0049	1.5568	0.7746	0.8201
	58		0.6601	0.8614	0.96	0.9023	0.9829	1.1502	1.2266	1.0589	1.0941		0.5834	0.7749	0.952	1.1458	1.4401	1.4194	1.4817	0.8123	1.3175		0.6386	1.2959	0.8118	0.8298	1.0235	0.8455	1.394	0.7002	1.057
	59		0.7584	0.7465	0.5288	1.2539	0.8556	0.8541	1.1035	1.0885	1.2563		0.7179	0.7246	1.1723	1.3008	1.4992	1.2988	1.4248	0.9179	1.1145		0.8593	1.5126	0.8552	0.9931	0.8664	0.9848	1.5688	0.7116	0.9706
	60		0.7822	0.8948	0.7435	0.9591	0.7096	1.1443	1.0838	1.1969	1.2208		0.7607	0.9009	0.9819	1.1159	1.2629	1.1126	1.3431	0.7225	1.2555		0.6347	1.4769	0.647	0.7022	1.5169	1.0886	1.6277	0.7363	0.6946
	61		0.7967	1.0851	0.5756	0.9333	1.1736	0.8882	1.2237	1.0615	0.9663		0.8422	1.0937	0.9863	1.3782	1.2176	1.0874	1.5053	0.8562	1.2322		0.8023	1.4132	0.7024	0.6647	1.5653	1.3277	1.9916	0.9298	0.8178
	62		0.8709	1.1516	0.7746	0.7064	1.3328	0.8564	1.385	1.2206	1.1925		0.6781	1.0124	1.1548	1.7654	1.209	1.3503	1.622	0.752	1.1624		0.8527	1.4172	0.8542	0.5791	1.4272	1.3771	1.951	0.8453	0.8894
	63		0.8819	1.3752	0.7517	1.4963	1.3523	0.7743	1.5414	1.1431	1.4524		0.7405	1.0176	0.9769	1.4888	0.9493	1.3725	1.3758	0.6407	1.3551		0.6264	1.4019	0.9446	0.6758	1.9458	1.1664	2.3231	0.808	0.926
	64		0.7306	1.3318	0.8575	1.5563	1.1251	1.0953	1.6025	1.1291	1.6339		1.0434	1.0674	0.7853	1.475	1.0512	1.4115	1.3359	0.894	1.3677		0.8027	1.2929	1.2237	0.8686	1.4968	0.9769	1.8861	0.9603	1.2923
	65		0.7168	1.108	0.5256	1.452	1.0815	0.9573	1.3653	1.1624	1.627		0.7849	0.7857	1.1221	1.4142	0.8413	1.3323	1.1808	0.7352	1.2753		0.8527	1.343	0.7809	0.7558	1.708	0.9082	2.2801	0.954	0.9507
	66		0.6855	0.9598	0.7999	0.7279	0.9323	0.9906	1.1601	1.0985	1.4196		0.8145	1.0366	1.2177	1.674	1.3682	1.32	1.4558	0.7738	0.954		0.5791	1.1711	0.6169	0.7051	1.4744	0.7882	1.7575	0.8737	0.982
	67		0.7867	0.9108	0.853	0.8888	1.51	0.9398	1.5675	1.0955	1.4705		0.9101	1.0003	1.1217	1.6221	1.1224	1.3202	1.3445	0.8981	1.3897		0.7376	1.2511	1.2656	0.9012	1.5762	0.9465	2.0948	0.9422	0.9733
	68		0.7957	1.2583	0.828	1.1516	1.0992	0.8829	1.4737	1.1706	1.128		0.9951	1.0568	1.0328	1.2064	1.1082	1.2418	1.2703	1.0486	0.9531		0.5667	1.4811	0.8561	0.9428	1.3546	1.0283	2.0011	0.8893	1.0619
	69		0.825	1.1223	0.6951	1.4658	1.0637	0.9184	1.2488	1.1597	1.3197		1.0107	1.1726	1.0573	1.1424	1.0192	1.2099	1.2158	1.142	1.2455		0.6368	1.3439	0.9619	0.738	1.2475	1.1734	1.726	0.9382	0.8041
	70		0.7511	1.1338	0.7725	1.4273	0.8817	1.1059	1.1897	1.1743	1.4009		0.8204	0.98	1.0298	1.3719	1.1993	1.4043	1.2929	1.0707	1.2379		0.7111	1.386	0.7433	0.9373	1.2436	1.0593	1.8958	1.0803	0.9067
	71		0.7054	1.2491	0.8188	1.4756	0.919	1.1483	1.1079	1.0572	1.6719		0.9066	1.0502	0.8413	1.2297	1.0516	1.5574	1.2626	0.9387	1.1063		0.6497	1.3517	0.7168	0.7793	1.4646	1.2001	1.9255	1.0204	0.7329
	72		0.8969	1.2107	0.8916	1.0279	1.0339	1.0086	1.2864	1.2313	1.2075		1.1239	1.1088	1.031	1.2051	1.0702	1.3339	1.3941	1.1783	1.1518		0.529	1.2702	0.713	0.8228	1.023	0.9854	1.5903	0.9779	0.9381
	73		0.8592	1.2556	0.8404	1.3651	1.0955	0.8669	1.3426	0.922	1.4748		0.7431	0.9995	0.8103	0.9573	0.9977	0.9464	1.391	1.1961	1.13		0.7049	1.3543	0.8763	0.9542	1.0602	1.0971	1.7779	1.0227	1.0963
	74		0.7538	1.2028	0.7477	1.1695	1.2848	1.0156	1.3521	0.9397	1.2675		0.8624	0.8392	1.3516	0.8803	1.5262	1.4365	1.53	1.0023	1.1277		0.6897	1.3752	0.9701	0.8622	1.4706	1.2366	1.9048	0.9227	0.8943
	75		0.7796	1.1696	0.9597	1.1987	1.1019	1.0342	1.3367	0.9698	1.3444		0.9295	0.9801	1.2095	0.8215	1.2207	1.2553	1.4049	0.7018	1.1513		0.6889	1.3341	0.5261	1.0247	1.4031	1.1157	1.8033	0.9214	0.9295
	76		0.5326	1.1617	0.7749	1.3045	0.8726	0.8533	1.2303	1.0025	1.42		1.0327	1.028	1.3496	1.0694	1.1891	1.4468	1.3051	0.8434	1.2362		0.966	1.3415	0.768	1.0005	1.2506	1.2629	1.8478	0.9245	0.9725
	77		0.6904	1.0713	0.7146	1.1467	0.8084	1.0198	1.0462	1.1297	1.3122		0.844	0.8859	0.8723	0.7615	1.0285	1.2023	1.1802	0.7096	1.0092		0.6528	1.3054	0.6063	0.7277	1.1032	1.0871	1.4278	1.0648	0.8878
	78		0.726	1.0943	0.8814	1.2912	1.0211	0.7323	1.3601	1.0371	1.4915		0.7142	0.8595	1.1068	0.5675	1.1822	1.277	1.5072	0.7407	0.9716		0.7631	1.3457	0.5998	0.6344	1.5462	0.8429	1.8177	1.0916	1.035
	79		0.8025	1.0492	0.8127	1.3397	1.2424	1.1143	1.422	1.0411	1.588		0.8667	1.0632	1.3318	0.7883	1.4444	1.5128	1.5772	0.755	1.3173		0.7113	1.3245	0.5898	0.6566	1.2179	0.9213	1.7217	1.0598	0.9308
	80		0.7999	1.1257	0.9927	1.0723	1.069	0.9755	1.2182	1.2316	1.3617		0.8374	0.9555	1.2686	1.0188	1.4974	1.2988	1.4805	1.031	1.4235		0.6142	1.3135	0.696	0.8004	1.6364	0.9296	1.8788	1.1223	1.045
	81		0.9322	1.25	0.7508	1.2437	0.7298	0.9265	1.1651	1.2643	1.6128		1.0867	0.9958	1.1569	1.176	1.474	1.3036	1.5891	0.9669	0.98		0.7413	1.4377	0.7403	0.8571	1.6386	1.1722	1.91	1.0721	1.1286
	82		0.6744	1.0271	0.6729	1.0878	1.0626	0.8201	1.3975	1.2136	1.5706		0.8487	0.8854	1.3878	1.3675	1.3915	1.4059	1.6046	0.6686	1.39		0.6367	1.3057	0.5759	0.8635	1.357	0.8334	1.8214	1.1064	0.7419
	83		0.7646	0.9605	0.589	1.2151	0.996	0.8421	1.1502	1.1292	1.5661		0.9675	0.78	1.4007	1.1114	1.339	1.2422	1.3218	0.7875	1.3448		0.7056	1.3927	0.52	0.785	1.3686	0.9904	1.7267	1.2866	0.7069
	84		0.7373	1.2602	0.5849	1.4356	1.0263	0.8806	1.4338	1.1424	1.4467		0.8107	0.8576	1.0256	1.0226	1.2492	1.1372	1.4675	0.865	1.43		0.7621	1.1537	0.826	0.9298	1.7605	0.9423	1.8325	1.0405	0.9523
	85		0.8005	1.0538	0.7353	1.4436	1.1159	0.9146	1.2736	0.9908	1.6107		0.8712	1.0246	1.079	1.0438	1.1513	1.1104	1.303	0.7948	1.5013		0.7346	1.2823	0.779	1.1132	1.2598	0.7983	1.9888	1.0186	1.2636
	86		0.6493	0.8386	0.6855	1.1966	0.8805	0.8942	1.0473	1.1813	1.2895		0.6315	1.0976	1.0771	1.0496	1.0236	1.2821	1.3012	0.7371	1.2672		0.9128	1.2628	1.0387	0.9214	1.4347	0.8725	1.7624	1.1501	1.065
	87		0.715	1.1184	0.8042	1.2539	1.1267	0.8921	1.2299	1.0941	1.4565		0.5665	0.9301	1.1876	1.254	1.2891	1.0725	1.2617	0.6891	1.4017		0.7134	1.3444	1.0581	0.7986	1.4524	0.9867	2.1144	1.1814	1.0035
	88		0.7588	1.0462	0.7307	1.0161	1.1295	1.0235	1.3902	1.1804	1.1085		0.8223	0.917	1.085	0.9757	1.1632	1.4779	1.0531	0.7776	1.391		0.8653	1.5655	0.719	0.999	1.4868	0.7963	1.9573	1.2204	1.0936
	89		0.7678	1.0337	0.8407	0.9857	0.716	1.1236	1.0869	0.9798	1.4109		0.7029	0.9487	1.0443	1.6292	1.4589	1.2201	1.4258	0.7556	1.8321		0.9816	1.3619	0.8421	0.9066	1.915	1.0231	1.9416	1.3271	1.1822
	90		0.8816	1.0425	0.8324	1.0371	1.1038	1.0651	1.1692	1.1644	1.5001		1.0711	1.1313	1.0695	1.2027	1.0324	1.4617	1.4343	0.8099	1.8665		0.7643	1.4877	0.6826	0.9055	1.4529	0.8013	1.6966	1.2293	1.0122
	91		0.8159	1.0879	0.5174	1.0759	0.834	0.7557	1.2518	1.0904	1.3171		0.8664	0.9835	1.1189	1.279	1.0811	1.3248	1.3214	0.7267	1.4919		0.6785	1.2812	0.9705	0.9594	1.9295	0.8592	2.0325	1.2004	1.2056
	92		0.8165	1.0027	0.6943	1.2587	0.9982	0.9098	1.0106	1.0425	1.3276		0.5686	0.876	0.8945	1.3489	0.9652	0.8978	1.1953	0.7334	1.2989		0.9642	1.2161	0.6492	1.0448	1.2735	0.9807	1.7543	1.3353	1.3858
	93		0.6693	0.8695	0.6763	0.9564	1.0924	0.8853	1.3045	1.0706	1.1436		0.7687	0.9593	0.7366	0.8194	1.2533	0.9395	1.5887	0.8195	1.4385		0.6779	1.1543	0.9315	0.8789	1.5374	0.9999	1.86	1.1589	1.3567
	94		0.7878	1.102	1.0357	1.1107	1.1417	1.1651	1.4307	0.9126	1.3685		0.9215	1.1631	0.7764	1.0892	1.1559	0.9785	1.5657	0.7795	1.1903		0.7217	1.35	0.8377	1.0444	1.5273	0.8463	1.9321	1.3228	1.3462
	95		0.7533	1.183	0.8858	1.8382	1.365	1.3607	1.6725	1.0843	1.6081		0.8515	1.1613	0.8735	1.0533	1.0419	0.9108	1.6004	0.8073	1.4282		0.6942	1.1495	0.8048	0.9468	1.5623	0.9479	1.8329	1.3378	1.3428
	96		0.7024	0.848	0.7933	1.3591	1.3643	0.9362	1.321	1.0632	1.6095		0.554	0.9709	0.9601	0.8603	1.2971	1.0373	1.5309	0.6759	1.4437		0.7354	1.1061	0.9973	0.7577	1.2099	0.9022	1.4082	1.3646	1.2905
	97		0.7075	0.9663	0.7946	1.4833	1.2123	0.9311	1.3494	0.961	1.6228		0.8116	1.1001	1.1863	1.0863	1.655	1.2226	1.7187	0.6113	1.3029		0.9423	1.2832	0.8199	0.8797	1.2389	0.937	1.4463	1.2748	0.9725
	98		0.6135	1.0006	0.5945	1.5242	1.4575	0.8333	1.328	0.9388	1.5666		0.7058	0.8712	1.2091	0.9188	1.2973	1.4992	1.4028	0.7228	1.2217		0.5757	0.9827	0.6874	0.8981	1.3637	1.0542	1.6141	1.2743	1.0093
	99		0.6749	0.9388	0.4815	1.0436	1.0803	0.8873	1.1944	0.9315	1.3018		0.5928	0.8768	1.2627	1.0615	1.2828	1.198	1.5579	0.7954	1.6152		0.6539	0.9995	0.729	0.8226	1.6615	0.9456	1.5292	1.0935	0.9313
	100		0.6675	0.9763	0.7986	1.1834	0.8931	0.9746	1.314	0.8591	1.3835		0.8725	1.0748	1.1899	0.8248	1.7853	1.1038	1.8245	0.671	1.0173		0.5748	0.9895	0.6272	0.6463	1.3751	0.924	1.5668	1.2721	1.0056
	101		0.7051	0.9312	0.5036	1.5678	1.0283	0.9772	1.1791	0.8715	1.5137		0.781	0.9174	0.9496	0.7301	1.1484	1.2414	1.4546	0.8922	1.1992		0.577	1.1336	0.8419	0.6675	1.409	0.9954	1.5852	1.2321	0.8354
	102		0.6446	1.0494	0.5675	0.9909	0.8788	1.1413	1.1734	0.9361	1.5824		0.5378	1.0137	0.9747	0.7809	1.1047	1.1206	1.4429	0.7102	1.0537		0.5738	1.149	0.6024	0.522	1.2925	0.9338	1.509	1.1124	0.9153
	103		0.5248	0.9163	0.7897	1.4519	1.0847	0.9124	1.0334	1.0037	1.5242		0.663	1.0083	0.8926	0.7699	0.9058	1.1831	1.1083	0.656	1.0046		0.5657	0.9966	0.6942	0.7991	1.1805	0.9019	1.3099	1.1389	1.0858
	104		0.5566	0.9945	0.7403	1.3299	1.0957	0.9982	1.283	0.8599	1.5125		0.6384	1.0287	1.4964	0.8094	1.3264	1.0909	1.4667	0.7672	0.9075		0.7129	1.4288	0.6667	0.5728	0.6227	1.2361	1.3214	1.2758	0.9895
	105		0.6059	0.955	0.4536	1.0914	0.695	0.8896	0.9993	0.9248	1.3174		0.6946	1.0048	1.1213	0.8127	0.9184	1.0226	1.1736	0.7066	1.0946		0.6694	1.2578	0.5958	0.9385	0.7287	1.111	1.3015	1.2164	1.2384
	106		0.4663	1.0025	0.7959	0.9527	1.111	1.0455	1.1209	1.0902	1.4577		0.6789	0.8214	0.9283	1.1518	1.1157	0.7289	1.147	0.8337	1.1296		0.6909	1.1104	1.0038	0.6469	0.8835	1.4116	1.3744	1.3231	0.9354
	107		0.6178	0.9909	0.7187	1.3805	1.0482	1.0122	1.1373	0.9476	1.3686		0.6756	0.8965	0.9098	0.7678	1.1751	0.84	1.1602	0.5976	1.0642		0.6685	1.0976	0.8816	0.5678	1.2181	0.984	1.2923	1.0949	0.9291
	108		0.5491	1.1164	0.543	1.1256	1.0453	0.9705	1.3625	0.9644	1.3049		0.9035	0.8308	0.8238	0.5796	0.977	0.9303	1.1529	1.2583	0.6846		0.8623	1.3042	0.7828	0.6441	1.2935	1.2876	1.5799	1.1825	1.0678
	109		0.5624	1.0144	0.8352	1.0963	1.0922	0.8176	1.3172	0.9304	1.456		0.7678	0.978	0.9929	1.0775	0.975	1.0209	1.1232	0.7444	1.058		0.5483	0.7944	0.6679	0.68	0.9894	0.8841	1.2016	1.0758	1.1575
	110		0.7204	1.099	0.8408	1.0427	1.4098	0.9856	1.4541	1.1115	1.1894		0.6641	1.0115	1.1083	1.2047	1.0758	1.2935	1.1757	1.1098	1.2688		0.5719	1.1338	0.7648	0.7091	0.9674	1.101	1.5527	1.1112	1.26
	111		0.7464	1.0398	0.6775	1.0248	0.8902	0.9142	1.0813	0.9323	1.5448		0.7719	0.7805	1.3349	0.9166	1.4899	1.279	1.4433	0.7584	1.1068		0.6934	1.316	0.8188	0.6575	1.3311	1.0243	1.6328	1.008	0.7923
	112		0.5857	0.791	0.6832	0.9028	0.8647	0.8192	1.1646	0.9501	1.067		0.7697	0.8109	0.9972	0.6501	0.9371	1.0682	1.1927	0.6497	0.9884		0.7569	1.1922	0.6079	1.0575	1.2318	0.8333	1.471	0.9948	1.0902
	113		0.6582	0.9362	0.6708	0.897	0.9886	0.8117	1.0982	0.7985	1.303		0.5638	1.009	1.0215	1.0419	1.1156	1.0465	1.0965	0.8768	1.2547		0.6012	1.1009	0.6335	0.8147	1.1357	0.9177	1.3781	1.123	1.0003
	114		0.7853	0.8202	0.6046	1.0572	1.1512	0.9661	1.055	1.0106	1.3533		0.777	0.8661	1.1266	0.6155	1.3721	1.0747	1.2805	0.9742	0.9387		0.5174	1.0194	0.577	0.7025	1.3223	0.9604	1.3882	1.1772	0.9817
	115		0.3882	1.008	0.8101	1.0187	1.4113	0.9645	1.3219	0.9872	1.1582		0.8198	1.0747	0.9888	0.7719	1.3346	1.2412	1.2557	0.8961	1.0426		0.714	1.0985	0.5292	0.9477	1.1435	0.9111	1.3033	1.0127	1.0134
	116		0.6498	0.7532	0.6765	0.9166	0.9371	0.9476	1.1106	0.9875	1.1295		0.6395	0.9421	0.8576	1.034	1.1699	0.9528	1.2389	0.7321	1.2406		0.6799	1.1478	0.492	1.2583	0.7449	0.9421	1.2278	1.046	1.3175
	117		0.8369	0.8002	0.6194	1.0515	0.9939	0.8979	1.0095	0.9585	1.5057		0.6709	0.7902	1.0634	0.6515	1.1404	0.8341	1.0177	0.6485	1.328		0.5183	1.0758	0.6049	0.7287	1.5632	0.9869	1.5186	0.9958	0.8921
	118		0.5538	0.8306	0.8675	0.8233	1.0391	1.1701	1.1252	0.9244	1.1875		0.5786	0.8591	0.6341	0.7593	1.2183	0.8284	1.1793	0.6471	1.0434		0.7966	1.0444	0.5864	0.8596	1.0648	0.9126	1.1599	1.2025	1.0029
	119		0.524	0.7096	0.9899	0.8365	0.9009	0.8863	1.0904	0.9409	1.1771		0.6058	0.9091	0.9998	0.4383	1.1801	0.9967	1.2538	0.9444	0.8788		0.5217	1.0907	0.5567	0.8382	0.9531	0.8602	1.2591	1.1156	0.846
	120		0.6904	0.913	1.0657	1.1523	1.3093	1.0775	1.3657	0.8444	1.2218		0.5476	0.798	0.8372	0.6409	0.6914	0.6026	0.8881	0.7737	0.8819		0.4641	1.0486	0.7643	0.6125	1.3958	0.8535	1.3113	1.0512	1.0543
	121		0.5229	0.7641	0.944	1.2478	1.2703	0.8276	1.0269	0.9104	1.4446		0.4807	0.8154	0.8871	0.6038	1.3009	0.9251	0.9944	0.6378	0.8876		0.5616	1.195	0.5976	0.7666	1.29	0.9718	1.2771	1.2384	0.9393
	122		0.6846	1.0265	1.1515	0.9502	1.3122	1.1075	1.4104	0.9953	1.3322		0.6342	0.752	0.5326	0.8071	0.8627	0.7682	0.95	0.8488	0.9462		0.5342	1.0034	0.5967	0.7287	1.0718	0.9288	1.2127	1.0143	1.2399
	123		0.5436	0.949	0.7082	1.2717	1.3258	0.9717	1.2445	1.0549	1.3062		0.7353	0.852	0.8939	1.0597	1.0142	1.1374	1.0996	0.7312	1.0124		0.6308	1.0601	0.7155	0.7448	0.9051	0.8631	1.3277	1.105	1.1076
	124		0.5683	0.8254	0.9822	1.2307	1.2205	1.2617	1.4021	0.9584	1.5084		0.6305	0.8989	0.7688	0.6981	1.4866	0.9069	1.3517	0.8409	0.9328		0.509	0.9881	0.7682	0.8726	1.1807	1.1846	1.4047	1.1413	1.1492
	125		0.6792	0.8858	1.1015	1.3356	1.3404	1.2344	1.3297	1.0008	1.6569		0.8027	0.9792	0.6008	0.8959	0.9267	0.918	1.2285	0.8928	0.9724		0.5445	0.8368	0.6219	1.0506	1.0621	1.0005	1.2146	1.1533	1.286
	126		0.6617	0.8365	0.8182	1.1029	1.5244	0.8807	1.2611	0.9939	1.6368		0.7767	0.9672	0.7198	0.9373	0.8541	1.0225	1.165	0.8332	1.052		0.4906	0.8434	0.5371	0.8616	1.0023	0.9845	1.0494	1.2302	1.298
	127		0.6953	0.934	1.2234	1.0702	1.3395	0.965	1.4026	1.1132	1.4299		0.6933	1.0101	0.7972	0.6659	1.2341	1.2237	1.222	0.8742	0.7663		0.6914	0.8728	0.7488	0.6916	0.8284	0.9716	1.098	1.3034	1.5946
	128		0.7476	0.7996	0.8168	0.888	1.023	0.9888	1.3062	0.8993	1.2457		0.697	0.9053	0.5801	0.8654	0.9103	0.7772	1.2263	0.6073	0.9447		0.7186	0.871	0.8178	0.7799	0.9649	0.8132	1.0493	1.2829	0.9756
	129		0.7786	0.9219	1.2433	0.8941	1.0945	1.226	1.2361	0.9496	1.1521		0.7617	0.7886	0.8579	1.1172	1.1981	0.9961	1.1075	0.7748	1.0979		0.5554	1.1225	0.6866	0.9845	1.1949	0.8813	1.6215	1.293	1.2459
	130		0.6358	0.7816	1.0122	0.8827	1.4205	0.9052	1.2882	1.1175	1.6122		0.6466	0.8118	1.2052	0.9272	1.4912	1.0097	1.505	0.7407	1.1381		0.5765	0.9937	0.6708	0.8689	0.7762	0.9761	1.1966	1.1744	1.0859
	131		0.651	0.6911	0.9166	0.8608	0.8501	1.1637	0.9403	1.065	1.4695		0.5863	0.9956	0.9355	1.3524	1.403	0.8661	1.3666	0.8674	1.2026		0.7879	1.1202	0.4553	1.153	0.9091	1.0708	1.1316	1.3492	1.2445
	132		0.6988	0.9123	0.9137	1.0451	0.7291	0.9457	1.2287	0.9732	1.1882		0.8449	0.8558	0.7708	0.7221	0.8417	1.0602	1.1222	0.8942	0.9586		0.8057	1.2071	0.5651	0.9567	1.4885	0.7037	1.534	1.2832	1.1926
	133		0.4184	0.8637	1.0762	0.7713	1.0828	1.1132	1.3684	0.8893	1.3405		0.6718	1.0676	0.8087	0.8624	1.0743	0.7778	1.1729	0.6662	0.8747		0.4474	1.0287	0.5586	1.312	1.0951	1.0563	1.2842	1.4098	1.5504
	134		0.7079	0.7767	1.0143	0.7169	1.1699	0.9513	1.3413	1.0761	1.3223		0.8551	0.8622	0.7274	0.8807	0.8776	0.9263	1.1217	0.7527	1.0238		0.6321	0.9071	0.6391	1.1168	0.9931	0.8343	1.1317	1.2963	1.5799
	135		0.5315	0.8962	0.919	0.8893	1.498	1.1237	1.4634	1.0606	1.2539		0.9905	0.8471	0.7315	0.6125	1.1927	1.1037	1.1393	0.7376	0.7666		0.6833	0.9623	0.457	1.0107	0.9009	0.8904	1.0791	1.2135	1.558
	136		0.6517	0.7737	1.0685	0.6931	1.7932	1.2619	1.5592	1.2453	1.3033		0.7343	0.8081	1.1764	0.7197	1.2352	1.1715	1.2369	0.5853	0.8419		0.6287	0.9549	0.5441	1.1555	1.1838	0.9169	1.281	1.2311	1.603
	137		0.5806	0.8447	0.8462	0.7478	1.8429	1.1608	1.6832	1.0268	1.256		0.7116	0.9224	0.6879	1.0996	1.4525	1.0568	1.4518	0.6998	0.8127		0.5465	0.9327	0.5776	0.7015	0.9832	1.0348	1.1351	1.2073	1.1618
	138		0.8968	0.8478	0.9101	0.7128	1.1276	1.3041	1.0105	1.1827	1.2021		0.7267	0.9638	0.7526	1.0344	1.0041	1.1322	1.031	0.8289	1.079		0.4656	0.8908	0.658	0.6809	0.5261	0.7837	0.7976	1.3307	1.2585
	139		0.7084	0.8755	1.0209	1.0162	1.7421	1.3633	1.5589	1.1242	1.4771		0.8748	1.0292	0.9644	1.4304	1.0183	1.266	1.1324	0.7794	1.09		0.6991	0.5856	0.3392	0.9408	0.5424	0.9047	0.7175	1.3016	1.4659
	140		0.7178	0.8908	0.9547	0.7522	1.1968	1.0099	1.4985	1.2991	1.2616		0.6659	1.03	0.9708	0.9162	1.2153	1.1118	1.2429	0.7324	1.0226		0.6132	1.0962	0.478	1.123	0.936	0.9432	1.1458	1.3031	1.2843
	141		0.6591	0.6442	0.7449	0.7202	1.2691	0.9866	1.2056	1.0657	1.2412		0.7138	0.7623	0.9394	1.0706	1.4316	0.851	1.4713	0.8568	0.779		0.6904	0.7224	0.4355	0.7843	0.8386	0.8851	0.9206	1.2355	1.0086
	142		0.5115	0.705	1.0797	0.8961	1.5938	0.9806	1.4243	1.0832	1.4513		0.9446	0.9471	0.7754	1.3046	0.8652	0.9777	0.9773	0.7677	0.9614		0.6545	0.6918	0.5675	0.9121	0.8405	0.89	1.0377	1.3918	1.2897
	143		0.4758	0.9265	0.5885	0.8369	1.1192	0.8969	1.4133	1.0454	1.1969		0.5568	0.7813	0.9548	1.3937	1.2802	1.0004	1.2803	0.8828	0.8716		0.5677	1.1094	0.5057	0.8682	0.9853	0.8097	0.9989	1.1305	0.9948
	144		0.5924	0.8985	0.8894	0.9225	1.8276	0.8131	1.6582	1.1405	1.3878		0.6871	0.8897	0.6097	1.4951	1.4913	1.0892	1.2955	0.8877	0.9017		0.5334	0.8268	0.539	0.8613	0.9927	0.8447	1.0787	1.1346	1.2093
	145		0.6788	0.8209	0.7626	0.8509	1.6963	0.9941	1.7185	1.0771	1.308		0.6782	0.9814	0.8882	1.4142	1.4189	0.9358	1.5845	0.728	1.0729		0.5531	0.6755	0.5248	0.6126	0.8601	0.8617	0.9945	1.2645	1.2547
	146		0.6845	0.6811	0.7962	0.653	1.1797	0.8945	1.2245	1.0288	1.1544		0.5879	0.7553	0.7762	1.1346	1.2907	0.6588	1.3756	0.7369	0.8306		0.6946	0.968	0.5088	0.8118	0.7752	0.8443	0.9387	1.21	1.1018
	147		0.5415	0.7644	0.8098	0.7513	1.2164	0.8556	1.2192	1.0567	1.2051		0.697	0.8363	0.7051	1.0054	0.7171	1.0628	0.7939	1.1144	1.0767		0.5656	0.8356	0.7154	0.811	0.8271	0.7995	0.9608	1.2474	1.1913
	148		0.585	0.901	0.898	0.6928	1.4636	0.8494	1.5749	1.124	1.2625		0.9451	1.1007	0.8929	1.0128	1.2943	0.933	1.3686	0.7534	0.9584		0.6111	0.8195	0.6401	0.9298	0.8765	0.9184	0.8815	1.19	1.1283
	149		0.4558	0.7668	1.0627	0.8998	1.2224	0.8533	1.2439	1.0558	1.1991		0.6255	0.9549	0.7723	1.0324	1.006	1.0706	1.1201	0.9387	0.8501		0.7586	0.9262	0.4511	0.8709	0.7064	0.9141	0.9217	1.355	1.2558
	150		0.5752	0.7261	0.8685	0.6647	1.0584	0.856	1.1088	1.3644	1.182		0.629	0.9169	0.8764	1.1343	1.0843	1.0135	1.1956	0.6221	1.1163		0.6761	1.0148	0.5978	0.8194	1.0619	0.8055	1.0484	1.2194	0.7529
	151		0.567	0.6501	0.8563	0.9389	1.1228	0.8754	1.1144	1.3521	1.5178		0.6077	0.943	0.9145	0.8694	0.8814	1.1948	1.0246	0.6617	1.162		0.683	0.9147	0.4871	0.7223	0.8211	1.0227	1.214	1.3057	0.7917
	152		0.4686	0.5896	1.0577	0.8073	1.2433	0.997	1.3624	0.9871	1.5315		0.5383	0.9648	1.132	0.8813	1.2144	1.0073	1.3241	0.6622	1.0214		0.7805	1.2177	0.9132	0.851	1.1057	0.9789	1.2376	1.2411	1.1231
	153		0.4757	0.7365	0.9195	0.8793	1.5069	0.8508	1.1168	0.9347	1.6986		0.7273	1.0676	1.1672	0.6923	1.6251	1.185	1.4938	0.6367	0.9047		0.819	0.9994	0.5817	0.9362	0.6268	1.1985	0.9336	1.2814	0.7525
	154		0.6177	0.7611	0.7501	0.9035	0.809	0.8469	0.9423	1.1537	1.1364		0.7741	0.8465	1.1013	1.1964	1.2241	1.3458	1.3468	0.743	1.0872		0.6927	1.0337	0.5243	0.8873	0.7346	0.9351	1.0421	1.1541	0.7819
	155		0.6726	0.6016	0.9011	0.9171	0.8943	0.8378	0.9682	1.1908	1.4856		0.4583	0.8023	0.9599	1.0161	1.3313	0.9358	1.222	0.6895	1.0993		0.6075	1.0389	0.6107	1.017	1.0831	0.9161	1.2209	1.0541	1.0975
	156		0.6001	0.8002	0.9172	1.0913	1.0613	0.9882	1.2125	1.0611	1.5526		0.6495	1.0226	1.1075	1.0476	1.3766	1.3127	1.2679	0.6907	0.9074		0.7142	0.8266	0.4596	1.0521	0.9852	0.685	1.0449	1.2573	1.1196
	157		0.6087	0.8323	1.1699	1.0928	1.0817	0.8801	1.2235	0.9251	1.4391		0.7493	0.9168	1.0833	1.0889	0.9613	1.0489	1.0741	0.6448	0.86		0.4599	0.65	0.5972	0.7491	0.8671	0.8578	0.9247	1.1597	1.058
	158		0.659	0.8668	0.8138	0.8419	0.7708	0.8873	1.1476	0.9291	1.3186		0.6567	0.8154	0.9954	1.5958	1.473	1.0341	1.331	0.6742	1.1684		0.6032	1.1707	0.6875	1.0105	1.2128	1.0418	1.3921	1.3796	0.9349
	159		0.6194	0.7381	1.1597	0.7384	1.2182	0.9982	1.3455	1.0058	1.1781		0.7034	0.8269	0.9581	1.1503	1.0799	0.9712	1.2199	0.7758	1.1968		0.5925	0.7826	0.612	0.8256	1.3494	0.8225	1.2681	1.2525	1.0626
	160		0.7918	0.9388	0.9558	0.7687	1.0116	1.2796	1.102	1.055	1.2316		0.7767	0.8398	0.9334	0.9761	0.893	0.9543	0.9887	0.8078	0.9129		0.6479	0.9714	0.5426	0.7728	1.4636	0.8518	1.2929	1.1785	1.2501
	161		0.5627	0.8584	0.8263	1.1986	1.1288	0.9419	1.4041	0.9468	1.2471		0.626	1.0502	0.7971	0.6824	0.9657	0.9758	1.0509	0.9803	0.9655		0.582	0.8089	0.7253	0.9635	1.0226	0.9549	1.0519	1.2717	1.1159
	162		0.763	0.888	0.8704	1.0753	1.0352	1.1732	1.259	0.9706	1.3163		0.6676	0.6859	1.0736	0.8583	0.8473	0.8269	1.022	0.7879	1.3837		0.8284	0.8066	0.8858	0.9046	1.5465	1.4809	1.5493	1.3148	1.1068
	163		0.5802	0.8845	0.8783	0.9064	1.2354	0.6973	1.3881	0.898	1.2063		0.6798	0.7627	0.968	0.8152	1.0327	1.1042	1.0416	0.8055	0.9717		0.6594	0.8535	0.7481	0.8015	1.2861	0.7941	1.3533	1.2145	1.0239
	164		0.5814	0.8905	0.7812	0.7371	1.1094	0.9585	1.1754	0.9071	1.282		0.6917	0.7702	0.7997	0.7915	0.8465	0.7207	0.9298	0.8942	0.9331		0.6232	0.921	0.5534	0.7355	0.9743	1.0178	1.3101	1.1083	1.0701
	165		0.7104	0.8525	0.9129	0.8299	1.4002	1.0194	1.301	0.9642	1.288		0.5579	0.7527	0.9608	1.0156	0.8097	0.8984	1.0246	0.7904	0.6748		0.6643	0.8037	0.4291	0.6832	0.8701	1.1717	0.9762	1.1363	1.1001
	166		0.6152	0.744	1.0489	1.0908	1.1696	1.1228	1.2778	0.988	1.349		0.5515	0.754	0.972	1.2121	0.969	0.8334	1.1157	0.7786	1.1444		0.7386	1.2027	0.9113	0.5937	1.346	0.7619	1.515	1.2017	1.1484
	167		0.5697	0.5716	1.0831	0.9446	1.2241	0.9437	1.1943	0.9602	1.4524		0.6663	0.9764	0.9356	1.1875	1.3599	0.9248	1.288	0.7153	0.8612		0.7089	0.8409	0.6523	0.6703	0.9012	0.9668	1.0445	1.0311	1.2302
	168		0.5375	0.637	0.8668	1.0489	1.4515	1.0107	1.2862	0.9382	1.2827		0.6962	1.1331	1.0343	1.183	1.7017	0.7452	1.6027	0.7295	0.9428		0.711	0.8828	0.7125	0.6468	1.1729	1.2019	1.1339	1.2656	0.8174
	169		0.558	0.7185	0.8818	1.1698	1.078	0.9675	1.2374	0.898	1.3384		0.6528	0.7616	0.9205	1.1233	0.9097	0.8156	0.9962	0.9337	1.0849		0.7927	1.1185	0.84	0.9183	1.1838	1.0241	1.4676	1.0627	0.9307
	170		0.6069	0.8272	0.8978	1.2225	1.3666	1.0551	1.3421	0.8592	1.4285		0.793	0.8998	0.7993	1.1246	1.0972	1.1367	1.1217	0.701	1.097		0.727	0.995	0.6781	0.9348	1.3149	0.993	1.6849	1.1396	1.4532
	171		0.7448	0.8433	0.8247	0.9119	0.9455	0.9968	0.9052	0.989	1.6073		0.6942	0.7272	0.8665	1.4797	1.1044	0.8342	1.184	0.574	0.966		0.6561	0.8226	0.4719	0.993	0.8541	1.1341	1.0971	1.1698	1.1999
	172		0.4312	0.8472	1.1389	1.1521	1.3434	0.8962	1.3201	1.077	1.3107		0.5965	0.9171	0.9089	1.5315	0.9581	0.949	1.0572	0.7371	1.0764		0.6297	0.9701	0.4903	0.6715	0.9698	0.9079	1.45	1.3635	1.1255
	173		0.6641	0.7708	1.0818	1.469	1.5097	0.9643	1.4434	1.0285	1.388		0.6721	0.9563	1.0104	1.1925	0.848	1.2667	1.0157	0.8676	1.0681		0.7123	1.1237	0.6762	1.0813	1.3985	1.1016	1.4529	1.2039	1.0374
	174		0.6547	0.6867	1.0708	1.5371	0.9311	0.9948	1.2236	0.9844	1.3521		0.7999	0.7558	1.0464	1.4109	1.2075	0.9828	1.2001	0.8535	0.9479		0.6691	0.8709	0.4428	1.0536	1.0816	1.1163	1.273	1.0271	1.1082
	175		0.6139	0.6764	0.5809	1.36	0.9508	0.8745	1.1238	1.197	1.6969		0.9117	0.8766	1.2695	1.6282	1.5358	1.1783	1.4577	0.6466	1.1095		0.8223	1.1865	0.6615	1.0435	1.4511	1.1317	1.5444	1.1561	0.9452
	176		0.7076	1.0037	0.6706	1.6065	1.5268	0.861	1.3693	1.145	1.6776		0.752	1.0132	0.9597	0.9554	1.3103	1.1827	1.4612	0.6195	1.0871		0.7122	0.8819	0.6465	0.937	0.9095	0.8061	1.2753	1.2046	1.3354
	177		0.7308	1.0007	0.6985	1.3838	0.8389	1.0208	1.271	0.9466	1.5645		0.761	0.9223	0.9164	1.42	1.6475	1.1622	1.524	0.849	1.2852		0.7142	1.1847	0.5084	0.9733	1.2152	1.2134	1.2282	1.3354	1.3756
	178		1.0112	0.7563	0.513	0.9635	1.0303	1.0543	1.1036	1.1828	1.2285		0.6562	0.7541	0.8911	1.714	1.2382	0.8491	1.4499	0.6929	1.1839		0.774	1.2478	0.4076	0.9643	1.2296	1.0412	1.4119	1.2071	1.0013
	179		0.7235	0.7905	0.716	0.9094	0.7487	1.0517	0.9657	1.4718	1.1847		0.8497	0.8328	0.9419	1.9129	1.3934	1.0749	1.4551	0.8484	1.1968		0.6752	1.081	0.4535	0.8565	0.6916	1.1507	1.3249	1.0625	0.7844
	180		0.7835	0.7933	1.0245	1.2298	1.1723	1.0424	1.2278	0.8899	1.2972		0.8441	0.914	0.925	1.5186	0.79	1.3405	1.0937	0.7589	0.709		0.7498	0.9687	0.6248	0.5711	0.6284	1.0562	0.8353	1.0736	0.9056
	181		0.7847	1.016	0.8418	1.0863	0.8782	1.1882	1.1864	1.1937	1.2743		0.8505	0.7793	0.8807	1.5678	0.9008	1.0954	1.2677	0.7762	1.3861		0.7134	0.8567	0.609	0.5515	0.9423	0.8597	1.1397	1.1445	0.9219
	182		1.0917	1.0184	0.5123	1.3994	1.1884	1.0673	1.2999	0.959	1.5703		0.6792	0.7252	0.9832	1.1957	0.9864	1.1131	1.1438	0.7659	1.3389		0.8527	1.1185	0.4595	0.8361	0.6826	1.1365	1.1896	1.0594	1.204
	183		0.6362	1.0381	0.5657	1.2545	1.2063	0.9106	1.4731	0.8316	1.2527		0.6224	0.6615	0.9032	1.0776	0.8738	0.9762	0.9801	0.7395	1.27		0.7276	0.9726	0.4312	0.6229	0.8806	1.3548	1.0849	1.0209	1.0795
	184		0.687	0.9585	0.8998	1.1383	0.7713	0.9999	1.1269	0.941	1.2153		0.8105	0.7485	0.8201	1.5156	0.849	1.0354	0.9766	0.7877	1.1749		0.5134	1.0133	0.4739	0.7383	0.9386	0.847	1.392	1.1401	1.0782
	185		0.7328	0.7817	0.6763	0.8775	1.1708	1.2014	1.2001	0.9973	1.0669		0.6518	0.7418	0.8397	1.4288	0.8849	1.1888	1.1654	0.8225	1.1975		0.6251	0.9303	0.61	0.5598	1.2067	0.9306	1.2974	1.1938	0.8729
	186		0.7963	0.8448	0.5235	0.733	1.1859	1.0491	1.2486	0.9592	1.1692		0.6854	0.7195	1.0112	0.7766	0.8402	1.1106	1.0032	0.7228	1.0623		0.7386	1.0517	0.6581	0.6564	0.8979	0.8965	1.2507	1.2797	0.8526
	187		0.6771	0.8718	0.9063	0.7986	0.8397	1.0078	1.2388	0.844	1.1449		0.5013	0.7214	1.1015	0.9666	1.0201	1.0871	1.123	0.8166	1.2322		0.6397	0.9035	0.4506	0.6139	1.2851	0.9409	1.3208	1.1172	1.0181
	188		0.606	0.9246	0.6389	0.8103	0.8738	0.8401	1.0953	1.0094	1.2635		0.7626	0.6289	0.8479	1.2716	0.8978	1.3248	0.8181	0.8126	0.7955		0.7242	1.113	0.6544	1.1882	1.2145	1.0639	1.4324	1.2122	1.5544
	189		0.759	0.9131	0.7162	0.9118	0.8042	1.2824	1.066	0.9265	1.0717		0.9322	0.688	1.119	1.7252	1.2709	1.2842	1.1545	0.7851	1.0822		0.6421	0.9502	0.6245	0.6574	0.8292	1.1962	1.312	1.2494	0.8697
	190		0.5822	0.8142	0.8837	0.9899	0.8269	1.026	0.9345	0.8851	1.6549		0.6288	0.6362	0.9872	1.1291	1.1743	0.9334	1.1118	0.7594	0.8729		0.6047	1.0288	0.5676	0.602	1.0379	1.1084	1.2596	1.0697	1.2637
	191		0.8856	0.6165	0.6593	0.8121	0.8562	1.2933	0.8718	1.1495	1.0822		0.5699	0.7843	0.8485	1.3077	1.0796	0.9548	1.1471	0.6625	0.8062		0.5218	0.9209	0.6139	0.7037	1.0135	0.9497	1.2368	1.0542	1.0151
	192		0.7274	0.4935	0.7014	1.0398	1.0489	0.9592	1.0471	0.9198	1.4381		0.7328	0.7883	0.8789	1.7806	1.3488	1.0233	1.3926	0.8296	0.8878		0.7621	0.9263	0.4296	0.6264	0.7581	1.4647	1.1375	1.3003	1.1041
	193		0.7341	0.6064	1.0486	0.9202	1.2305	1.1421	1.1596	1.0495	1.3123		0.7861	0.9249	1.0154	1.8183	1.2962	1.2902	1.3035	0.8804	0.9935		0.7491	1.0415	0.4977	0.8844	0.7444	0.9918	1.2097	1.2977	1.1755
	194		0.5625	0.7483	0.7832	0.7702	1.2715	0.9658	1.2856	0.8378	1.2991		0.7815	0.7802	1.2588	1.684	1.6178	1.035	1.3476	0.7335	1.3238		0.7197	1.1853	0.5055	0.9088	0.839	1.4254	1.3456	1.122	0.868
	195		0.6458	0.6475	0.776	0.9703	0.9854	1.1116	1.1284	0.7963	1.716		0.6638	0.8676	1.1477	1.3561	1.6255	1.0341	1.5116	0.8088	1.0748		0.8609	0.9644	0.7048	0.8055	0.7781	1.3121	1.143	1.0574	0.7921
	196		0.7164	0.7679	0.965	0.9841	0.9873	1.1427	0.9465	0.9105	1.2275		0.6463	0.8357	1.1154	1.2357	1.325	0.9907	1.239	0.5607	0.721		0.7196	1.0602	0.4977	0.5617	1.1299	1.0536	1.4251	1.1125	1.1135
	197		0.7622	0.8069	0.7973	0.9395	1.3338	0.9262	1.2771	0.9719	1.2498		0.6402	0.7041	1.0251	1.4095	1.1208	1.1915	1.1675	0.7815	0.8342		0.5387	1.0365	0.6566	0.5393	0.6	0.9942	1.0172	1.007	1.381
	198		0.7507	0.5384	0.9831	0.9376	0.72	1.0127	0.9677	1.0293	1.2562		0.52	0.6497	1.0025	1.2327	1.2306	0.9444	1.0919	0.5783	1.0703		0.7222	1.1022	0.6177	0.7407	0.888	1.1674	1.3791	0.9807	0.9639
	199		0.783	0.8447	1.1029	0.9105	0.743	0.9554	1.0096	1.0428	1.1283		0.7513	0.8658	1.0394	1.0387	1.3151	1.3188	1.1994	0.9093	0.9001		0.7509	1.164	0.5463	0.8803	0.6981	1.0074	1.1482	1.1431	0.8354
	200		0.4988	0.5663	1.0738	1.0888	1.141	1.0298	1.1614	1.0435	1.3367		0.5744	0.7706	1.0188	1.0925	1.461	0.9909	1.3595	0.7075	0.8756		0.948	1.2839	0.4918	0.5395	0.908	0.9708	1.3635	1.1327	0.9547
	201		0.6285	0.6816	0.9077	1.1861	1.1655	0.98	1.0827	1.2082	1.3781		0.6579	0.6648	1.0683	1.4989	1.2778	1.0058	1.2705	0.7118	1.0125		0.7022	1.0408	0.6525	0.5686	0.794	1.1791	1.2377	0.9091	0.6148
	202		0.6928	0.8412	0.8033	1.1736	0.6865	1.0296	1.0799	0.9879	1.1941		0.7552	0.8725	1.0601	1.9617	1.2549	1.0539	1.2657	0.7382	1.0469		0.8382	0.9619	0.4688	0.5146	0.78	1.1031	1.203	0.9045	0.7851
	203		0.7045	0.735	0.8974	0.76	0.925	1.0659	1.0507	0.9637	1.0958		0.6248	0.8355	1.0227	1.298	1.3713	1.3757	1.0543	0.7049	1.0813		0.6441	1.0588	0.462	0.8548	0.9254	0.9335	1.3301	0.901	1.1886
	204		0.7372	0.7775	1.1328	0.9383	0.708	1.1984	1.1539	0.987	1.4925		0.7183	0.6944	1.0126	0.9067	1.3602	0.9801	1.2911	0.6926	0.8001		0.7578	0.8301	0.4659	0.6801	0.9853	1.0617	1.1179	0.9084	1.0372
	205		0.6436	0.7555	1.1522	1.1824	1.1538	1.1162	1.2802	1.0015	1.6139		0.7994	0.9281	1.2327	1.4323	1.3269	1.4165	1.4255	0.765	1.1401		0.5815	0.8711	0.6765	0.8295	0.945	0.9241	1.1019	0.9593	1.0041
	206		0.8605	0.669	1.0053	0.9392	0.8666	1.0972	1.0028	0.9259	1.7882		0.6922	0.7611	1.0495	1.6788	1.6393	0.9708	1.32	1.05	1.1828		0.6401	1.0806	0.504	0.683	0.7861	1.0191	1.2293	0.9523	1.2926
	207		0.7259	0.7553	0.8937	1.183	0.6883	0.9849	0.9985	1.2453	1.3004		0.8918	0.7951	0.8831	1.3854	0.9511	1.2278	1.0007	1.0815	0.8539		0.8059	0.9736	0.4421	0.8901	1.0933	1.225	1.255	1.0243	0.988
	208		0.7796	0.7838	0.7926	0.9656	0.6762	0.84	1.0915	1.1236	1.3624		0.8094	0.8527	1.0975	1.2761	1.4197	1.276	1.2643	0.8203	0.9587		0.7803	1.1018	0.583	0.9292	1.1745	1.1065	1.3449	1.0347	1.2004
	209		0.7914	0.7398	1.1049	0.9733	0.5609	1.0661	1.0826	0.868	1.1834		0.8774	0.6798	1.3227	1.459	1.3409	1.4499	1.3987	0.9251	0.9251		0.6826	1.0858	0.4634	0.8103	0.7659	1.112	0.9658	0.9671	1.0939
	210		0.6806	0.8018	1.2375	1.1126	1.0959	1.0044	1.1593	1.0684	1.2159		0.7762	0.8846	1.0763	1.4851	1.4326	1.1589	1.2916	1.0074	0.8898		0.8534	1.0173	0.4366	0.9597	0.7896	1.3095	1.1482	1.0178	0.931
	211		0.5768	0.6782	0.8492	0.7754	0.8119	0.8516	0.9153	1.0154	1.317		0.842	0.9537	1.0911	1.7494	1.3431	0.9687	1.3448	0.6886	1.0699		0.7603	1.1637	0.43	1.1933	0.9715	1.0201	1.1402	1.0007	1.3513
	212		0.6966	0.825	0.8425	1.353	0.6079	0.9492	0.9951	0.9013	1.4017		0.7105	0.7928	0.883	1.4601	1.0638	1.1732	1.3251	0.7764	1.027		0.7176	1.059	0.4625	0.6728	0.8514	1.2283	1.0936	1.0247	1.0121
	213		0.6154	0.7694	0.7882	1.0301	0.6742	0.6831	1.05	0.9405	1.3175		0.6642	1.0259	0.5592	1.3211	1.2996	0.7704	1.3044	0.8663	0.9373		0.7277	1.0954	0.4668	0.7112	0.6728	1.2663	0.8905	1.1186	1.0064
	214		0.7183	0.6439	0.5537	0.9396	0.7157	1.2529	0.9438	0.9997	1.2686		0.8209	0.7597	0.9997	1.4243	1.538	0.9065	1.5062	0.6094	1.2157		0.5839	1.1064	0.5218	0.6759	1.074	1.1898	1.2213	1.1272	1.133
	215		0.8072	0.6988	0.8725	1.1432	1.0927	0.9254	1.1003	0.9468	1.783		0.6929	0.7863	1.1274	1.4886	1.5929	1.3418	1.3387	0.6932	0.8287		0.7865	1.0236	0.4506	0.8681	0.5976	1.1902	0.8606	0.9404	0.9115
	216		0.9306	0.7598	0.669	1.1042	0.7353	1.0241	1.0693	0.9605	1.5285		0.8338	0.8242	1.0723	1.6634	1.2606	1.2188	1.2989	0.6845	0.9337		0.7688	1.2045	0.416	1.0945	0.7637	1.292	1.3422	0.8951	1.0431
	217		0.8002	0.9051	1.0004	1.1632	1.4304	0.8744	1.3415	0.9942	1.4607		0.9422	0.9004	1.1404	1.3577	1.2834	1.2197	1.2762	0.8974	0.9192		0.7246	0.9142	0.397	1.027	0.9651	1.2913	1.278	0.9281	0.9679
	218		0.6085	0.8916	0.9639	0.7938	1.1151	1.2655	1.1128	1.0062	1.3229		0.8915	1.0071	1.1016	1.5554	1.5305	1.0074	1.4802	0.8417	0.9913		0.7988	1.0596	0.5027	0.8075	1.1571	1.2821	1.2399	0.9673	0.9545
	219		0.6012	0.8197	0.6174	0.8666	0.8203	0.7365	1.1008	0.7768	1.4099		0.8264	0.6963	1.0306	1.5933	1.4784	1.0029	1.4476	0.871	0.9779		0.7913	1.2603	0.5465	0.8412	1.034	1.2211	1.2897	0.928	1.1471
	220		0.6749	0.7792	0.7006	1.1168	1.2869	0.6926	1.1173	0.8422	2.071		0.7692	0.7011	1.1127	1.3045	1.8263	0.9298	1.6936	0.6473	1.2301		0.846	1.387	0.4126	0.9441	1.0111	1.3139	1.357	1.006	1.0679
	221		0.6179	0.6525	0.7998	0.8478	1.2015	0.9098	1.1841	0.927	1.3118		0.7272	0.6248	0.9544	1.2667	1.2059	0.9107	1.1273	0.6878	0.9951		0.5644	1.1231	0.4953	0.839	0.8057	1.2184	1.1911	0.8997	1.222
	222		0.4766	0.8513	0.8034	0.8229	1.2033	0.8671	1.2898	0.8876	1.39		0.7868	0.6363	0.8477	1.2282	1.3898	0.9855	1.4193	0.6337	0.8422		0.6414	0.9098	0.5952	0.7852	0.8716	1.2493	0.9782	0.9713	1.1607
	223		0.6175	0.9003	0.6381	1.0553	1.4245	0.927	1.1674	0.7908	1.387		0.7222	0.8688	0.9891	1.4558	1.6777	1.0663	1.4397	0.7165	0.6831		0.7074	1.1022	0.5896	0.8191	0.5269	1.1574	0.9966	0.9661	0.8491
	224		0.9237	0.8487	0.9394	1.4685	0.9394	1.195	1.0366	0.86	1.6593		0.6722	0.8493	1.1852	1.1799	1.7423	1.0459	1.5928	0.6552	0.7155		0.6549	1.1908	0.6405	0.8093	0.9277	1.2085	1.2444	0.9987	1.047
	225		0.807	0.798	0.6706	1.3277	0.7923	0.9129	0.9965	1.1464	1.4885		0.8017	0.9438	1.1464	0.9915	1.685	1.0834	1.5334	0.929	0.9458		0.6455	1.0603	0.6891	0.7844	1.1119	1.2001	1.3525	0.9009	0.7869
	226		0.6661	0.7567	0.6811	1.1818	0.8425	1.0851	0.9658	1.0121	1.4682		0.7585	0.8528	1.1655	1.271	1.7508	0.8915	1.4948	0.571	0.996		0.7755	1.0561	0.6161	1.0343	0.9826	1.2116	1.3068	1.2605	1.5132
	227		0.6484	0.8057	0.9071	0.8756	0.8454	1.1227	1.0119	0.9895	1.5735		0.6949	0.8265	0.9045	1.2204	1.4451	0.6951	1.3144	0.623	0.8372		0.5564	1.0111	0.381	0.7294	0.7004	1.1228	1.107	0.7688	0.8445
	228		0.6855	0.9168	0.7553	0.9224	1.1425	1.1106	1.2948	1.1103	1.3862		0.7235	0.8025	1.0865	1.2553	1.4116	0.8985	1.4984	0.7125	0.756		0.744	1.145	0.538	0.7739	0.7772	1.1747	1.126	0.8707	0.9078
	229		0.8315	0.7589	0.4857	1.4235	0.8452	0.9193	1.0368	0.8419	1.5211		0.5142	0.7138	1.0271	0.9697	1.0003	0.8961	1.3008	0.7029	0.9423		0.6575	0.9579	0.6056	0.5586	0.9346	1.0827	1.1646	0.881	0.973
	230		0.7038	0.7895	0.6437	1.3926	0.9282	0.8273	1.0464	0.8736	1.5198		0.5757	0.6034	1.0199	0.8636	1.1463	0.7888	1.1077	0.61	0.996		0.7535	0.8278	0.6815	1.166	0.8916	1.0516	1.0032	0.8087	1.3029
	231		0.695	0.9423	0.8842	1.5248	1.1893	1.1622	1.2693	0.8821	1.6563		0.5848	0.8691	0.8772	0.8754	1.2873	1.0116	1.4217	0.6494	1.1282		0.7942	0.8164	0.5873	1.2582	0.6853	0.9013	0.8791	1.0129	1.3374
	232		0.7015	0.6902	0.4217	1.3494	1.1416	0.8063	1.0147	1.0473	1.2655		0.5923	0.6504	0.8554	0.9402	0.9764	0.8437	0.8788	0.556	1.1009		0.8001	1.0956	0.7069	0.8473	0.9003	1.0361	1.1534	1.0096	1.1729
	233		0.7974	0.7884	0.6403	0.9642	0.894	0.8591	1.1057	0.8547	1.52		0.668	0.5525	1.0853	0.8229	1.3271	0.8942	1.2405	0.625	1.2225		0.6914	1.2274	0.5438	0.7875	1.1762	0.969	1.45	0.9718	0.7994
	234		0.6266	0.8623	0.8791	0.8641	0.951	1.3993	0.98	0.9087	1.3022		0.5436	0.6341	0.8393	1.1709	0.9454	1.0019	1.0976	0.7109	0.9106		0.6065	1.0443	0.7297	0.9893	0.8622	0.991	1.0775	0.9316	1.4292
	235		0.5878	0.7354	1.063	0.965	0.8925	1.0117	1.1497	1.0255	1.4852		0.584	0.6885	0.8557	1.1704	1.3147	0.8702	1.2617	0.7099	1.0224		0.6718	0.9128	0.7068	0.8304	0.6519	1.263	1.0255	0.9134	1.0664
	236		0.637	0.7556	0.9061	0.8608	0.7752	1.1693	1.0388	1.0091	1.1342		0.6549	0.6051	0.964	1.2137	1.115	0.9047	1.1558	0.8657	0.9418		0.8224	0.9901	0.8373	0.9613	0.9324	1.4079	1.1208	0.8572	1.1093
	237		0.792	0.714	0.8017	1.3258	0.6427	0.7926	1.1538	1.0583	1.3855		0.6216	0.8348	0.9194	1.3723	1.196	0.9187	1.2433	0.737	1.0225		0.6431	1.1251	0.6812	0.9241	0.9483	1.0507	1.311	0.9488	1.4464
	238		0.7406	0.7362	0.7505	1.1107	1.3398	0.985	1.255	1.0572	1.6088		0.5152	0.7177	1.0008	1.1819	0.9399	1.2296	1.2506	0.6973	0.9859		0.6669	1.171	0.623	0.9122	0.9451	0.9742	1.11	0.9996	1.2427
	239		0.6998	0.6868	0.8141	0.9965	1.015	0.9218	1.2603	1.0672	1.0747		0.6279	0.8264	0.9343	1.2179	0.6525	1.2727	1.0471	0.6322	0.6482		0.5407	1.0175	0.5605	0.8427	0.7599	0.9146	1.0597	1.0384	1.3217
	240		0.5303	0.6341	0.8278	1.2217	0.9609	1.2079	0.9936	0.7445	1.4754		0.657	1.0588	1.0741	0.9315	1.2501	1.0614	1.4344	0.6491	0.5876		0.6585	1.1534	0.7498	1.0324	0.8121	0.9667	1.2963	1.0504	1.1711
	241		0.4898	0.7641	0.9115	0.8986	1.0559	1.1642	1.1427	0.7225	1.3991		0.613	0.8305	0.9726	1.0176	1.3068	0.8657	1.3298	0.75	0.8578		0.6244	1.1218	0.6722	0.8334	0.6768	0.9034	1.2428	0.889	0.9816
	242		0.5419	0.7057	0.753	1.2366	0.5408	1.0519	0.8793	0.9674	1.4827		0.693	0.6365	1.252	1.4841	1.1287	1.3479	1.1363	0.5845	0.9501		0.5917	0.9961	0.5614	0.669	0.8626	0.7534	1.27	0.7873	1.0117
	243		0.4991	0.719	0.7923	0.9658	0.5906	1.0544	0.9007	0.9074	1.4114		0.5852	0.829	1.1006	1.0029	1.2414	1.0896	1.4354	0.8132	1.013		0.649	1.0986	0.6556	0.9954	1.0997	0.8838	1.2915	0.837	1.1046
	244		0.5473	0.827	0.8101	0.8908	0.7322	1.1912	0.9258	0.9085	1.2693		0.9139	0.7962	0.8681	1.6283	1.0016	1.1555	1.2287	0.6985	0.935		0.788	1.2317	0.747	0.5852	1.1502	1.0486	1.5256	0.8694	0.867
	245		0.7447	0.8708	0.8914	0.9345	1.0235	1.0783	1.1558	1.0755	1.3756		0.4963	0.8101	0.9709	1.6655	0.6564	1.0444	1.101	0.8626	1.0616		0.7395	1.1862	0.4294	0.8072	1.0578	1.0217	1.4781	0.7929	1.193
	246		0.5696	0.7699	0.7684	1.2448	1.0313	1.0369	0.8912	0.9593	1.6079		0.5808	1.076	0.8624	1.918	1.048	1.3008	1.2462	0.7019	1.1912		0.6911	0.8889	0.7223	0.7884	0.8525	1.1447	1.1719	1.1799	1.0966
	247		0.6016	0.7445	0.9977	1.0304	0.9315	0.9297	0.9337	0.8653	1.5152		0.6909	0.8863	1.0709	2.3245	1.3615	1.3373	1.399	0.7335	1.232		0.6902	1.2281	0.7995	0.8694	0.969	1.061	1.4818	0.9739	1.0028
	248		0.7519	0.8787	0.6823	1.0936	0.7849	1.2519	1.0118	1.0363	1.5062		0.6766	0.9028	0.8881	1.4232	1.0271	1.2484	1.2089	0.7775	1.1115		0.7971	1.1837	0.5111	0.8587	0.7595	1.3252	1.2565	1.027	1.6816
	249		0.4776	0.8313	0.9231	0.9726	0.9553	0.9594	1.0495	0.8004	1.717		0.8896	0.9894	1.0482	1.662	1.9366	1.0525	1.8975	0.8114	1.3411		0.8949	1.2715	0.6911	0.8071	0.8947	1.2509	1.2724	0.9651	1.3892
	250		0.7281	0.7393	0.596	1.1259	0.7381	1.0343	1.136	0.9791	1.6691		0.6912	1.0079	1.0385	1.9392	1.4748	1.175	1.4777	0.7571	1.5072		0.8891	1.1672	0.4759	0.9628	0.7199	1.3691	1.0074	1.1715	1.1511
	251		0.5614	0.756	0.7915	1.2576	1.014	0.8626	1.258	0.8445	1.6413		0.8104	0.9607	1.0026	1.655	1.4934	1.3465	1.5626	0.6424	1.2394		0.8426	1.0871	0.6336	0.8274	0.7724	1.4015	0.9322	1.1588	1.6606
	252		0.6071	0.7849	0.9554	1.2412	1.0296	0.7662	1.1141	0.8584	1.5175		0.6973	0.9402	1.0022	1.0343	1.2395	1.2854	1.5479	0.9652	1.1468		0.7285	1.0294	0.6136	1.104	0.9443	1.0624	1.2314	1.1301	1.2478
	253		0.5283	0.6112	0.7809	1.0281	0.7329	1.0317	0.9121	0.8895	1.2492		0.6716	1.1688	0.9261	1.222	1.2239	1.1784	1.5688	0.8863	1.3037		0.7931	1.211	0.8291	0.835	1.0162	1.29	1.186	1.0782	0.9046
	254		0.5661	0.797	0.6264	0.9282	1.0702	1.0121	1.2358	0.9657	1.3006		0.4952	0.8088	1.1044	1.4394	1.3265	1.0618	1.3464	0.7525	1.1474		0.9575	1.1033	0.7276	1.2402	0.7952	1.5261	1.0352	0.8683	1.4666
	255		0.5689	0.6823	0.9909	0.8283	0.9315	1.1072	1.1337	0.8284	1.415		0.5142	1.0202	0.8038	1.0442	0.9722	0.987	1.1094	0.8368	0.7823		0.9725	1.1883	0.5744	1.2545	0.8139	1.0379	1.2488	0.7835	1.1239
	256		0.6599	0.6769	0.9607	0.8442	1.0054	1.0779	1.2093	0.8476	1.2342		0.5191	0.9253	0.8892	1.4294	1.0404	1.2315	1.1368	0.735	1.0851		0.7485	0.991	0.4766	1.255	0.97	0.9476	1.1929	0.9858	1.371
	257		0.6357	0.6903	0.7837	0.7736	0.7624	0.8624	1.1143	0.9863	1.2453		0.5738	1.0459	0.9187	1.9017	1.0668	0.9852	1.2293	0.7202	1.0294		1.0549	1.1062	0.6739	1.2883	0.7441	1.2881	1.2973	1.1841	1.1588
	258		0.5402	0.9465	0.9546	0.9805	1.2941	1.0054	1.3474	1.0078	1.1092		0.8151	0.9339	1.0605	1.6723	1.0876	1.4863	1.1065	0.9486	1.0929		0.7681	0.9612	0.7394	1.4188	0.7838	1.114	0.9846	1.0157	1.4134
	259		0.8455	0.9159	0.7861	0.8684	1.1469	1.3453	1.3369	1.0049	1.25		0.8837	0.9918	0.8546	1.5259	1.1424	1.1595	1.2236	1.0241	1.1354		0.5671	1.084	0.7361	1.1841	0.8077	0.963	1.11	1.0296	1.1169
	260		0.6914	1.0116	0.9302	0.9613	1.0454	0.9075	1.1328	1.0283	1.2215		0.9269	1.1064	0.9296	0.9868	1.2208	1.7215	1.3509	0.775	0.9178		0.8492	1.0504	0.7082	1.6036	0.7885	1.3506	1.0995	1.1639	1.4024
	261		0.8312	1.087	0.8822	1.0302	0.8052	1.1321	1.1065	0.9359	1.2462		0.9086	0.9511	0.8036	1.7372	1.1143	1.3321	1.1347	0.783	1.3065		0.8748	1.1062	0.6901	1.3656	0.7615	1.2602	0.9944	1.013	1.2878
	262		0.7286	1.0625	0.8797	0.8687	0.8862	1.1201	1.1333	0.9488	1.1887		0.6359	0.9965	0.9003	1.5713	1.0008	1.1007	1.3039	0.806	1.1641		0.872	1.1078	0.6225	1.1521	0.8893	1.0654	1.1737	0.848	1.1804
	263		0.802	1.2249	1.0155	1.1832	1.3086	0.9916	1.5062	0.9096	1.0457		0.797	0.951	0.8381	1.5044	0.7386	1.2011	1.0578	0.876	1.3584		0.7289	0.9972	0.6287	1.0393	1.0467	0.9494	1.1458	0.826	1.1681
	264		0.9371	0.9221	0.8086	1.0697	0.8194	1.2963	1.0546	0.9631	1.0014		0.649	0.9653	0.9512	1.1278	0.6798	1.1972	0.9299	0.8531	1.1153		0.6909	0.8829	0.7233	1.5838	0.9261	0.9585	1.1809	0.9024	1.4102
	265		0.9534	1.0371	0.8107	0.8787	1.1152	1.1171	1.1567	1.1716	1.1425		0.6935	0.9557	0.9525	1.4375	0.6953	1.0853	1.0846	0.8406	1.3399		0.669	1.0317	0.8424	1.4041	1.2029	0.8681	1.4256	0.8885	1.631
	266		0.674	0.9814	1.0388	0.7555	1.4303	0.9429	1.4894	0.805	1.2582		0.6279	0.8558	0.9376	1.0445	1.1319	0.9979	1.1795	0.8549	1.0963		0.7908	1.217	0.8094	1.3669	0.806	1.2176	1.3182	0.9271	1.5871
	267		0.8804	0.9024	0.9584	0.7912	1.1669	1.1777	1.2719	1.1006	1.2445		0.6059	0.9451	0.8345	1.273	1.026	0.9809	1.0122	0.867	0.9099		0.711	0.8895	0.6856	1.0661	0.7001	1.3422	1.1054	0.9329	1.0431
	268		0.8354	0.9544	0.8996	0.8987	1.2483	1.1168	1.4027	0.8584	1.3956		0.6544	0.9803	1.0109	1.2178	1.0217	0.9905	1.2358	0.7119	1.0347		0.6564	0.9653	0.6613	1.1842	0.8205	0.9658	1.0489	0.8273	1.0206
	269		0.8704	0.7489	0.8264	1.016	0.9254	0.9991	1.0947	0.9797	1.3654		0.6699	0.7906	0.9685	1.7857	0.7946	0.9293	0.9899	0.7564	1.2976		0.8251	1.0219	0.8119	1.0733	0.7845	1.1961	1.1571	0.7173	1.1623
	270		0.7816	1.3371	0.6334	0.985	1.2812	0.9279	1.3854	1.0358	1.3154		0.7449	0.8412	1.1826	1.2913	1.1123	1.1171	1.2208	0.8387	0.8894		0.7007	0.9364	0.6378	1.4848	0.7248	1.1382	0.9388	0.8249	1.5084
	271		0.6653	1.3028	0.8162	1.0673	1.2519	1.2153	1.2931	0.8035	1.3969		0.5734	0.8706	0.9117	1.2887	0.6928	0.9185	0.9748	1.0606	0.8145		0.6431	0.9436	0.6403	0.8049	0.8571	0.9147	1.194	0.7411	1.1727
	272		0.6835	1.3716	0.6474	1.0746	1.3324	1.0531	1.5182	0.7532	1.5278		0.7693	0.8328	1.0017	1.2751	1.2221	1.0124	1.3239	0.8103	1.0558		0.8543	0.8954	0.6053	1.1	1.0845	1.1924	1.4174	0.9547	1.2208
	273		0.8031	1.4469	0.7106	0.8088	1.2133	1.0499	1.3867	1.1795	1.2697		0.7631	0.9298	0.9267	1.0689	0.9053	1.3027	1.0361	0.774	0.8241		0.773	0.9435	0.6424	0.8639	0.789	1.3174	1.003	1.0352	1.2302
	274		0.6616	1.2915	0.8613	0.8363	1.26	1.1855	1.231	1.258	1.066		0.6125	0.8315	0.7007	1.3958	0.657	1.3295	0.8452	0.9812	0.9412		0.6649	0.9357	0.5302	1.0668	0.757	1.1679	0.8706	0.8138	1.4266
	275		0.8218	1.0512	0.6413	1.0474	1.1818	0.9864	1.3269	1.0649	1.3653		0.7252	0.9825	0.9107	1.1038	1.0741	1.2643	1.2125	0.9755	0.924		0.6714	0.9257	0.4885	1.31	0.7546	1.2361	0.9101	0.8278	1.4746
	276		0.7661	1.062	0.8041	0.9897	1.1707	1.0536	1.4031	0.8914	1.4915		0.5168	1.0149	0.8042	1.3635	1.1869	1.0905	1.3103	0.8104	0.9188		0.7632	0.833	0.8332	1.1037	0.7202	1.3605	0.9298	0.7685	1.2024
	277		0.8405	1.1866	0.6802	0.8051	0.9968	1.1318	1.1149	1.016	1.2596		0.9302	1.2231	0.7379	1.0119	0.7405	1.3108	1.0077	1.1151	0.761		0.778	0.8302	0.5703	1.3401	0.7119	1.2307	0.9944	0.7705	1.3554
	278		0.677	1.0627	0.8532	0.769	1.3659	1.0583	1.2666	1.0227	1.1592		0.9446	1.1752	0.7484	1.3892	0.8426	1.3271	0.9443	0.9409	0.8274		0.6855	0.9232	0.3973	1.0896	0.8593	1.3898	1.1393	0.9769	1.2445
	279		0.6699	0.8605	0.7743	1.0857	1.107	0.9831	1.0198	1.2299	1.156		0.8662	1.202	0.6915	0.9951	0.9942	0.9906	1.2212	1.1404	0.9378		0.8845	0.821	0.6773	1.0374	0.839	1.6158	1.0975	0.8676	1.2207
	280		0.6791	1.2332	0.7329	0.8041	0.9338	0.9001	1.1919	0.9345	0.9575		0.7808	1.0304	0.6358	1.0397	0.6843	1.1336	0.8689	1.1288	0.7925		0.6231	0.7563	0.5213	0.9431	0.7868	1.5225	0.8518	0.7933	1.3237
	281		0.6881	1.1616	0.8997	0.5902	1.0729	1.1121	1.3034	1.0417	1.1619		0.7662	1.2025	0.7795	0.9116	0.84	1.391	1.1721	1.0147	0.7982		0.7979	0.8613	0.6059	1.1201	1.0293	1.3364	1.2078	0.9137	1.2224
	282		0.6908	1.0249	0.8342	0.9051	0.9068	1.2077	0.9553	1.0356	1.2563		0.7434	1.0201	0.6637	1.2026	0.7404	0.8603	0.9921	0.8843	0.8739		0.6154	0.9942	0.573	1.0661	0.5128	1.2759	0.9832	0.8301	1.3395
	283		0.5727	0.9942	1.0813	1.138	1.4763	1.0072	1.4595	1.1316	1.211		0.9493	0.9824	0.6623	0.7803	0.7596	1.1322	1.0125	0.9039	0.9743		0.6462	0.7149	0.447	0.8585	0.6502	1.2932	0.9646	0.8734	1.4405
	284		0.731	0.7604	0.7485	0.9219	1.6878	1.0572	1.3806	1.0295	1.2766		0.8595	1.1801	0.5096	1.1531	1.1039	0.7542	1.1536	1.5319	0.7851		0.5691	0.6287	0.5381	1.4309	0.5533	1.3397	0.708	0.9198	1.737
	285		0.6173	0.831	0.9724	1.4637	1.4539	1.4101	1.5159	1.0711	1.3712		0.7579	1.2016	0.6618	1.2728	0.798	1.1533	1.1022	1.0742	1.1205		0.7641	0.8047	0.9674	1.4366	0.8751	1.4247	0.9718	0.9613	1.9146
	286		0.5466	1.1611	1.3361	1.1087	1.1608	0.9951	1.4334	1.146	1.085		0.7679	1.3085	0.7431	1.4475	0.8124	1.0101	1.1858	1.1198	1.1604		0.6793	1.0189	0.7536	1.2316	0.8043	1.4696	0.892	0.9767	2.1568
	287		0.6104	0.9255	1.129	1.0759	1.6014	1.0911	1.5639	1.0016	1.4001		0.8608	1.2253	0.5469	0.9449	0.9456	1.0082	1.1119	1.2683	1.0901		0.9554	0.9263	0.7607	1.1166	0.7102	1.7107	0.9066	0.9191	2.2261
	288		0.5383	0.8205	0.9679	0.9591	0.9602	1.1144	1.0525	1.1415	1.3508		0.8368	1.0118	0.607	1.1118	0.7258	1.3008	0.9245	1.2638	1.2131		0.9372	0.9764	0.7389	1.4002	0.6182	1.7296	0.7781	1.246	2.058
	289		0.6511	0.8824	0.7328	1.0946	0.8652	1.0899	1.0403	1.2376	1.4265		0.967	1.4063	0.6573	1.3244	1.3005	1.0941	1.2861	1.159	1.0085		0.8178	0.8419	0.756	1.4682	0.5114	1.2314	0.8907	1.254	2.3865
	290		0.7842	0.8483	0.929	1.4738	1.0141	1.1762	1.2547	1.1429	1.7361		0.6984	1.3161	0.5321	1.1226	1.0258	0.965	1.3318	1.1695	1.412		0.9991	0.6429	0.8441	1.8858	0.9023	1.3492	1.1856	1.0151	2.5738
	291		0.6958	0.8515	1.1926	1.3024	1.5881	1.2283	1.3769	1.3086	1.608		0.8988	1.3286	0.6569	1.3231	1.0071	1.0526	1.2878	1.2293	1.121		0.7893	0.6953	0.5173	1.4217	0.6661	1.3649	0.7741	1.0206	2.0723
	292		0.665	0.7672	0.9715	1.2642	1.1524	1.1734	1.147	1.1748	1.4776		0.7301	1.1586	0.614	0.9329	0.6314	0.9344	1.2297	1.2384	1.188		0.7418	0.6412	0.6876	1.4767	0.7647	1.0011	0.7317	1.0068	2.2443
	293		0.8022	0.8123	1.1459	1.0653	1.2196	1.1197	1.1637	1.2796	1.2989		0.6478	1.0639	0.636	1.4161	0.9888	0.796	1.3289	0.7527	1.1189		0.6885	0.758	0.4863	0.8853	0.875	0.7343	0.8512	0.867	1.4649
	294		0.7218	0.9884	0.9076	0.7757	1.3296	1.0405	1.3532	1.0696	1.1411		0.8138	1.1346	0.8296	1.8515	1.1693	0.9754	1.3706	0.9332	1.6188		0.7398	0.7817	0.7339	0.9748	0.7279	1.0877	0.8413	0.8965	1.2584
	295		0.6296	0.9986	0.7792	0.9342	1.0416	1.1236	1.0062	1.1449	1.3022		0.7234	0.9445	0.7333	1.5025	0.747	0.9442	0.9645	0.8924	1.6605		0.6952	0.7052	0.575	0.885	0.8509	0.9797	0.8936	0.8495	1.3657
	296		0.7473	0.9796	0.7896	0.7193	1.2566	1.0555	1.153	1.0796	1.2991		0.6419	1.0521	0.8115	1.4905	0.7012	0.9439	1.1227	0.9881	1.6536		0.8052	0.8374	0.6035	1.0856	0.834	0.9661	0.9737	0.8672	1.2918
	297		0.8252	1.0662	1.3257	1.1615	1.3065	1.3369	1.3766	1.1425	1.2731		0.6626	1.0253	0.6783	1.849	0.635	0.9107	0.8251	1.1234	1.3866		0.6414	0.827	0.5401	0.5218	1.2573	0.8853	1.335	0.8677	1.1648
	298		0.7049	0.7256	0.9321	0.9154	0.953	1.0679	1.099	1.0759	1.073		0.5491	0.879	0.7679	1.3127	0.8563	0.9654	1.0469	0.8148	1.1132		0.9054	0.9314	0.548	0.6969	0.884	0.9948	1.2045	0.9163	1.2571
	299		0.5636	0.8646	0.9643	1.1489	1.14	1.0345	1.454	1.1869	1.2683		0.7163	0.8902	0.7732	1.3202	0.74	0.9428	0.9301	0.7659	1.8743		0.7339	1.0018	0.7424	1.4083	1.0264	1.0861	1.342	0.7805	1.4222
	300		0.5237	0.7135	0.9287	1.0485	1.4044	0.9659	1.073	1.2138	1.2426		0.7008	1.1284	1.0664	1.7821	0.7134	1.3438	0.9941	0.7682	1.5453		0.612	0.8946	0.7312	0.8296	1.2431	1.1261	1.1269	0.8464	1.1869
	301		0.8297	0.875	0.6871	1.0576	1.1804	0.9439	1.0689	1.4079	1.1795		0.6395	1.0828	0.8326	1.6783	1.0947	1.1714	1.1399	1.0061	1.7159		0.5161	0.9647	0.476	0.7512	0.9033	1.0205	1.1238	0.839	1.0611
	302		0.5894	0.7232	0.8722	1.5229	1.1485	1.2104	1.2122	1.0825	1.3561		0.6569	1.0711	0.8168	1.2199	0.7478	1.2693	1.218	0.9808	1.5077		0.728	0.9006	0.5976	0.9325	0.9707	0.9883	1.0722	0.7811	1.2363
	303		0.6912	0.8447	1.1331	1.2726	1.0934	1.1948	1.2362	0.9252	1.2575		0.7192	1.0124	0.5663	1.4541	0.7642	1.0742	0.9302	0.9838	1.4221		0.6624	1.053	0.8059	1.159	0.7714	0.906	1.0306	0.7338	1.1879
	304		0.7238	1.0368	0.7499	1.1384	1.3275	1.1267	1.2508	0.9764	1.2664		0.5798	0.9747	0.7914	1.4621	0.5066	1.188	0.9355	1.0813	1.3743		0.5318	0.7373	0.7068	1.324	0.8464	0.8851	1.0233	0.8008	1.3452
	305		0.7665	1.0143	1.0065	1.5534	1.3421	1.2553	1.3097	1.0653	1.3588		0.6367	0.823	0.9916	1.5684	0.5869	1.0972	0.9451	0.966	1.4367		0.5608	0.9306	0.5605	1.1524	1.1676	1.006	1.1504	0.7791	1.2929
	306		0.87	0.8521	1.1543	1.1661	0.888	0.8275	1.3094	1.1153	1.368		0.6731	0.9343	0.807	1.6746	1.1238	1.018	0.9358	1.0613	1.4391		0.6484	1.0354	0.6292	0.7755	0.9618	0.8804	1.1948	0.6506	1.285
	307		0.6377	0.9612	1.0245	1.1398	1.3124	0.9059	1.4257	0.9854	1.3495		0.6082	0.857	0.7571	1.4194	1.0722	1.1081	1.1297	1.0783	1.3369		0.5883	0.8821	0.7015	0.5617	0.7278	1.1568	0.843	0.9383	1.0496
	308		0.7975	0.9283	0.9993	1.1201	0.8096	1.0122	0.9669	1.1797	1.2538		0.738	0.9441	0.7234	1.3756	1.056	1.0511	1.2495	1.1839	1.056		0.6779	0.797	0.5338	0.5207	0.9261	0.8657	1.0807	0.9075	0.9386
	309		0.8068	0.8456	1.0777	1.4367	1.0091	1.2094	1.2388	1.1413	1.5442		0.7454	0.9531	0.7714	1.6179	1.1729	1.0594	1.2355	1.2861	1.3831		0.6291	0.7536	0.4914	1.0327	1.0848	1.0238	1.0083	0.9737	1.692
	310		0.6511	0.9374	0.8007	1.1771	1.0165	0.9446	1.2774	0.9518	1.3511		0.6614	1.2685	0.702	1.6812	1.0761	0.9547	1.2642	1.2723	1.5262		0.7716	0.8104	0.5411	0.5345	0.6867	0.9541	0.7784	0.9833	0.9652
	311		0.7218	0.7587	0.8955	1.0698	1.3538	0.94	1.1702	1.1031	1.1722		0.7091	1.0741	0.9013	1.1457	1.0142	0.9127	1.0957	1.0866	1.1054		0.6948	0.7842	0.6373	0.5796	0.8447	1.0071	0.9591	0.9593	0.9692
	312		0.8626	0.9657	0.9783	0.9281	1.014	0.8749	1.1816	1.0306	1.1347		0.6971	0.9995	0.7932	1.502	0.8703	1.2393	1.0677	0.8223	1.2968		0.5246	0.8219	0.4764	0.8204	1.0293	0.9659	1.0877	0.8927	1.3492
	313		0.7593	0.8777	1.1223	1.3951	1.2402	1.0516	1.3034	0.9715	1.4878		0.6557	1.1172	1.0352	1.5251	1.343	1.2291	1.2021	1.1958	1.2664		0.7714	1.0591	0.6361	0.8309	0.8337	1.1879	1.0774	0.8042	1.1929
	314		0.5615	0.7378	0.9762	0.9987	1.255	0.9185	1.1167	0.957	1.3616		0.741	1.0456	0.8324	1.1014	0.8249	1.2359	1.0981	1.0222	1.3533		0.7645	0.9349	0.6436	1.0392	0.7049	1.0227	0.8612	1.0317	1.2475
	315		0.893	1.0229	0.958	1.2037	1.1411	0.9157	1.1682	1.4419	1.6741		0.923	1.2292	0.8342	1.733	0.9212	1.7145	1.1243	1.0671	1.2974		0.5636	0.5819	0.7194	0.7652	1.0024	1.0431	0.8626	0.9373	0.9365
	316		0.8623	0.867	0.7201	1.1802	0.9829	1.1257	0.9905	0.8933	1.2684		0.6042	1.0974	0.5838	1.0112	0.89	0.8931	1.0161	0.8827	1.2104		0.7536	0.6264	0.4407	0.8035	0.866	1.0628	1.1745	0.8332	1.0864
	317		0.827	0.7609	1.0765	0.983	0.9652	0.8162	1.0427	1.1607	1.1676		0.6569	1.1269	0.8514	1.4903	0.9266	1.0404	1.296	1.0767	1.2958		0.7056	0.7539	0.5684	0.9398	0.7273	1.0725	0.9631	0.7699	1.3407
	318		0.7277	0.8213	1.2017	1.1816	1.3627	0.802	1.475	1.1045	1.3563		0.8022	1.1498	0.8315	1.2093	1.1686	1.1563	1.4459	1.0169	1.2431		0.7079	0.6773	0.5101	0.8468	0.7642	0.9804	0.8142	0.826	1.2894
	319		0.6214	0.7887	1.216	0.8707	1.049	1.0173	1.1757	0.8526	1.1568		0.7525	1.0063	0.8545	1.669	1.0652	1.0365	1.2191	0.939	1.2941		0.5635	0.8388	0.5359	0.7063	0.8872	0.8319	1.2173	0.7866	1.4022
	320		0.5261	0.7693	1.2313	1.2331	1.3896	1.0043	1.3234	0.9538	1.1333		0.6758	0.9371	0.5248	1.4573	0.908	1.1195	0.9808	0.9671	1.3897		0.8026	0.7457	0.625	1.253	1.0476	0.9948	1.3081	0.9801	1.3603
	321		0.7185	1.026	1.0683	1.2119	1.5743	0.8884	1.4433	0.9949	1.5348		0.7507	0.9211	0.8341	1.6834	0.9778	1.3908	1.2055	1.0378	1.6284		0.5706	0.8869	0.4926	1.2686	0.9783	0.9791	1.2565	0.8549	1.1984
	322		0.7177	1.0653	0.8911	0.8243	1.2077	0.9487	1.2487	1.0613	1.3331		0.8849	1.0979	0.5804	2.053	0.9312	1.0236	1.3209	1.1552	1.4832		0.6807	0.9043	0.7279	1.3604	0.9705	0.9666	1.4804	0.7849	1.0656
	323		0.7103	0.8229	0.7674	0.9039	0.7767	0.8541	1.001	0.9198	1.221		0.7984	0.9592	0.6226	1.6861	0.7495	1.2322	1.1083	1.0852	1.4415		0.7642	0.9115	0.7585	1.5299	1.0325	1.1576	1.3874	0.8012	1.7271
	324		0.8608	0.9608	0.9966	1.0122	0.8162	1.0094	1.0948	1.0386	1.2108		0.7792	0.9455	0.7296	1.4171	0.8958	1.0299	0.9407	1.0166	1.4698		0.9949	0.6349	0.6618	1.1056	1.1213	1.2191	1.1579	0.9853	1.2508
	325		0.8429	1.0089	0.8308	1.0575	0.8325	1.1766	1.1861	0.9106	1.2563		0.8751	0.9294	0.9837	1.4126	1.0563	1.2197	1.12	1.0159	1.4765		0.8475	1.0304	0.7209	0.9815	1.1285	1.0176	1.2931	0.8673	1.0925
	326		0.6293	0.9521	0.817	0.8815	0.8078	1.0037	1.1547	0.7933	0.9996		0.7368	0.9601	0.8429	1.4113	0.6987	1.1837	1.1085	0.9322	1.4572		0.6763	0.9017	0.623	0.6777	1.0317	1.1217	1.2986	0.8208	0.8098
	327		0.4379	0.8444	0.8056	1.1278	0.8657	1.0544	1.1605	0.8198	1.2719		0.6166	0.751	0.8306	1.2568	0.8764	1.0324	1.0313	0.7508	1.1707		0.7304	0.9031	0.7059	1.3328	1.1353	1.1145	1.328	0.9653	1.442
	328		0.5982	0.9388	0.9124	1.2036	1.2652	1.0525	1.4095	0.8955	1.35		0.6802	1.0146	0.9891	1.1757	1.014	1.201	1.0142	1.3135	1.5158		0.6885	0.7381	0.6851	1.6426	1.0816	1.3116	1.4135	0.6439	1.8025
	329		0.5316	1.1196	1.0487	1.2501	1.3718	1.4017	1.302	0.9877	1.1796		0.7286	0.8332	1.014	1.2957	0.6854	1.5363	0.8116	0.9021	1.509		0.8916	1.2379	0.6874	1.4641	1.4458	1.0496	1.7772	1.1284	1.6002
	330		0.5611	0.9623	0.7431	0.9874	0.9729	0.9717	1.1921	0.8503	1.5226		0.6634	0.7474	0.7849	1.3809	0.7192	1.2981	0.8584	0.9496	1.5514		0.685	0.9827	0.6164	1.0281	1.2638	1.0135	1.5739	0.7663	1.2061
	331		0.6655	0.8677	0.6027	1.0475	0.8671	1.0792	1.2211	0.8668	1.2647		0.6229	0.777	0.7734	1.4053	1.0449	1.0632	1.1579	0.7857	1.6758		0.7246	0.8929	0.6122	1.4152	1.2466	0.9746	1.3633	0.8753	1.7148
	332		0.512	1.0241	0.8031	0.9645	1.4393	1.3083	1.3824	0.8189	1.3975		0.8606	0.7856	0.6785	1.4828	0.7	1.6011	0.9717	1.0187	1.4406		0.8347	1.0265	0.6511	1.2535	1.017	1.1031	1.4543	0.7855	1.3411
	333		0.6054	0.7548	0.9669	1.3239	1.5204	0.9708	1.3265	0.8084	1.0911		0.8386	0.8387	0.8601	1.344	0.7644	1.2507	0.8734	0.8569	1.4727		0.6131	0.8851	0.6427	0.7904	0.9673	0.9063	1.3336	0.8271	1.2853
	334		0.6452	0.9907	0.8246	1.2531	1.5867	0.9317	1.6688	0.9839	1.308		0.6246	1.0609	0.5894	1.3545	0.9102	1.1501	0.9739	1.289	0.9982		0.7802	0.7777	0.556	1.2896	0.9173	0.8954	1.1212	0.963	1.3152
	335		0.6868	0.8487	0.9017	0.9238	1.5331	0.9708	1.3177	0.9537	1.2387		0.896	0.8565	0.8489	1.5337	0.7519	1.2448	1.0404	1.0974	1.4353		0.662	0.9232	0.608	1.0633	1.1644	0.8319	1.3808	0.8509	1.4107
	336		0.6904	1.0626	0.7943	1.3774	1.642	0.777	1.6131	0.7896	1.4115		0.8218	0.923	0.6739	2.0859	0.6527	1.3998	0.8904	1.0916	1.541		0.9107	0.7664	0.6141	1.2687	0.996	1.1356	1.0493	0.7281	1.5912
	337		0.8559	1.0898	0.4917	1.148	0.9055	1.0561	1.3234	1.017	1.4316		0.6939	1.0286	0.8759	1.7826	0.7619	1.2289	1.0578	1.1964	1.3045		0.5879	0.7346	0.7513	1.0523	1.1149	1.0367	0.9671	0.7568	1.4297
	338		0.484	0.9504	0.5762	1.1026	1.3085	0.9515	1.3738	0.8067	1.4383		0.7588	0.7422	0.714	1.2401	0.5781	1.3024	0.7482	0.9595	1.2369		0.8977	0.8825	0.5583	1.2428	1.1313	1.0486	1.2924	0.751	1.3299
	339		0.592	0.9678	0.7107	1.1751	0.8519	0.9558	1.0963	1.127	1.462		0.7367	0.8621	0.972	1.4423	0.8039	1.454	1.0379	0.9289	1.2707		0.6775	0.7159	0.6723	0.5808	0.9497	1.0592	0.9798	0.8794	0.8197
	340		0.7033	0.909	0.6775	1.0152	0.8739	1.228	1.0435	0.8309	1.3787		0.5889	0.7874	1.1059	1.4103	0.9793	0.9666	1.2591	0.9218	1.2779		0.976	0.8845	0.5364	0.5896	0.9903	1.1597	0.8873	0.9398	0.9907
	341		0.8139	0.9992	0.7041	1.2703	0.9195	1.249	1.1207	0.9377	1.3844		0.7579	0.8379	1.0605	1.5507	0.8811	1.1516	0.9546	1.0947	1.4312		0.5988	0.8761	0.5896	0.6078	0.8492	1.1743	0.8905	0.888	1.0516
	342		0.5636	0.8274	0.5207	1.1811	0.7773	0.9314	1.1647	0.9369	1.329		0.6064	0.8351	0.8967	1.4065	1.0119	1.0921	0.9716	1.0718	1.2317		0.764	0.9633	0.651	0.9112	0.7818	1.26	1.0808	0.8465	1.1709
	343		0.9924	0.7936	0.7371	0.8801	0.6713	0.9164	1.0944	1.0535	1.2626		0.6081	0.8496	1.1981	2.1597	0.9819	1.0503	1.1749	0.8117	1.457		0.6922	0.77	0.5465	0.9915	0.8617	0.8331	0.9205	0.857	1.1299
	344		0.8889	1.0262	0.9849	1.0497	1.268	0.9598	1.0952	1.1942	1.2242		0.8082	0.9715	0.7478	1.6209	1.0211	0.9992	0.9861	1.0464	1.2992		0.4934	0.8131	0.5866	1.0777	0.9219	1.1056	1.15	0.8436	1.2267
	345		0.6561	1.005	0.5997	0.9016	1.1062	0.81	1.099	0.9912	1.0908		0.6084	0.8691	0.9797	1.4724	0.9522	0.812	1.0497	0.8847	1.0888		0.7813	0.985	0.5742	1.3074	0.7563	1.0504	0.8907	0.8598	1.2088
	346		0.812	0.912	0.4764	1.0114	0.8659	1.0531	1.0319	0.9072	1.2131		0.7023	0.7911	1.054	2.1113	0.9874	1.149	1.0676	0.9239	1.2949		0.6826	0.8037	0.5877	0.9087	0.5132	0.9272	0.7112	0.8156	1.2613
	347		0.6933	1.0937	0.553	0.9813	0.9877	0.9788	1.2835	0.8639	1.1696		0.7399	0.8997	0.7819	1.6143	0.8891	0.9637	1.1348	1.0313	1.2758		0.5079	0.7394	0.6375	1.2868	0.7374	1.0089	0.8642	0.7446	1.2319
	348		0.8848	1.0967	0.8329	1.0007	0.9713	0.8727	1.1418	1.1022	1.3548		0.8429	1.0084	0.7682	1.6629	0.5942	1.1771	0.8632	1.0926	1.5142		0.6964	0.6955	0.7738	1.2617	1.0958	1.0544	1.1243	0.7655	1.3897
	349		1.0378	1.3433	0.5334	0.9316	0.8329	0.9868	1.4158	1.1218	1.3124		0.6753	1.0131	0.8878	2.3984	0.5443	1.0709	1.0487	1.0959	1.6488		0.6742	0.85	0.6061	1.0726	0.9056	1.1414	0.9787	0.7027	1.105
	350		0.7609	0.9119	0.4495	0.9312	0.8968	0.8377	1.3594	0.9863	1.2513		0.8922	1.0954	0.7897	1.7584	0.8631	1.1675	0.8902	1.5565	1.5126		0.6929	0.7465	0.624	1.4541	0.8735	1.02	1.0158	0.6701	1.3666
	351		0.7973	1.0775	0.6121	1.1884	0.8782	0.8394	1.5129	1.0581	1.3378		0.9737	1.0621	0.9044	1.7339	0.6765	1.1652	0.9027	1.2189	1.6196		0.8329	0.756	0.8753	1.6609	1.2473	1.1379	1.2833	0.7202	1.2901
	352		0.9057	0.9795	0.6941	0.8334	0.8613	0.8818	0.9306	1.1993	1.176		0.8403	0.9607	0.7583	1.915	0.8521	1.3704	1.0719	1.1539	1.316		0.7008	0.8183	0.6445	1.0685	0.7337	1.2997	0.8485	0.8018	1.0474
	353		0.8259	0.9872	0.6565	1.1351	0.8905	0.8298	1.114	1.2303	1.4014		1.1036	1.0259	1.1233	1.7896	0.6122	1.2376	0.8786	1.215	1.4092		0.5377	0.6442	0.4754	0.939	0.6659	0.9049	0.811	0.7251	1.0346
	354		0.8846	1.1293	0.7234	1.1437	0.9336	0.9606	1.2293	1.2374	1.3973		0.8119	0.969	0.911	1.7753	0.73	1.0771	1.077	1.2282	1.2109		0.7038	0.7127	0.5389	0.905	0.75	1.2064	0.7496	0.6677	1.4928
	355		0.8987	1.0202	0.7813	0.9897	1.0238	0.9714	1.0619	1.3702	1.3165		0.6244	0.9644	0.6607	1.4654	0.6936	1.2375	1.0001	1.1103	1.4129		0.6754	0.8516	0.7364	1.2308	0.8665	1.0033	0.9826	0.6528	1.1303
	356		1.1241	1.2784	0.8266	0.9199	1.0534	1.0833	1.4294	1.4064	1.2052		0.6327	0.9226	0.9385	1.4272	0.6139	1.085	0.841	0.9445	1.0719		0.8226	0.7976	0.6213	0.7539	0.7348	0.8502	0.9324	0.7261	0.9932
	357		0.8152	1.1296	0.786	0.9436	1.0473	0.8754	1.1593	1.383	1.3703		0.627	1.1444	0.885	1.2639	0.6407	1.3659	1.0393	1.1506	1.3339		0.6605	0.7256	0.6288	1.0435	1.0042	1.0714	0.8443	0.8319	1.2898
	358		1.0303	1.1929	0.6331	0.8163	1.0256	1.1953	1.3545	1.4943	1.1039		0.7203	1.0046	0.8806	1.3434	0.7052	1.2283	0.7969	1.2774	1.2645		0.5436	0.6598	0.6369	1.4282	0.7804	0.948	0.8096	0.7181	1.4744
	359		0.8995	1.2211	0.7965	0.7608	0.694	0.8343	1.3559	1.3966	1.0302		0.7313	0.8491	0.8119	1.1593	0.5413	1.181	1.0186	1.1908	0.9925		0.5264	0.8007	0.592	1.2657	0.9984	1.1042	0.9779	0.7739	1.2807
	360		0.8395	1.1298	0.8193	0.8937	1.2003	0.9581	1.4271	1.1295	1.2436		0.8001	0.9031	0.9474	1.117	0.7388	1.3419	1.0985	1.0944	1.328		0.5196	0.6838	0.5637	1.0206	0.8372	0.9969	0.9403	0.8815	1.5363
	361		0.8543	1.3095	0.7947	0.9926	1.2649	1.0287	1.4847	1.189	1.2813		1.0786	0.9979	1.104	1.4959	0.4634	1.397	0.8911	1.1348	1.1648		0.5741	0.9179	0.5999	1.0722	0.5631	0.9372	0.7574	0.7802	1.1659
	362		0.7289	0.9986	0.6625	1.4108	0.8137	0.9013	1.2186	1.2136	1.5823		0.903	0.9707	0.834	1.2423	0.7639	1.2388	1.0025	1.0477	1.3463		0.4939	0.6949	0.5708	1.0493	0.7323	0.7922	0.8744	0.8663	1.2107
	363		0.6543	1.0282	0.7783	1.1136	0.7987	0.8808	1.1907	1.2795	1.4491		1.0154	0.9475	0.9138	1.4835	0.6846	1.3211	0.9169	0.9935	1.3089		0.6339	0.7753	0.5325	0.8342	0.9025	0.8999	0.934	0.7696	1.3778
	364		0.6037	1.1988	0.5256	1.1346	0.9155	0.8812	1.3084	1.3662	1.0865		1.097	1.0345	0.6318	1.5189	0.555	1.2994	0.8458	1.2498	1.284		0.4618	0.8466	0.721	0.6633	0.7426	0.7655	0.8236	0.6806	1.0633
	365		0.5531	1.0884	0.6993	1.2272	0.9434	0.9861	1.3368	1.1317	1.5865		0.7823	0.9902	0.8268	1.5478	1.0035	1.0047	0.8762	1.1622	1.3599		0.6245	0.7176	0.6747	0.8787	0.5126	0.9069	0.7627	0.7215	1.1871
	366		0.72	1.2354	0.6397	1.4128	0.9297	0.8851	1.1511	1.0219	1.4037		0.6771	0.8742	0.6082	1.7772	0.5497	0.9848	0.9748	1.349	1.2633		0.5481	0.6766	0.6386	0.6548	0.7054	1.179	0.7256	0.6236	1.13
	367		0.8795	1.3038	0.493	1.1892	0.8808	0.9046	1.3669	1.3059	1.3371		0.731	1.002	0.9463	1.7766	0.8404	1.1818	1.0802	1.206	1.1837		0.7273	0.8452	0.5894	0.8797	0.7154	1.3065	0.7656	0.8005	1.0766
	368		0.8342	1.1065	0.7634	1.0347	0.9377	0.8572	1.2981	1.0689	1.274		0.9597	1.0445	0.7074	1.4744	0.7947	1.2288	0.9451	1.2277	1.2133		0.5395	0.6343	0.7643	0.755	0.5181	1.17	0.7227	0.9341	0.9996
	369		0.9744	1.1122	0.741	1.0833	1.2267	1.036	1.3807	1.3322	1.2434		0.7276	1.1031	0.8901	1.306	0.6663	1.2702	0.9982	1.228	1.1742		0.5193	0.644	0.5766	1.0402	0.7211	0.9371	0.8055	0.9288	1.1484
	370		0.9836	1.3073	0.5151	1.0331	0.9211	0.7187	1.6006	1.3185	1.3521		0.8133	0.8159	0.8999	1.8797	0.7933	1.3013	1.151	1.0323	1.3504		0.7556	0.7453	0.6566	0.8885	0.6937	1.1217	0.9662	1.2223	0.9314
	371		0.9553	1.2255	0.7188	1.1848	0.8531	0.8463	1.3171	1.3341	1.3504		0.7218	0.928	0.9793	2.0586	0.795	1.2835	1.1628	1.3242	1.5171		0.4653	0.8602	0.5994	0.6745	0.6926	1.3192	0.8823	0.9936	1.0935
	372		0.8327	1.3482	0.5196	0.7436	0.8333	0.8106	1.3713	1.1594	1.1722		0.6532	0.8129	0.8163	2.6623	0.9191	1.2327	1.0954	1.1047	1.7108		0.5965	0.8313	0.7098	0.7608	0.5982	1.0651	0.9021	1.0379	1.1369
	373		0.8732	1.4047	0.9528	1.3763	1.0926	1.2164	1.5054	1.2455	1.4406		0.8556	0.9275	1.1185	2.5895	0.7168	1.3672	1.2333	0.9447	1.4457		0.7014	0.8273	0.7392	0.9486	1.1948	1.1503	1.4468	1.0693	1.2357
	374		0.9579	1.296	0.6285	1.3108	1.0149	0.8229	1.4182	1.1458	1.4953		0.8055	0.8935	0.8078	2.3434	0.7937	1.0504	1.1067	1.2202	1.4478		0.8037	0.9591	0.7501	0.6579	0.8521	1.2084	0.9668	0.9901	0.9752
	375		0.8552	1.3698	0.5656	1.1116	0.7851	0.8497	1.2702	1.2338	1.4285		0.8387	0.8483	0.8523	2.4059	0.8295	1.2291	0.8321	1.1503	1.618		0.5946	0.8424	0.5432	0.801	0.758	0.9784	0.9535	0.8945	1.1304
	376		0.8858	1.3014	0.7058	1.5534	1.0564	0.8399	1.3467	1.3308	1.6154		0.6975	1.0156	1.2259	2.5618	0.9348	1.118	1.238	1.3714	1.684		0.8236	0.7213	0.7529	0.9879	0.9431	1.0287	0.9387	1.0511	1.2008
	377		0.6061	1.4234	0.7539	1.3351	0.7744	0.7087	1.3352	1.0696	1.7574		0.7343	0.9397	0.7243	2.3763	1.0046	1.006	1.1952	1.3012	1.429		0.6387	0.9538	0.6888	0.8544	0.9065	1.0167	1.0367	0.9829	1.3661
	378		0.808	1.1594	0.6566	1.4568	0.5746	1.0312	1.181	0.9855	1.4499		0.7447	0.9262	0.9433	2.6107	0.8116	0.9575	0.873	1.4615	1.7832		0.5743	0.9221	0.6396	0.9	0.805	1.1045	0.9517	1.1059	1.3709
	379		0.6421	1.0642	0.5808	1.3648	0.5188	0.9216	0.9966	1.0336	1.5589		0.5461	0.9049	0.7601	2.6866	0.6633	1.0785	0.894	1.2709	1.6479		0.573	1.0296	0.577	0.5674	0.6551	0.9134	0.997	1.0098	0.9909
	380		0.9852	1.4634	0.7069	1.2892	0.9555	1.1688	1.267	0.8839	1.5219		0.8595	0.9415	0.6896	1.9363	0.8642	1.0653	0.9529	1.4744	1.11		0.7205	0.9353	0.7405	0.7857	1.0631	0.9525	1.352	1.0685	1.3263
	381		0.5665	0.9691	0.607	1.5583	0.5461	0.9171	0.8451	0.7512	1.5881		0.7076	0.7408	0.6134	1.557	0.803	1.2295	0.997	0.975	1.0995		0.581	0.9546	0.4336	0.7329	0.7865	1.0442	1.0345	1.0941	1.2493
	382		0.5427	1.0999	0.8064	1.1524	1.0241	0.9674	1.235	0.913	1.599		0.7359	0.7501	0.8561	1.4722	0.7999	1.0569	1.0815	1.0811	0.9734		0.9479	0.8055	0.5033	0.755	0.9827	1.1582	1.0065	1.0797	0.9039
	383		0.6165	1.365	0.8562	1.428	0.7509	0.8721	1.1898	1.1007	1.8554		0.7374	0.8104	1.0586	1.7731	1.178	1.2571	1.124	0.9647	1.124		0.6019	0.8148	0.5004	0.7862	0.6898	0.9134	0.8636	0.9146	1.1111
	384		0.5773	0.9374	0.6607	1.1806	0.6707	0.7739	1.2572	1.0428	1.353		0.4905	0.5887	0.8362	1.6835	0.9303	0.9435	0.9513	1.1186	1.4984		0.6168	0.9967	0.4595	0.9849	0.7136	0.9006	1.0165	0.9882	1.1358
	385		0.7384	0.9634	0.6492	1.2805	0.9055	0.9396	1.1219	0.833	1.6433		0.7841	0.4774	0.8702	1.4153	0.8694	1.0256	1.1316	1.0087	1.3035		0.8241	0.8047	0.4873	0.6473	0.6503	1.2047	0.8683	1.0019	0.9574
	386		0.7979	1.2278	0.5238	1.3299	0.5416	0.9768	1.1302	0.9258	1.7329		0.5453	0.6197	0.6599	1.4684	0.4937	1.0997	0.8538	1.2551	1.5314		0.8731	0.769	0.5644	0.9135	0.9222	1.035	1.1196	0.9564	1.2291
	387		0.5756	1.005	0.593	1.3318	0.7658	0.7174	1.1538	0.8633	1.6791		0.8709	0.6856	0.7558	1.8782	0.9078	1.0806	1.158	0.9821	1.2976		0.8385	0.6712	0.7652	0.974	0.696	1.2157	0.9653	0.9033	1.3134
	388		0.7153	1.2406	0.6695	1.6784	1.108	1.1398	1.3293	1.0743	1.7612		0.6439	0.6515	0.7921	1.4882	0.6746	0.9434	1.0646	1.1019	1.1814		0.6805	0.7203	0.6293	0.9035	0.8405	0.9038	0.8458	1.0616	1.0471
	389		0.7642	0.9435	0.5156	1.2758	0.8408	0.8009	1.0884	1.0337	1.4648		0.716	0.6092	0.7577	2.1171	0.705	1.2322	0.8839	1.0647	1.2378		0.5023	0.8559	0.664	0.7711	0.5139	0.965	0.8735	1.1922	1.2492
	390		0.8115	1.0181	0.7451	1.3979	0.8691	0.8763	1.065	0.9196	1.4522		0.6455	0.6134	0.9126	2.0698	0.6622	0.9381	0.899	0.9394	1.3816		0.599	0.6733	0.5405	0.7957	0.9174	0.7689	0.9521	1.1226	1.0505
	391		0.6956	0.9799	0.6371	1.3871	0.6497	0.8981	1.1616	0.881	1.4633		0.8039	0.6352	0.7356	1.955	0.7715	1.0583	0.9795	1.1311	1.4115		0.626	0.7982	0.5744	0.7274	1.0006	1.0553	1.0265	1.1682	1.1206
	392		0.7361	1.2569	0.8262	1.8358	0.8868	1.0987	1.3498	0.9566	1.5822		0.7479	0.9379	1.0266	1.5575	0.6744	1.3618	1.0183	1.0965	1.1412		0.5612	0.7717	0.6136	0.8562	0.6952	1.0027	1.069	1.3281	1.4196
	393		0.6271	1.1701	0.8229	1.577	1.021	0.8485	1.2776	1.0009	1.5931		0.8157	0.7268	1.0043	1.7194	0.8266	1.4412	1.0785	1.1833	1.4066		0.5725	0.8775	0.5226	0.8467	0.8576	1.0764	0.9785	1.2714	1.3674
	394		0.5836	1.179	0.86	1.5203	0.9647	1.007	1.2217	0.9893	1.4677		0.8588	0.7318	0.9833	1.4464	1.0528	1.3307	1.2493	0.9169	1.2986		0.4999	0.7354	0.529	0.9595	0.7814	0.8516	1.013	1.369	1.2001
	395		0.8983	1.3188	0.6311	1.3459	0.979	1.0731	1.2369	1.1142	1.2077		0.837	0.7966	1.0613	2.0366	0.768	1.4412	1.0739	1.1075	1.2782		0.4507	0.6954	0.524	0.9109	0.7814	0.7578	0.9889	1.3473	1.2406
	396		0.6328	0.9754	0.5876	1.2788	0.9447	0.8581	1.2562	0.6918	1.3218		0.8279	0.7691	0.8922	1.78	0.9408	1.3798	1.0276	1.0594	1.4017		0.6313	0.7462	0.4579	1.0471	0.5927	1.054	0.7149	1.5064	1.1823
	397		0.7707	1.0145	0.7598	1.4119	0.8871	0.8655	1.0524	0.7932	1.4874		0.957	0.6212	1.0572	2.2269	0.6798	1.3092	0.9938	1.186	1.4633		0.7987	0.6377	0.5682	1.0256	1.0944	1.3604	0.9388	1.2972	1.4202
	398		0.7315	1.2462	0.4055	1.6623	1.4839	1.0397	1.4259	0.8968	1.5083		0.8736	0.848	1.2464	1.8375	1.1625	1.2813	1.1609	1.3292	1.4756		0.5816	0.7839	0.8409	0.6186	0.5383	1.3045	0.735	1.4376	1.5886
	399		0.6786	1.2604	0.8089	1.8552	0.9992	1.2033	1.3597	0.9538	1.9195		0.9669	0.8545	1.0798	1.571	0.8378	1.2797	0.936	1.1134	1.2164		0.4902	0.6808	0.4899	0.8009	0.7785	1.0491	0.8603	1.5553	1.5058
	400		0.5782	0.9914	0.5928	1.4818	0.7477	0.9646	1.102	0.8376	1.7071		0.5856	0.7797	0.7755	1.7975	1.1349	0.9085	1.2743	1.1093	1.4737		0.7728	0.9722	0.711	1.4647	0.7001	1.3854	0.9534	1.3439	1.4372
	401		0.5978	0.9755	0.6998	1.0755	0.7457	0.8109	1.1028	0.8188	1.5186		0.814	0.8543	0.8275	1.5702	1.1006	1.1656	1.263	1.114	1.076		0.9123	0.9	0.6691	0.8846	0.8733	1.2175	0.9879	1.6405	1.2438
	402		0.6249	0.9557	0.7633	1.2569	1.196	0.913	1.2187	0.86	1.4914		0.8635	1.0077	0.7745	1.7456	1.0135	1.2705	1.4213	1.1102	1.3521		0.7041	0.7826	0.5051	0.769	0.6376	1.1358	0.8008	1.3179	1.2361
	403		0.6064	0.8828	0.9511	1.4191	0.9596	0.836	0.987	0.7745	1.4802		0.724	0.6798	0.7341	1.5748	0.7207	1.292	1.1372	1.3831	1.1571		0.577	0.7974	0.6297	1.2049	1.0197	1.107	0.9645	1.206	1.5398
	404		0.8314	1.1137	0.6676	1.043	0.5815	0.9831	1.1553	0.8522	1.2655		0.7007	0.6688	0.9442	1.343	0.7327	1.3111	0.8362	1.2285	1.0492		0.6976	0.9217	0.5575	1.0933	0.663	0.98	0.8903	1.3648	1.2028
	405		0.6982	1.3234	0.9452	1.3481	1.2158	0.8952	1.5063	0.9077	1.507		0.8542	0.7954	0.8782	1.493	0.5202	1.3095	0.872	1.1065	1.1249		0.5994	0.9791	0.5814	1.504	0.7374	1.1446	1.162	1.3807	1.588
	406		0.5452	1.2389	0.6748	0.9589	0.9152	0.9024	1.3061	0.7389	1.3485		0.7642	0.7669	0.9132	1.9612	0.9311	1.4804	1.0041	1.1099	1.3712		0.6843	0.6472	0.6653	1.0188	0.7798	1.1933	0.7675	1.3646	1.3566
	407		0.6656	1.0942	0.7964	1.256	1.1428	0.9256	1.2914	0.8336	1.4659		0.7559	0.7478	1.0008	1.4952	0.9826	1.6011	1.2138	1.3784	1.0191		0.581	0.6893	0.4901	1.1615	0.7556	1.0794	0.7004	1.3046	1.5965
	408		0.6328	1.1305	0.7656	1.4097	0.9695	0.9406	1.3089	0.7629	1.5991		0.9526	0.761	0.8488	1.7571	1.2016	1.6392	1.2984	1.2993	1.1868		0.6246	0.5948	0.5211	0.9251	0.8426	1.0717	0.6856	1.3134	1.1946
	409		0.628	1.0039	0.6701	1.5668	0.8403	1.1482	1.0741	0.7993	1.6229		0.6869	0.8294	1.0272	1.881	1.1137	1.4222	1.0833	1.1563	1.5405		0.4594	0.8832	0.68	1.3358	0.7581	1.0585	0.7612	1.3113	1.1523
	410		0.5758	1.0301	0.624	1.1631	1.2102	0.9705	1.1453	0.749	1.4337		0.7263	0.5697	0.8079	1.7651	1.0294	1.476	0.9543	0.8695	1.3516		0.5461	0.9026	0.5327	1.1292	0.7632	1.1129	0.968	1.1932	1.2072
	411		0.6492	1.1513	0.7271	1.1867	0.6924	1.2099	1.0478	0.8137	1.438		0.7098	0.7486	0.7693	1.8861	0.9128	1.6872	0.8407	1.1902	1.4126		0.7314	0.5926	0.8365	1.9698	1.061	1.1193	0.9697	1.0906	1.4879
	412		0.6474	1.06	0.7566	1.2065	0.5681	1.4026	1.2271	0.9123	1.3647		0.7715	0.6843	0.9217	1.7319	0.7018	1.6979	0.873	0.871	1.2163		0.9371	0.7126	0.4268	1.2296	0.7432	1.0915	1.0446	1.3889	1.769
	413		0.5888	0.9095	0.6171	1.0232	0.5914	1.3894	0.9596	0.8138	1.1715		0.9086	0.7512	0.6146	1.3683	0.7541	1.5142	1.0205	1.0137	0.9746		0.9707	0.6568	0.5976	0.7294	0.7837	1.1467	0.8863	1.1717	1.4536
	414		0.7705	0.9365	0.9734	1.0527	0.6103	1.7242	1.0847	0.8191	1.3468		0.7703	0.6339	0.7408	1.6516	0.5071	1.3897	0.8681	0.9717	1.1603		0.9369	0.6634	0.6389	0.8768	0.8676	1.0008	0.9317	1.5952	1.6984
	415		0.6521	1.004	0.6688	1.2617	1.1103	1.4316	1.0796	1.0095	1.2428		0.7727	0.7211	0.7778	1.3379	0.6731	1.1541	0.9304	0.9343	1.1986		0.8668	0.738	0.5909	1.3794	0.7164	1.0541	0.7981	1.2041	1.6461
	416		0.6988	1.1503	0.7134	1.4877	0.6026	1.5426	1.1925	0.9839	1.3905		0.687	0.6533	0.9713	1.3802	0.906	1.2394	1.1177	0.7135	1.3342		0.695	0.6969	0.7787	1.2547	0.7588	1.1823	0.7252	1.1097	1.573
	417		0.7332	1.1047	0.6545	1.2761	0.9043	1.2351	1.1921	1.014	1.4929		0.6555	0.7098	0.9681	1.4439	0.7995	1.2655	1.0687	0.9677	1.0866		0.8089	0.7905	0.5402	0.8595	0.5644	1.0711	0.7154	1.4731	1.5356
	418		0.7986	1.176	0.7716	0.966	1.0857	1.5884	1.1812	0.8806	1.3885		0.674	0.8205	0.9342	1.7081	0.5899	1.2023	0.9504	0.928	1.137		0.7469	0.9304	0.5251	0.657	0.7241	1.0654	0.989	1.2511	1.0225
	419		0.7215	1.0814	0.7705	1.2462	0.6375	1.2226	0.9967	0.9052	1.3919		0.8098	0.6985	0.7931	1.4199	0.9398	1.387	0.9211	1.097	1.1461		0.7046	0.8579	0.6781	0.9261	0.5508	1.1032	0.6618	1.359	1.295
	420		0.8065	0.9778	0.6256	1.1201	0.8847	1.3944	1.1023	0.9042	1.3248		0.6331	0.6872	0.8107	1.5089	0.757	0.9821	0.7688	1.0278	1.1135		0.5164	0.7057	0.4338	0.6743	0.4147	1.0466	0.6793	1.17	0.8609
	421		0.7315	0.9116	0.5967	1.1466	0.5976	1.433	0.9239	0.9429	1.2179		0.6266	0.7389	0.7623	1.6175	0.6898	1.1228	0.7935	0.9366	1.2717		0.5396	0.7391	0.5092	0.7138	0.7138	0.9703	0.9336	1.1968	0.9798
	422		0.76	1.1049	0.7811	1.2861	1.0496	1.2256	1.2165	0.8848	1.267		0.8378	0.774	0.7388	1.5108	0.5702	1.5997	0.7293	1.0116	1.4918		0.628	0.6698	0.8138	1.0092	0.7989	0.953	0.8331	1.1482	1.0599
	423		0.6611	1.1	0.9765	1.2668	0.8077	1.6119	1.0976	0.816	1.446		0.636	0.764	0.9164	1.6839	0.9647	1.5731	1.131	1.1783	1.411		0.5122	0.6517	0.3778	0.6234	1.0072	0.9648	0.8983	1.3442	0.8489
	424		0.7231	1.0472	0.8101	0.9174	1.1058	1.4563	1.1312	1.0088	1.0855		0.632	0.7312	0.8052	1.2047	0.5845	1.3785	0.8687	1.238	0.9552		0.5607	0.8312	0.5894	0.8466	0.5419	1.0147	0.8621	1.1626	0.9127
	425		0.8515	0.9468	0.7833	1.0839	0.8091	1.3858	1.1449	0.8383	1.1151		0.8327	0.7014	0.5573	1.7278	0.8135	1.5845	0.9041	1.0453	0.9335		0.5274	0.7021	0.5187	1.2914	0.8692	1.2994	0.9553	1.1759	1.303
	426		0.6144	0.9104	0.5927	0.9474	0.8544	1.2996	1.2097	0.8144	1.3285		0.7976	0.8871	0.5398	1.4592	0.5242	1.6669	0.7957	1.0348	0.9876		0.5997	0.7135	0.4489	0.9887	0.6755	1.0202	0.7396	1.3544	0.9235
	427		0.747	0.9322	0.8335	1.2338	0.8583	1.6564	1.0311	0.8443	1.4632		0.8682	0.8946	0.6638	1.5495	0.7377	1.4025	1.0162	1	0.7778		0.6155	0.7113	0.4956	0.7313	0.7267	0.9315	0.8446	1.3561	1.2245
	428		0.7377	1.0289	0.5704	1.0331	0.7315	1.5087	1.1529	0.9349	1.2532		0.7469	0.6277	0.7819	1.2195	0.8319	1.5867	0.8359	0.8271	0.9016		0.7304	0.8315	0.3752	0.8646	0.6637	0.9345	0.8711	1.3324	1.053
	429		0.7637	1.0426	0.713	1.4452	0.7484	1.4816	1.0355	0.9932	1.4619		0.5715	0.7843	0.6085	1.2009	0.6869	1.1228	0.9288	0.9043	0.8276		0.5782	0.7059	0.4666	0.8727	0.5896	1.0263	0.8475	1.1468	1.1924
	430		0.839	0.9959	0.6591	0.7621	0.8349	1.4139	1.1575	1.1418	1.0242		0.4381	0.4584	0.7143	1.314	0.4575	1.1885	0.7098	1.1255	1.0199		0.7782	0.9399	0.5633	1.0836	0.9769	1.1388	1.1003	1.0717	1.118
	431		0.5654	0.9974	0.8446	0.8009	0.9697	1.3685	1.1046	0.8507	1.2491		0.6493	0.7154	0.8017	1.4224	0.7416	1.3173	0.8828	1.1324	0.9972		0.8288	0.8697	0.5332	1.0501	0.7173	1.2267	0.8423	1.2218	1.3883
	432		0.6407	0.9872	0.6068	0.9286	0.5225	1.318	1.0275	0.875	1.4235		0.5179	0.7373	0.7008	1.3402	0.6969	1.4095	0.8319	1.0216	0.9547		0.6648	0.8528	0.5697	1.0608	0.7903	1.0475	0.7508	0.9538	1.2037
	433		0.951	1.2549	0.8411	1.006	0.7858	1.6651	1.3104	0.8145	1.2694		0.683	0.822	0.738	1.4953	0.6975	1.4558	0.7564	0.9963	1.1234		0.7365	0.8185	0.4907	1.0847	0.8577	1.1832	0.97	1.1318	1.2312
	434		0.6526	0.9056	0.8221	0.9869	0.7138	1.4076	1.1514	0.9261	1.1876		0.8728	0.9236	0.7426	1.773	0.3626	1.565	0.7142	1.1328	0.9013		0.7664	0.7523	0.6249	1.0832	0.5393	0.9869	0.912	1.2273	1.2552
	435		0.73	1.0963	0.5601	0.7856	0.7333	1.6659	1.2743	0.7855	1.0164		0.6885	0.9174	0.7845	1.657	0.7148	1.6182	0.8609	1.1464	1.1339		0.8437	1.1369	0.533	1.6808	0.7537	1.1023	0.9992	1.4074	1.2627
	436		0.9429	1.3795	0.6369	0.9436	0.8799	1.432	1.397	0.8643	0.8674		0.9818	0.8776	1.0058	1.2418	0.6265	1.7037	0.7111	1.1098	1.153		0.8117	0.695	0.5865	1.4186	1.0363	1.1908	1.0363	1.0409	1.2539
	437		0.8744	1.3115	0.511	0.9083	1.2611	1.3927	1.5353	0.7833	1.1059		0.8031	0.7911	0.8283	1.5691	0.5277	1.5582	0.7917	1.1164	1.5725		0.838	0.9302	0.6274	2.4185	0.9122	1.1768	1.0863	1.06	1.623
	438		0.7126	1.2102	0.5299	1.2486	0.9222	1.2429	1.3666	0.9925	1.0743		0.8126	0.8411	0.7493	1.8738	0.5796	1.4919	0.8064	1.1065	1.5307		0.8191	0.7729	0.5683	1.8324	0.6118	1.0552	1.0759	1.1557	1.4739
	439		0.7738	1.2253	0.787	0.9485	0.7539	1.3201	1.2466	0.9265	0.9939		0.5655	0.7191	0.747	1.6499	0.9478	1.4029	0.9673	1.0581	1.238		0.9953	0.8618	0.6146	1.1346	0.6465	0.9604	0.8567	1.1582	1.1968
	440		0.6993	1.0947	0.5758	0.9247	0.9653	1.0195	1.201	0.875	1.0812		0.5039	0.9199	0.6464	1.5792	0.5035	1.4565	0.7265	1.2273	1.3766		0.8101	0.8733	0.5403	1.5367	0.7637	0.9646	1.0515	1.2927	1.2891
	441		0.6678	1.0166	0.678	1.2269	0.7114	1.3012	1.1744	0.9281	1.0763		0.7418	0.8698	0.9247	1.6386	0.8011	1.5732	0.8602	1.0595	1.3217		0.6785	1.1319	0.6926	1.2209	0.8488	0.9394	1.0609	1.3047	1.2475
	442		0.7859	1.06	0.5024	1.3594	0.6107	0.9283	1.155	0.9173	1.4113		0.7836	0.7632	0.6237	1.7028	0.7279	1.4027	0.7559	1.2119	1.404		0.5713	0.7905	0.6326	1.8133	0.6812	1.1165	0.8825	1.1583	1.2811
	443		0.5979	1.026	0.661	0.9703	1.0191	1.3933	1.1001	0.77	0.9684		0.7971	0.8286	0.6323	1.2663	0.8059	1.2051	0.7256	1.0537	1.6316		0.6051	0.994	0.501	1.8047	0.8831	0.9433	1.0806	1.1935	1.2016
	444		0.7972	0.9787	0.7384	0.8738	0.9792	1.0014	1.4436	0.7794	1.0473		0.9967	0.9906	0.7382	1.5486	0.5043	1.4004	0.6179	1.1148	2.0913		0.7176	1.0276	0.4707	1.257	0.852	0.7561	1.0125	1.1675	1.1542
	445		0.6639	1.0162	0.923	1.2629	0.9773	1.1663	1.3839	0.8352	0.9592		0.7246	0.8496	0.5509	1.1919	0.5713	1.4264	0.6964	1.0332	1.891		0.7009	1.167	0.6759	1.5162	0.8629	1.0956	1.047	1.2301	1.2453
	446		0.7463	0.9728	0.6492	1.0982	1.0306	1.4797	1.2211	0.8843	0.9849		0.5526	0.7569	0.6404	1.335	0.8642	1.3426	0.8374	1.134	1.3325		0.6287	0.9185	0.6518	1.3053	0.7046	1.4126	0.9081	1.1495	1.4768
	447		0.931	1.0267	0.6457	1.0642	0.8788	1.3843	1.2286	0.7703	1.066		0.8983	0.9548	0.93	1.3547	0.8358	1.594	0.9228	1.0497	1.3056		0.7125	1.0528	0.5197	1.2762	0.8349	0.9042	0.9932	1.3653	1.4091
	448		0.7948	0.8392	0.6445	1.1088	0.5117	1.4068	1.1035	1.0355	1.4144		0.8134	0.8223	0.9591	1.6447	0.7906	1.3824	0.9857	1.1295	1.3233		0.8413	1.1634	0.7467	1.464	1.0467	1.1342	1.5314	1.2889	1.1969
	449		0.7524	0.91	0.9088	1.0902	0.7725	1.3485	0.966	0.7316	1.2005		0.8612	0.8215	0.6552	1.7305	0.8079	1.3593	0.8552	1.3669	1.2093		0.6759	1.1629	0.5174	1.2772	0.9413	1.1601	1.2723	1.4578	1.0498
	450		0.5889	0.8392	0.7686	1.6704	0.3956	1.2073	0.8607	0.9631	1.5178		0.8278	0.846	0.9553	1.6088	1.0825	1.4517	0.9746	1.106	1.1002		0.7654	0.852	0.6721	1.8958	0.9929	1.1007	0.9995	1.3393	1.3788
	451		0.6841	1.0222	0.9812	1.1334	0.6948	1.3118	1.1717	0.8346	1.3613		0.7672	0.8289	0.7358	1.7676	0.5504	1.5249	0.7844	1.0605	1.428		0.7174	1.119	0.7559	1.2858	0.9789	0.9417	1.1695	1.0508	1.2391
	452		0.6219	1.218	1.1391	1.5315	1.1265	1.2991	1.2795	0.775	1.2009		0.8889	0.9196	0.904	1.8092	1.104	1.7453	1.0726	1.0713	1.0902		0.4851	0.7421	0.5683	1.8794	0.8051	1.0634	0.9748	1.2302	1.5591
	453		0.695	1.0236	0.9509	1.4549	0.9116	1.0251	1.2883	0.8566	1.5388		0.822	0.8099	0.9736	1.8209	0.8061	1.5566	0.9005	1.1424	1.8243		0.5763	0.8515	0.5842	1.8096	0.7783	0.955	0.9901	1.3291	1.5949
	454		0.7581	1.0221	1.1648	1.449	0.9548	1.2515	1.3121	0.9224	1.4071		0.8765	0.7892	0.9993	1.4082	0.6892	1.4833	0.9827	1.1283	1.3538		0.6186	0.6563	0.4874	1.2313	0.9095	0.7246	0.909	1.3228	1.6148
	455		0.973	1.3369	1.0676	0.9961	1.1901	1.3677	1.4403	0.9842	1.2019		1.0766	0.8717	1.0474	1.7427	0.9799	1.3875	1.0285	1.2748	1.7324		0.6516	0.6237	0.428	1.2852	0.6944	0.8727	0.8182	1.245	1.4561
	456		0.8263	1.0038	0.8804	1.1639	0.973	1.1278	1.2676	0.9188	1.1892		0.927	0.9227	0.8509	1.5876	0.6973	1.4829	0.8858	1.2207	1.9589		0.7852	0.7086	0.6316	1.3673	1.2241	1.0423	1.0353	1.3182	1.3463
	457		1.021	0.9943	0.6846	1.2334	0.8057	1.1483	1.1554	0.9359	1.0843		0.6905	0.9713	0.8134	1.6551	0.5889	1.3724	0.8161	1.3829	1.1101		0.6697	0.7363	0.7075	1.0599	1.054	0.9722	1.2118	1.1747	1.0315
	458		0.7944	1.0674	0.9237	1.1399	1.218	1.304	1.2414	0.8398	1.2338		0.8793	1.0873	0.7783	1.9435	0.6788	1.4508	0.9211	1.4121	1.5265		0.9901	0.8003	0.8319	1.1067	1.0134	1.5353	1.0152	1.3256	1.132
	459		0.7109	0.9755	1.0857	1.0097	1.0943	1.3344	1.3919	0.942	1.2199		1.1021	1.129	1.2633	2.1318	0.8848	1.8218	1.1286	1.0724	1.2988		0.5848	1.0079	0.694	0.759	0.7484	1.2771	1.2073	1.3536	0.9781
	460		0.8166	1.1509	0.7343	1.029	0.8776	1.1196	1.1959	0.9926	0.9894		0.7595	0.8301	0.7441	1.7433	0.7347	1.3685	0.7818	0.9925	1.5637		0.6436	0.8722	0.6057	0.8084	0.668	0.9947	0.8	1.235	1.2243
	461		0.6754	1.0745	1.0609	1.0106	1.2107	1.4453	1.241	0.9968	1.0011		0.9602	1.081	0.6511	1.5366	0.8463	1.4217	0.9918	1.4461	2.4126		0.7959	1.0073	0.7522	1.093	0.9995	1.1414	1.1807	1.2409	1.1214
	462		0.8119	0.9574	0.7707	1.3879	0.7559	1.3007	1.2227	0.9414	1.2774		0.8299	1.0164	0.7165	1.2424	0.6174	1.2992	0.791	1.0287	1.1703		0.6495	0.8334	0.8518	1.1805	0.9385	0.9288	1.0287	1.0912	1.0757
	463		0.8077	1.1721	0.7133	1.0515	0.989	1.0379	1.2973	0.9595	1.0281		0.7029	1.0458	0.8297	1.7561	0.7306	1.3603	0.9283	1.1147	1.4556		0.6916	0.927	0.7654	1.3696	0.5837	1.1422	1.0146	1.2923	1.5142
	464		0.7316	1.0132	0.5747	1.2285	0.5841	0.937	1.2336	0.9936	1.4944		0.6659	1.0175	1.1028	2.1749	1.0004	1.2974	0.9498	0.9773	1.8379		0.7419	1.0337	0.7106	0.8738	0.9179	1.2338	0.9557	1.1778	1.1038
	465		0.8599	1.2974	0.9816	1.0616	0.7088	1.3539	1.3108	1.1274	1.1821		0.8071	0.9022	0.9399	1.3934	0.8572	1.5284	0.9035	1.0326	1.5336		0.7299	0.9254	0.9623	1.2928	1.2238	1.1015	1.0622	1.1849	1.401
	466		0.9004	1.1303	0.6627	1.4852	1.0563	1.01	1.2113	1.0908	1.3601		0.8591	0.8674	0.7708	1.5903	0.8402	1.2591	1.0701	1.4076	1.4772		0.8625	0.987	0.8105	1.3921	0.7712	0.9772	0.8768	1.2655	1.2475
	467		0.8591	1.0282	0.8445	1.2374	0.8173	1.1753	1.0769	1.04	1.3277		0.7664	0.8314	0.7986	1.6014	0.6963	1.2487	0.9925	1.0242	1.7343		0.8261	0.8637	0.7762	1.5447	0.7488	0.9272	0.9631	1.3507	1.3543
	468		0.9279	1.053	0.7201	1.2496	1.0239	1.4216	1.2555	1.217	1.4574		0.9051	0.8166	0.806	1.4753	0.7651	1.2777	0.9147	1.2275	1.8053		0.8284	0.9178	0.891	1.834	1.1871	1.3365	1.0685	1.3936	1.2762
	469		0.9209	1.221	1.0946	1.6657	1.5729	1.4264	1.6393	1.2035	1.3573		0.9057	0.8701	0.7935	1.6651	0.9627	1.2871	1.1804	1.1613	1.6717		0.7149	0.7949	0.697	1.4713	1.0131	1.0835	1.1431	0.9961	1.5094
	470		0.6519	0.9982	0.7275	1.1362	1.0809	1.0463	1.1286	1.0483	1.223		0.6767	0.7823	0.6993	1.8522	0.8609	1.1969	0.9494	1.377	1.5736		0.8264	0.8562	0.9697	1.7097	0.9734	1.1517	0.9562	1.3121	1.3778
	471		0.899	0.9152	0.9158	1.3101	1.2986	1.3002	1.2028	1.0545	1.1845		0.9169	0.8253	0.7504	1.754	0.6729	1.4423	0.8079	1.248	1.5725		1.0753	0.7832	0.8806	1.8524	0.9985	1.0504	0.9107	1.3205	1.5847
	472		0.7586	1.0873	0.8832	1.5573	1.3752	1.1859	1.59	0.9632	1.279		0.9412	0.9028	0.7653	1.3576	0.8964	1.2843	0.9163	1.21	2.0059		0.9705	0.9474	0.5837	2.0812	0.9379	1.2464	0.9881	1.1845	1.5198
	473		0.8945	1.084	0.7556	1.65	1.2335	1.293	1.5229	1.1022	1.1283		0.6088	0.6874	0.9205	1.4091	0.8108	1.1265	0.8048	0.9757	1.752		0.7989	0.9071	0.6739	1.5341	1.1705	0.9144	1.1185	1.1889	1.2965
	474		0.8494	1.1066	1.1271	1.8237	1.136	1.4572	1.4294	1.0028	1.2116		0.8552	0.9861	1.0618	1.0365	0.8407	1.3651	1.1113	0.9905	1.9228		0.9865	0.7913	0.7891	1.3808	1.01	1.0995	1.1663	1.2689	1.5735
	475		0.7437	1.0314	0.9245	1.5715	0.9518	1.408	1.1056	1.1319	1.4698		0.6755	0.8053	0.8848	1.6749	1.0023	1.2138	1.0378	1.0739	1.3437		0.7691	0.773	0.7633	1.6051	1.1728	0.9197	1.0067	1.249	1.8
	476		0.8713	1.0383	1.1732	1.2894	0.8721	1.2428	1.0681	0.9586	1.2137		0.7993	0.8397	0.8613	1.8029	0.9202	1.4016	1.0174	0.9816	1.8011		0.8637	1.0245	0.6795	1.4821	1.251	1.2175	1.3985	1.1381	1.8491
	477		0.7308	0.7801	1.0101	1.0184	1.0618	0.916	1.122	1.1656	1.3253		0.784	0.7206	0.8643	1.4688	0.7271	1.522	0.8523	0.9001	1.7172		0.5462	0.8848	0.6998	0.9642	0.961	1.0452	1.1806	1.094	1.3897
	478		0.7245	0.9394	0.8587	1.1892	0.7243	1.0893	1.1576	0.9698	1.2793		0.8206	0.8647	0.8943	1.6415	0.9488	1.4767	1.0874	1.2191	2.3542		0.6339	0.9162	0.7819	1.2977	0.7656	1.1146	0.8169	1.1543	1.3419
	479		0.9288	0.9841	0.8147	1.1795	0.6909	1.3918	1.0053	0.9329	1.2248		0.6489	0.7446	0.877	1.8227	1.2281	1.521	1.0526	0.9702	1.9532		0.8276	1.0364	0.7137	1.1452	0.9178	1.0447	1.0393	1.1529	1.2565
	480		0.7485	1.102	1.1702	1.2606	1.2073	0.9293	1.3242	0.7974	1.209		0.981	0.884	1.141	1.6061	0.9914	1.6852	0.9815	1.0765	1.4605		0.5986	0.9794	0.8678	1.5828	1.0097	1.0266	0.9779	1.01	1.4887
	481		0.8872	1.0196	0.8127	1.5202	0.949	1.2277	1.1058	0.9475	1.5515		0.7346	0.7834	0.8807	1.1048	0.9796	1.2796	0.9662	0.9237	1.7236		0.7328	1.023	0.8655	0.9603	0.8794	0.9969	1.0937	1.1248	1.2911
	482		0.6135	1.0196	0.9282	1.2846	1.0419	0.9879	1.2096	0.8567	1.2504		0.8523	0.9457	0.8911	1.6978	0.7934	1.3558	0.9458	1.1652	1.8639		0.7246	0.9089	0.8256	1.158	1.2352	0.9867	1.1293	1.3344	1.4569
	483		0.8026	1.1062	1.1044	1.5194	1.0198	0.8588	1.3256	1.0134	1.5272		0.8059	0.8662	0.9399	1.4202	1.0122	1.4813	1.035	1.218	1.8982		0.8241	0.8315	0.8674	1.1831	0.9957	1.0617	0.8426	1.0341	1.5073
	484		0.761	1.0039	0.9657	1.4409	0.8394	0.6941	1.3073	0.8605	1.4975		0.7647	0.8314	0.7668	1.1821	0.8744	1.5362	0.9636	1.0913	1.5037		0.682	0.8889	0.5709	1.0806	0.8838	1.0225	0.7976	1.0558	1.5778
	485		0.799	1.1208	0.9028	1.9095	1.0704	0.9851	1.224	0.8614	1.6691		0.896	0.8323	0.785	1.8013	0.7182	1.381	0.9049	1.0547	1.7926		0.9015	0.9337	1.0497	1.8599	1.2156	1.2744	1.156	1.2003	1.961
	486		0.7413	0.914	1.1896	1.5001	0.8087	0.9656	1.2173	0.8289	1.3845		0.8223	0.8162	0.8041	1.888	0.7467	1.2589	0.8013	1.4085	2.0486		0.7793	0.8509	0.6619	1.1622	1.1251	1.1368	1.1236	1.1916	1.5807
	487		0.8126	0.9916	1.0343	1.5044	1.0438	1.1344	1.261	0.8439	1.2406		0.7542	0.9781	0.9193	2.0423	1.3599	1.16	1.2016	1.2429	1.8049		0.8059	1.1031	0.796	1.5423	1.3055	1.1064	1.2367	1.2165	1.6681
	488		0.86	0.8246	0.6795	0.9556	1.2083	1.0392	1.1196	1.0982	1.1875		0.8863	0.9151	0.9175	1.6572	0.7195	1.5607	0.9309	0.9716	1.9718		0.7133	0.6865	0.6782	1.7274	1.2091	0.8329	0.9467	0.9217	1.4733
	489		0.7754	1.1533	0.785	1.0989	1.4437	1.1721	1.538	1.2871	1.2983		0.7742	0.8319	1.3135	1.3557	1.0302	1.762	1.1132	0.7929	1.5809		0.724	0.7291	0.5667	1.5412	0.9069	0.8753	0.9022	1.0236	1.5338
	490		0.643	0.8874	0.576	1.2227	1.407	1.2875	1.183	1.1144	1.216		0.6772	0.808	0.86	1.717	0.6457	1.434	0.8228	0.6852	2.2169		0.4484	0.5728	0.4464	1.4691	1.3001	0.6714	0.8926	0.9585	1.4494
	491		0.6006	0.9037	0.9552	1.0987	0.8818	0.9135	1.0752	1.2601	1.3407		0.7554	0.6652	1.0035	1.928	1.2072	1.4047	1.1895	0.7753	2.0952		0.5413	0.9011	0.5205	1.3169	0.9278	0.8808	0.9213	1.189	1.3673
	492		0.9466	1.0855	0.8262	1.1597	1.077	1.1174	1.2793	1.3644	1.3712		0.7767	0.6465	0.9476	1.7045	0.9368	1.3459	1.0807	0.8112	2.0111		0.6589	0.6982	0.6499	1.2152	1.072	0.9166	0.9272	1.2085	1.0866
	493		0.7456	0.9578	0.9568	1.3967	1.3857	1.1291	1.3783	1.5468	1.4726		0.5884	0.6807	0.7267	1.1762	0.6683	1.4248	1.0013	0.635	1.6245		0.6291	0.88	0.5714	1.4305	1.467	0.9259	1.2582	0.9263	1.2914
	494		0.7333	1.0779	1.0656	1.4629	1.2704	0.9963	1.2499	1.4501	1.5319		0.7849	0.7968	0.7006	1.3716	0.7697	1.527	0.7867	0.8625	1.9387		0.6002	0.5596	0.5182	1.9663	1.3239	0.7466	1.0313	1.1691	1.5886
	495		0.6894	0.8087	0.9002	0.9625	1.313	1.0207	1.2111	1.4232	0.9562		0.6412	0.6933	0.6513	1.3193	0.7554	1.3033	0.7564	0.9257	1.6406		0.671	0.675	0.6517	1.2612	1.0573	0.9626	0.9858	0.8423	1.2882
	496		0.6392	1.0248	0.9759	1.1256	1.1098	0.9888	1.3893	1.2934	1.0513		0.6843	0.8339	0.5425	1.289	0.5816	1.1451	0.9101	0.8776	1.7901		0.7236	0.6515	0.4859	1.2789	1.0412	1.0535	0.9539	0.9709	1.3911
	497		0.839	0.8413	1.2049	1.1881	1.2073	0.8515	1.3219	1.7204	1.3255		0.6295	0.7154	0.8492	1.4136	0.7889	1.4281	0.9507	0.7766	1.6007		0.5781	0.5291	0.5696	0.9658	0.9858	0.8293	1.0074	1.0631	1.2383
	498		0.8961	1.2178	1.009	1.4206	0.7319	0.8765	1.4284	1.5023	1.5218		0.8053	0.8463	1.0065	1.3607	1.2017	1.2852	1.1588	1.0524	2.1005		0.3792	0.7014	0.6525	0.527	0.6271	1.0626	0.9426	1.0272	1.1101
	499		0.8286	0.8388	0.8449	1.7585	1.2138	0.8509	1.3369	1.4721	1.7377		0.8185	0.5382	0.9891	1.2755	1.2622	1.1689	1.2941	0.9476	2.5027		0.7672	0.6847	0.6004	0.5889	0.7162	0.7993	0.7267	1.0545	1.1125
	500		0.6956	1.1448	0.9169	1.3642	0.964	1.0648	1.3614	1.4094	1.7294		0.6817	0.6625	0.9029	0.7453	1.0068	1.2278	1.1251	0.9755	1.6847		0.5335	0.9293	0.928	0.8486	0.7948	1.0555	0.925	1.0173	1.1413
	501		0.7173	1.0824	0.9335	1.8018	1.015	1.0616	1.2097	1.3686	1.6677		0.753	0.8186	1.0066	1.3047	1.1976	1.4271	1.2401	1.0078	2.1808		0.7177	0.7289	0.6866	0.8229	0.7289	1.1705	0.8303	1.0598	1.2788
	502		0.6724	1.0875	0.7495	1.6421	1.3965	1.14	1.2422	1.4696	1.533		0.7211	0.6506	0.683	1.5957	0.9427	1.3031	0.9776	0.8953	1.3727		0.646	0.7428	0.717	1.4296	0.7998	1.2352	1.07	1.1788	1.3553
	503		0.8631	1.061	1.0382	0.9989	1.2706	1.1594	1.2959	1.4303	1.1075		0.8545	0.7505	0.9708	1.1416	0.917	1.4605	1.0038	0.9381	1.2874		0.6764	0.7055	0.6321	1.4023	0.7898	0.8596	1.1766	0.9869	1.4715
	504		0.7488	0.9839	0.9741	1.3534	1.2303	0.966	1.2605	1.3083	1.5676		0.9033	0.7931	0.9068	1.3592	0.8624	1.6715	0.9253	0.8239	1.6798		0.6872	0.8686	0.7152	1.6906	0.9174	1.1002	1.265	1.0292	1.5468
	505		0.847	1.1038	1.2485	1.0994	1.216	1.0679	1.3222	1.4427	1.2844		0.7809	0.7125	1.0918	1.3807	0.7685	1.6076	0.9998	0.7489	1.8417		0.8911	0.8236	0.6486	1.2731	1.0279	1.0778	1.2375	1.218	1.5603
	506		0.7114	1.0382	0.9121	1.4408	1.0413	0.989	1.1338	1.3464	1.596		0.5242	0.6512	0.6741	1.1452	0.5795	1.246	0.8223	0.9607	1.6301		0.917	0.6862	0.557	1.7488	0.6762	1.0378	1.0111	0.9728	1.4626
	507		0.5739	0.9963	0.6837	1.4307	1.1233	0.7635	1.1727	1.1712	1.8083		0.6084	0.7214	0.7181	1.4064	0.9737	1.1559	0.9633	0.9098	2.0439		0.8953	0.8009	0.7531	1.6531	0.786	1.0988	0.9849	1.1468	1.6504
	508		0.8001	1.2027	0.9234	1.3123	0.9933	1.1644	1.2448	1.3022	1.3521		0.6108	0.715	0.7376	1.2643	0.6083	1.3188	0.7218	0.787	1.4816		0.6762	0.7991	0.8137	2.0829	0.44	1.1685	0.9389	1.1153	1.8949
	509		0.6879	0.8556	0.9368	1.069	0.9602	1.004	1.1817	1.1336	1.1991		0.7728	0.7964	0.5498	1.8391	0.6135	1.1118	0.9007	0.9822	1.7009		0.5671	0.7737	0.5863	1.8271	0.6668	0.9394	0.99	1.177	1.6732
	510		0.525	0.9199	0.7591	1.3482	0.8783	1.1355	1.0444	1.0044	1.2163		0.6396	0.6462	0.9609	1.9868	0.4527	1.229	0.8404	0.8289	1.4683		0.7023	0.6303	0.707	1.7464	0.8986	1.0733	0.9218	1.0241	1.4235
	511		0.7692	1.0746	0.9111	1.0672	0.8381	1.0408	1.1012	1.033	1.1174		0.7033	0.7496	0.6221	1.457	0.6394	1.1984	0.912	1.1925	1.7615		0.6448	0.7216	0.6642	2.016	0.6739	1.1612	0.8556	1.0172	1.7027
	512		0.6332	0.7936	0.6483	1.2064	0.7795	0.8668	0.8894	1.1615	1.298		0.5589	0.6771	0.7645	1.6712	0.8857	1.0581	0.9509	0.9316	1.6321		0.5593	0.7677	0.6611	1.6113	0.8648	1.0658	1.2115	0.9066	1.5523
	513		1.0717	1.1952	1.0023	1.1462	1.3917	1.1397	1.5027	1.0789	1.271		0.7754	0.6767	0.663	1.4172	0.6402	1.2311	0.7141	1.046	1.7321		0.8192	0.7896	0.5249	2.5945	0.8393	1.1428	1.1163	1.0177	1.9231
	514		0.8059	1.0465	0.9951	1.1401	0.7437	1.0661	1.0024	1.4159	1.4402		0.7055	0.6412	0.8205	1.4101	0.6873	1.509	0.8513	0.6647	1.321		0.6593	0.9854	0.5482	1.7505	1.359	0.9471	1.4395	1.2161	1.6233
	515		0.8677	0.9428	0.6216	1.1193	0.8602	0.8782	0.9365	1.0496	1.5014		0.7591	0.6054	1.1337	1.9304	0.8628	1.4234	1.0518	0.8723	1.7638		0.7146	0.8275	0.7718	1.6601	0.6536	0.9373	0.9585	0.86	1.4153
	516		0.6844	1.2105	1.0083	1.5505	0.9818	1.1071	1.3139	1.0107	1.4148		0.7634	0.6188	0.8602	1.6329	1.076	1.4949	1.1062	0.8261	1.7055		0.7209	1.0447	0.68	1.6744	1.0303	0.8602	1.3899	0.9108	1.559
	517		0.6348	1.1277	0.8866	1.294	1.1964	1.0953	1.2874	1.3856	1.3966		0.5726	0.7621	0.9046	1.6854	0.9629	1.2508	0.9603	0.7845	2.2133		0.7739	0.9284	0.764	2.044	0.8071	1.0962	1.3826	1.0353	1.6529
	518		0.6465	0.7792	1.0112	0.9432	0.8374	1.091	0.9301	1.1241	1.3814		0.6765	0.6807	0.6477	1.6296	0.8807	1.0601	0.936	0.6744	2.2141		0.5663	0.9211	0.5028	1.6826	0.7204	0.9421	1.1201	0.8865	1.6981
	519		0.7619	0.9902	0.9327	1.0499	0.8758	1.1987	1.2028	1.0817	1.1516		0.6063	0.6016	0.7882	1.4543	0.7249	0.9115	0.9201	0.7823	1.9911		0.7123	1.1466	0.6712	1.5942	0.8215	0.8778	1.3159	0.9691	1.4867
	520		0.7595	0.8982	1.0979	1.3674	1.3667	0.8761	1.43	1.1055	1.348		0.8776	0.8218	1.1021	1.758	1.0883	1.7433	0.9591	0.8525	1.9884		0.7222	1.0487	0.4894	1.2987	0.5454	0.8774	1.2635	1.0996	1.6325
	521		0.6005	0.9036	0.927	0.8617	0.8671	0.9321	1.1296	1.0129	1.18		0.808	0.8617	0.8701	1.9966	0.8702	1.0939	1.0055	0.9106	2.1522		0.7664	0.7467	0.7422	1.8458	0.6771	1.1141	0.8876	1.2182	1.8235
	522		0.5496	1.011	0.9933	1.0446	0.9941	1.0488	1.3361	1.2439	1.2319		0.8781	0.6488	1.0777	1.5964	0.9005	1.4116	1.0036	0.8122	2.0462		0.8296	0.8795	0.596	1.931	0.8373	0.9167	1.1082	1.1102	1.8015
	523		0.5267	1.039	1.0239	1.0606	1.2292	0.8336	1.4137	1.3101	1.3342		0.6911	0.8692	0.92	1.7456	1.1838	1.0202	1.1451	1.0153	1.8425		0.5308	0.8788	0.5296	1.5742	1.0839	0.8388	1.1665	1.0152	1.6679
	524		0.6728	0.9737	1.0406	0.8479	0.9683	0.9622	1.2148	1.1949	1.0775		0.5943	0.7738	0.7701	1.746	0.7007	1.1272	0.9578	0.8886	1.5127		0.5867	0.7603	0.4368	1.8594	0.9023	1.097	1.0555	1.2617	1.7991
	525		0.5443	0.9507	0.7835	1.0181	0.6603	1.0012	1.224	0.8743	1.1531		0.888	0.8991	0.8835	1.5991	0.8089	1.2864	1.0511	0.9043	1.3996		0.5478	0.7176	0.4954	1.1206	0.8973	0.9351	0.9674	0.9528	1.4948
	526		0.6743	1.0299	0.9538	0.9808	1.2639	0.9213	1.2906	0.9699	0.9512		0.7826	0.8887	0.8582	1.9406	0.7246	1.2159	0.9481	0.9145	1.4182		0.5533	0.6053	0.5991	1.4752	0.7616	0.8336	0.9095	0.9091	1.5347
	527		0.5326	0.8876	0.7947	0.958	0.7573	0.8351	1.2433	1.2787	1.2753		0.6212	0.7152	1.0875	1.895	0.6776	1.0267	0.9682	0.738	1.8075		1.0514	0.8511	0.5583	1.3968	0.6238	0.8924	0.8218	1.0286	1.5223
	528		0.6096	0.9463	0.9673	1.1731	0.9795	0.927	1.3766	1.1268	1.0352		0.6925	0.7917	0.9585	1.7329	0.6032	1.3199	0.7585	0.8408	1.713		0.7317	0.9471	0.5237	1.5592	1.1425	0.9274	1.1556	1.3479	1.671
	529		0.7697	1.0537	0.8814	1.2829	1.0037	1.0125	1.2448	1.3325	1.4031		0.5984	0.6861	0.7588	1.452	0.7695	0.8208	0.9124	0.8848	1.7926		0.7419	0.8501	0.5897	1.3447	1.2813	0.8686	1.0929	1.1636	1.4061
	530		0.5117	0.937	0.8687	1.2575	0.8934	1.0751	1.1739	1.3328	1.4276		0.6718	0.7206	0.6583	1.8925	0.6738	0.9881	0.8773	0.8378	2.0007		0.9745	0.8129	0.5294	1.5308	0.8106	1.1096	1.0737	1.0345	1.3287
	531		0.4838	0.8948	0.8998	1.0499	1.069	1.0805	1.092	1.2516	1.3883		0.616	0.8474	1.0531	1.6634	0.951	1.2906	1.0134	0.723	1.9441		0.7549	0.7888	0.472	1.0251	0.7377	0.8731	1.0903	1.015	1.5236
	532		0.5093	0.9507	0.8425	1.3159	1.251	0.9108	1.1922	1.3094	1.3601		0.4342	0.6298	1.0474	1.3084	0.5447	1.1468	0.7835	0.6783	2.0824		0.6006	0.6831	0.5704	1.494	0.6865	0.871	0.8566	0.9354	1.5676
	533		0.4379	0.9173	0.983	1.479	1.13	1.1201	1.1226	1.345	1.7047		0.7817	0.8425	0.8277	1.5739	1.2657	0.9993	1.354	0.956	1.9233		0.7054	0.9896	0.6195	1.3521	0.7513	1.0543	1.0903	0.9416	1.6411
	534		0.6581	1.003	0.897	1.2786	1.1709	1.0367	1.4304	1.0682	1.3396		0.687	0.8954	1.0296	1.5143	0.9503	1.1038	0.9866	0.9457	1.8224		0.6937	0.7247	0.5821	1.438	0.601	0.8382	0.9812	1.2275	1.7717
	535		0.555	0.9611	1.2215	1.3076	0.9769	1.2388	1.1771	1.1585	1.6878		0.7798	0.7029	1.0056	1.9585	1.0628	1.0735	1.2183	0.9433	1.77		0.7777	1.0274	0.6219	1.1975	0.6803	0.9073	1.2073	1.2667	1.5034
	536		0.5585	1.0087	1.054	1.1811	1.3534	1.1382	1.1071	1.1329	1.332		0.7104	0.853	0.9706	2.0142	1.0121	0.9171	1.1984	0.8231	1.2523		0.744	0.9428	0.669	1.1136	0.9013	1.0607	1.3173	1.1605	1.5538
	537		0.7277	0.8792	0.9028	1.0484	0.9983	0.9787	1.2277	1.2222	1.2806		0.7188	0.7512	0.8982	1.7937	0.8399	1.4296	1.0358	1.029	1.5218		0.589	0.9928	0.6712	1.0687	0.8357	0.9476	1.0698	0.8522	1.4216
	538		0.7608	0.9476	0.6864	1.2097	1.085	0.9517	1.3158	1.1982	1.0678		0.9456	0.9066	0.7179	2.0173	0.8134	1.1073	0.863	0.9229	1.9315		0.788	1.0029	0.8419	0.9599	0.6822	1.0366	1.184	0.86	1.2712
	539		0.6252	0.6264	0.8865	1.3297	1.0978	1.0468	1.2356	1.1306	1.368		0.8169	0.8405	0.8611	1.9505	1.405	1.1593	1.2511	0.7892	2.1018		0.8224	1.1051	0.6032	1.0239	0.6482	1.1211	1.1831	1.012	1.2483
	540		0.6667	0.8648	1.005	0.9445	0.8802	0.7376	1.1831	1.2715	1.0081		0.8585	0.7708	1.0459	2.3811	0.7686	1.5977	0.9003	0.8564	2.2584		0.7366	1.1687	0.7939	0.9491	0.5351	0.9977	1.2445	1.0882	1.3257
	541		0.5978	1.0675	0.9286	1.4064	1.088	1.1094	1.2345	1.1664	1.2014		0.9372	0.9777	0.7952	1.8056	0.6872	1.3905	0.8268	0.9194	1.8866		0.9638	0.9396	0.8868	1.4409	1.2633	1.0748	1.3756	0.9698	1.5616
	542		0.5701	0.9219	1.0888	1.2014	0.9775	1.0569	1.291	1.2036	1.3429		0.8483	0.7866	0.9687	1.7914	0.9865	1.1305	1.1585	0.8693	1.5762		0.8234	0.8237	0.7242	1.4295	0.9125	1.0882	1.094	0.8751	2.0288
	543		0.6761	1.1052	0.8921	1.5552	1.0109	0.9887	1.5017	1.1371	1.3449		0.892	1.0163	1.0119	1.874	0.5821	1.32	0.8697	0.9524	1.9471		1.0326	0.7348	0.933	1.4008	0.8787	1.0984	1.2118	0.8731	1.5246
	544		0.6545	0.9942	0.9799	1.3943	1.3362	0.8988	1.4751	1.2005	1.261		0.8924	0.9141	1.0263	1.7318	0.7047	1.3954	0.9978	1.1588	1.9392		0.9123	1.0445	0.8219	1.516	1.0784	1.0702	1.365	0.8549	1.6733
	545		0.5759	1.1927	0.7764	1.0478	0.5928	1.0085	1.2446	1.1714	1.0992		0.8406	0.7209	1.0879	1.9616	0.7666	1.0521	1.0387	0.8021	1.9134		0.9978	1.0351	0.678	1.2438	1.0544	1.1899	1.4032	0.9087	1.4459
	546		0.4684	1.0294	0.7374	1.4122	0.8101	0.9041	1.2286	1.1929	1.3695		0.6845	0.5959	0.8464	1.7182	0.8048	1.1633	0.9855	0.7656	1.6057		0.8993	0.8934	0.735	1.539	0.7051	1.0582	1.1566	0.9499	1.7377
	547		0.8902	1.4574	0.9297	1.3295	0.8491	1.0557	1.5136	1.2237	1.3561		0.6597	0.7804	0.9564	1.4391	1.1825	1.294	1.1358	0.8727	1.8873		0.6741	0.8551	0.5112	1.3506	0.6404	1.0402	0.9904	1.0081	1.6403
	548		0.777	1.2305	0.9648	1.0063	0.9357	0.8442	1.5584	1.2916	1.2892		0.77	0.7684	1.2086	1.8172	0.9782	1.1466	1.0933	0.8136	1.9347		0.9801	0.8371	0.5302	1.1725	0.7793	1.123	1.0592	0.8674	1.3658
	549		0.5626	1.1998	0.9129	1.3177	0.719	1.1498	1.4317	1.1611	1.3134		0.9616	0.7632	0.9583	1.653	1.1373	1.3447	1.0663	1.0228	1.7922		0.9958	0.729	0.9483	1.8352	0.9232	1.1378	1.1949	0.9991	1.764
	550		0.6087	1.2088	1.0051	1.3792	1.196	0.998	1.5533	1.4277	1.3753		0.7802	0.8035	0.8831	1.384	0.8488	0.9588	0.9007	1.1265	1.674		0.8152	0.9631	0.7682	1.4535	1.0458	1.3101	1.2256	1.0268	1.2758
	551		0.634	1.0799	0.7801	1.3505	0.8875	0.9771	1.4692	1.3666	1.4914		1.014	0.9192	1.0451	2.1579	1.0987	1.1173	1.0819	0.9808	2.535		0.9117	0.8019	0.922	1.3175	0.8868	1.3019	1.0847	0.7934	1.3272
	552		0.7239	1.1894	0.7638	1.6034	0.8942	0.91	1.4048	1.1947	1.3605		1.1053	0.9351	0.9711	2.0822	0.579	1.425	0.9772	1.151	1.7751		0.837	0.7989	0.7469	1.0734	0.705	1.083	1.1378	0.9893	1.4663
	553		0.5985	1.2535	0.8911	1.1887	0.7926	0.8573	1.4357	1.2628	1.3765		0.998	0.9241	1.0583	1.6552	0.9376	1.2461	1.0585	1.1012	1.6328		0.683	0.7086	0.722	0.9685	0.9417	1.0903	1.2262	0.845	1.0255
	554		0.7535	1.2049	0.5516	1.3394	1.0629	0.8892	1.6056	1.1623	1.7098		0.8178	0.8016	1.0348	2.3095	0.9665	1.0448	0.9813	1.1632	1.6293		0.7919	1.0165	0.8997	1.3637	0.6427	1.1512	1.2355	0.7847	1.4263
	555		0.6849	1.1712	0.7112	1.3024	0.9592	0.7403	1.696	1.2593	1.609		0.7008	0.713	0.9082	1.6414	1.0889	1.2038	1.0217	0.9526	1.5375		0.9751	0.9696	0.7604	1.0846	0.6699	1.2009	1.0983	1.0015	1.3053
	556		0.7523	1.4188	0.7452	1.2123	0.9748	1.1017	1.8575	1.1689	1.2005		1.059	0.9337	1.0335	1.7209	0.9353	1.3362	1.0854	0.9688	1.8309		0.8141	0.7448	0.6946	1.5322	1.101	1.0941	1.0003	0.9494	1.3994
	557		0.7578	1.1991	0.6688	1.0979	1.219	0.98	1.6656	1.2583	1.484		0.8323	0.8493	1.1018	1.6548	0.8832	1.3051	1.0603	0.9103	1.6784		0.763	0.8313	0.7437	2.003	0.9658	0.9953	1.1692	1.1957	1.6311
	558		0.646	1.2857	0.9786	1.1919	0.9696	1.259	1.3949	1.193	1.1813		0.906	1.0188	0.9163	1.8607	0.8644	1.4135	1.0872	0.9312	2.0417		0.6477	0.8407	0.6595	1.3138	0.7504	1.3028	1.0871	0.8261	1.2069
	559		0.6137	1.4651	0.5529	1.479	1.2757	0.8347	1.6938	1.1461	1.4467		0.9803	0.8842	0.9935	1.4755	0.6747	1.4809	0.8232	1.2347	2.0806		0.8746	0.8701	0.8168	1.5854	1.1008	1.5209	1.2892	1.0018	1.4685
	560		0.584	1.1723	0.5414	1.0392	0.7575	0.9196	1.6382	1.2336	1.2006		0.8433	0.7903	0.8631	1.8768	1.1257	1.0222	1.0828	0.9229	2.2773		0.9578	0.697	0.8554	1.3706	0.612	1.682	0.9835	1.1153	1.6254
	561		0.7931	1.2772	0.722	1.293	0.9202	1.0024	1.5413	1.5893	1.2235		0.9715	0.8	1.029	1.4099	0.9343	1.2117	1.1244	0.9459	2.1949		0.6347	0.8579	0.5281	1.1985	0.5489	1.3538	0.8982	1.1088	1.3763
	562		0.6514	1.3159	0.4519	1.5158	0.7792	0.7647	1.5891	1.2626	1.4385		0.9879	0.8522	0.9656	1.4299	0.8851	1.3478	0.8918	0.8254	1.7394		0.8404	0.842	0.8002	1.068	0.9024	1.457	1.1371	1.055	1.1822
	563		0.6488	1.2458	0.6042	1.2539	0.9825	0.7476	1.6618	1.2858	1.3465		1.0939	0.7922	0.9764	1.7164	0.6914	1.2406	0.8358	0.973	1.6367		0.6774	0.7978	0.9649	0.9242	1.187	1.4898	1.1779	1.0028	1.3473
	564		0.5209	1.1007	0.7556	1.029	1.1719	0.9442	1.5877	1.2858	1.2936		0.8759	0.8849	1.1003	1.8829	1.0686	1.3153	1.1171	0.8749	1.6873		0.8152	0.7773	0.9645	0.9491	0.9214	1.2482	1.2601	0.892	1.3975
	565		0.8032	0.9774	0.7466	1.051	0.8282	1.0148	1.4302	1.148	1.1125		1.0294	0.8718	0.9969	1.8863	0.9417	1.6457	1.1276	0.8459	1.6746		0.7186	0.8261	0.9373	1.2277	1.1012	1.2369	1.2119	1.0365	1.1227
	566		0.5295	1.1034	0.6601	1.3867	1.0044	0.9703	1.7138	1.3199	1.4935		0.8517	0.7112	0.7795	1.1485	0.8948	1.3326	0.9578	1.007	1.6755		0.752	0.8843	0.8658	2.0553	0.7798	1.4794	1.1595	0.8956	1.5733
	567		0.5665	0.9721	0.4652	1.5036	0.8741	0.8749	1.4809	1.3116	1.6871		0.7908	0.5787	1.082	1.7385	0.9743	1.3807	1.0621	0.7224	1.5926		0.79	0.9717	0.8554	1.2954	0.9082	1.7813	1.2503	1.0724	1.4872
	568		0.8235	1.1765	0.5336	1.2205	0.7979	0.9688	1.4911	1.2032	1.2246		0.6658	0.7445	0.8683	1.5476	1.1021	1.0325	0.953	0.8369	1.6115		0.8152	0.7376	1.0831	1.3755	0.9285	1.6	1.0779	0.8951	1.2509
	569		0.5547	1.1769	0.5684	1.183	1.1059	0.7281	1.6799	1.3669	1.2786		0.7617	0.7378	0.8908	1.4103	0.6864	1.112	0.9093	0.898	1.697		0.7841	0.7413	0.9347	1.2117	0.8537	1.3521	0.8461	0.9739	1.3197
	570		0.525	0.9298	0.7731	1.7166	0.7998	0.8176	1.2533	1.4147	1.517		0.6648	0.7038	0.6022	1.5206	0.5387	1.1081	0.771	0.9502	1.7447		0.8964	0.7306	0.7265	1.3628	1.0185	1.5072	0.8987	0.7614	1.3508
	571		0.6338	1.0509	0.976	1.3626	1.2204	0.9588	1.6194	1.4085	1.3516		0.6172	0.7031	0.8865	1.6833	0.9107	1.0646	1.1256	1.004	1.5083		0.7429	0.7603	0.7656	1.4934	0.7086	1.2839	1.0349	1.0203	1.5035
	572		0.479	0.981	0.5028	1.1856	0.8777	0.863	1.6393	1.7061	1.3572		0.5741	0.779	0.8268	1.477	0.698	1.1695	0.9614	1.0841	1.5498		0.8765	1.1813	0.9709	1.7114	0.8731	1.7225	1.141	1.0048	1.6261
	573		0.8463	1.206	0.6307	1.1969	1.0956	0.9615	1.5351	1.7242	1.3585		0.6317	0.7354	1.0111	1.3124	0.6293	1.0119	0.9945	1.0043	2.2053		0.9869	0.9103	0.7523	1.2137	0.8889	1.4472	0.9985	0.9745	1.4386
	574		0.7569	1.3116	0.8504	1.3908	0.8286	0.9253	1.5333	1.6106	1.6485		0.466	0.763	0.8389	1.1438	1.0169	0.941	1.188	0.9785	1.6686		1.1173	1.0606	0.815	1.4698	0.7898	1.6017	1.0567	1.0131	1.4297
	575		0.6356	1.0427	0.6645	1.3611	0.8925	1.0388	1.3503	1.3793	1.5544		0.5792	0.7044	0.8584	1.0519	0.6287	0.8097	0.9592	0.8966	1.8957		0.9367	1.051	0.8014	1.4421	0.7541	1.4227	1.214	1.0657	1.3573
	576		0.6056	1.0424	0.592	1.2014	0.6226	1.0159	1.4098	1.4138	1.5683		0.7367	0.7222	1.115	1.4268	1.1103	1.0134	1.2269	1.1038	1.8737		1.0158	1.1816	0.926	1.2569	0.8274	1.6702	1.1375	1.0673	1.3812
	577		0.6189	1.0019	0.9145	1.5138	0.779	0.9175	1.3314	1.5033	1.5813		0.7109	0.8096	0.7337	1.2089	1.1287	1.109	1.1092	1.2601	2.0047		1.0249	0.9182	0.8511	1.9049	0.8526	1.6972	0.9351	1.1592	2.0004
	578		0.862	1.032	0.6848	1.7442	0.9628	0.9953	1.3889	1.2174	1.7935		0.8647	0.7921	1.0507	1.1131	1.0087	1.0803	1.0987	1.0904	1.8533		0.6942	1.026	0.6512	0.8813	0.5952	1.2853	0.9392	1.0287	1.2466
	579		0.8108	1.0031	0.9275	1.4175	1.323	0.9535	1.5797	1.3827	1.7228		0.7485	0.7446	0.9091	1.0755	0.5052	1.1348	0.7882	1.005	1.6737		0.9114	1.0731	0.7192	1.2064	0.884	1.4621	1.2001	1.1254	1.8997
	580		0.639	1.1478	0.606	1.3383	0.9162	0.8941	1.3431	1.6263	1.5592		0.6104	0.5972	0.987	1.5038	0.8281	0.8989	0.9836	0.9736	1.8614		0.8057	1.1795	0.809	1.5822	1.0326	1.4838	1.2208	1.0028	1.7216
	581		0.6035	0.969	0.8218	1.7492	1.0199	1.0172	1.3392	1.5008	1.7673		0.5762	0.6929	1.0502	1.1443	1.0235	0.7867	1.1099	0.8709	2.1736		0.85	1.2024	0.7622	1.1785	0.9248	1.2316	1.291	1.087	1.2972
	582		0.6715	1.2232	0.7393	2.0977	1.1239	0.9582	1.4851	1.5665	1.9252		0.7042	0.7167	0.7836	1.8156	1.089	0.9096	1.1885	0.7618	2.1085		0.839	1.0739	0.7431	1.5025	0.8479	1.4873	1.0363	1.1	1.2468
	583		0.7666	0.8667	0.8689	1.7297	0.8128	0.8649	1.0474	1.5711	1.6659		0.6316	0.6282	0.6335	1.5626	0.5973	0.8	0.945	0.9051	1.4407		0.6974	1.0505	0.7245	1.4493	0.9653	1.2794	1.2637	1.2918	1.3791
	584		0.494	1.0953	0.5975	1.6363	1.1097	0.767	1.6342	1.3977	1.6868		0.5114	0.7688	0.9359	1.6444	0.7617	0.9849	0.8597	1.0414	1.8167		1.0133	1.0135	0.8148	1.9628	0.8643	1.3525	1.1637	0.8624	1.5814
	585		0.8719	1.1508	0.3715	1.3733	0.7124	0.8471	1.6581	1.3894	1.4073		0.4684	0.6423	0.96	1.5719	0.9208	0.8418	1.1189	0.7803	1.5706		0.9403	1.0918	0.5558	1.6294	0.9697	1.6878	1.1692	0.8814	1.5844
	586		0.8826	1.0615	0.6858	1.0174	0.8964	0.7418	1.4863	1.4188	1.0776		0.6916	0.6547	0.9647	1.9891	0.9635	1.1226	0.8922	0.9581	2.0191		0.688	0.967	0.4971	1.5355	0.8173	1.1733	1.0804	0.9423	1.3403
	587		0.5797	1.1169	0.8031	1.0932	1.0869	0.9893	1.4767	1.3888	1.268		0.6364	0.7014	1.0657	1.7282	0.8668	0.9109	0.9298	0.9155	1.6455		1.1704	1.1045	0.8222	1.7354	1.0057	1.5257	1.2884	0.8535	1.7922
	588		0.8419	1.1526	0.5157	1.533	0.9273	0.9336	1.633	1.1549	1.4799		0.7474	0.8486	0.6701	1.6577	0.6728	0.7528	0.7978	1.0867	1.7145		0.9217	1.0988	0.7145	2.2189	0.9845	1.5216	1.3239	0.7445	1.7734
	589		0.5001	1.2787	0.5133	1.5915	0.9102	0.7215	1.6447	1.2686	1.3637		0.7443	0.8325	0.9501	1.6907	0.6407	0.989	0.8272	1.2149	1.7102		0.9434	0.968	0.7046	2.4644	1.0608	1.3223	1.2614	0.8859	1.7668
	590		0.7212	1.2231	0.7496	1.5823	1.248	0.9305	1.8036	1.3751	1.2681		0.695	0.6546	0.6172	1.5686	0.6919	1.0742	0.6786	1.1448	2.2599		0.9292	1.0804	0.725	1.805	1.2734	1.3585	1.2624	0.8735	1.4249
	591		0.8471	1.1948	0.6059	1.0972	0.7748	0.8132	1.4737	1.3577	1.3553		0.8029	0.8092	0.9325	2.1443	0.9937	1.0247	1.0861	1.0089	1.6527		0.809	1.2177	1.0099	1.7671	0.7126	1.5354	1.1643	1.1388	1.5345
	592		1.0562	1.2992	0.8786	1.9588	1.2156	1.058	1.7459	1.2496	1.6155		0.8321	0.8246	1.0727	1.7525	1.43	1.516	1.3318	0.9931	2		0.8797	1.0702	0.6405	1.7765	1.0389	1.2317	1.3282	1.0006	1.462
	593		0.8818	1.1991	0.6899	1.4082	0.9519	0.9421	1.3967	1.3273	1.2419		0.6424	0.7755	0.7937	2.0471	0.8796	1.2623	1.021	1.0029	1.7201		0.7396	0.9849	0.6291	1.5438	1.0053	1.1402	1.2305	1.1036	1.2761
	594		0.9497	1.141	0.6637	1.5161	0.9577	1.0188	1.6263	1.2538	1.2806		0.4887	0.8268	0.6876	2.2029	0.8133	1.0252	0.7298	1.1257	1.636		0.9003	1.0972	0.67	2.1762	1.0363	1.1213	1.338	0.8827	1.8788
	595		0.8356	1.141	0.7223	1.4021	1.1849	0.8213	1.6206	1.1121	1.4179		0.6662	0.7178	0.8537	1.9385	0.9122	1.0707	0.8486	0.8366	2.2245		0.8433	0.9628	0.5946	1.9134	0.8707	1.4782	1.0708	0.9061	1.5516
	596		0.8172	0.9838	0.8366	1.0387	0.7172	1.0286	1.2419	1.2097	1.1842		0.502	0.5736	0.8611	1.8666	0.9192	0.8325	0.8245	0.8258	1.6739		0.8025	1.1293	0.7739	1.2169	0.7148	1.283	1.2813	0.9859	1.5038
	597		0.8949	1.2743	0.6141	1.2239	0.83	1.0115	1.7125	1.2856	1.4521		0.5289	0.8371	0.6855	1.5647	0.9534	0.8637	0.97	1.0885	1.3383		0.6671	0.8456	0.7029	1.5774	0.8552	1.1161	1.1561	0.7977	1.4818
	598		0.9766	1.1291	0.6903	0.8863	1.049	1.0242	1.576	1.4916	1.3946		0.7222	0.712	0.9302	1.842	0.8657	1.1486	0.8914	0.9019	1.5961		0.8223	0.9843	0.6798	1.1591	1.0155	1.0036	1.1166	0.9545	1.3949
	599		0.8838	1.1565	0.7191	1.1737	0.8932	1.1934	1.2319	1.307	1.1635		0.6838	0.7455	0.8253	1.4295	0.6303	0.9804	0.8446	0.9757	1.9604		0.8454	1.0386	0.8566	1.6937	1.1811	1.1177	1.3029	0.7736	1.4146
	600		0.7398	1.2526	0.981	1.1907	1.0319	0.7832	1.5582	1.2933	1.1288		0.5951	0.727	0.9613	1.6802	0.8316	1.3562	0.8809	0.9896	1.6748		0.7538	0.9523	0.8448	1.5838	0.9373	1.0736	1.0036	0.9143	1.5716
	601		0.7256	1.0652	0.6087	1.227	0.7971	1.0065	1.3027	1.2362	0.9078		0.6349	0.7699	1.0333	1.631	0.8052	1.1461	0.8158	0.9756	1.9999		0.7906	1.0433	0.7158	1.3311	0.917	1.2541	1.214	0.889	1.3113
	602		0.6234	1.0752	0.5711	0.8773	1.0623	1.0822	1.2987	1.3	1.0534		0.4804	0.8478	0.8907	1.939	0.7557	1.0922	0.8978	0.9073	1.7318		0.7653	1.0577	0.6676	1.2273	0.8041	1.2843	1.1348	0.8533	1.4828
	603		0.5407	1.2708	0.5772	0.7376	0.5157	0.8722	1.3194	0.977	0.8569		0.4694	0.7577	0.8596	1.8879	0.5591	1.1404	0.8497	0.8288	1.7503		0.8715	0.9939	0.7041	1.2222	0.8938	1.2087	1.0899	0.8108	1.2849
	604		0.7031	1.3083	0.7634	1.1612	0.981	0.8873	1.5759	1.2394	0.9089		0.6752	0.7399	1.0163	1.2721	1.1365	1.2949	1.1263	0.8475	1.5608		0.7082	0.9858	0.6548	1.4219	0.706	0.8559	0.8271	0.7006	1.4346
	605		0.6061	1.1007	0.551	0.7869	0.7004	0.919	1.2728	1.3411	0.8652		0.47	0.6699	0.8135	1.6743	0.5242	1.2039	0.7143	0.9481	1.405		0.7541	1.1616	0.6392	1.4513	0.7017	0.7933	0.9941	0.9155	1.1683
	606		0.5456	0.964	0.5305	1.0004	0.6191	1.0777	1.3429	1.2193	1.3361		0.6003	0.6278	0.9526	1.6532	0.7965	1.2875	0.8887	1.1223	1.6682		1.0072	0.9085	0.6947	1.486	0.9915	1.2124	1.1484	0.8297	1.3347
	607		0.6331	1.0919	0.6638	0.8343	0.7621	0.9888	1.2267	1.4006	1.1147		0.4801	0.7937	0.7217	1.7914	0.8466	0.9865	0.993	0.8932	1.837		0.6884	1.1205	0.7446	1.3616	0.8176	0.8266	1.1441	1.0243	1.5233
	608		0.544	1.0303	0.497	0.9702	0.5613	0.7364	1.0263	1.2569	1.295		0.6701	0.8589	0.8286	1.7653	1.0651	1.1	1.0369	0.9612	1.5009		0.8317	0.9563	0.6046	1.3133	0.6282	1.1009	0.9853	0.9639	1.5265
	609		0.5957	1.1363	0.5098	1.0701	0.5154	0.7794	1.2514	1.3731	1.3418		0.5887	0.7679	1.0614	1.5124	0.8464	1.1961	1.1683	0.8543	1.564		1.0274	1.1762	0.7824	1.1148	0.8344	1.208	1.2885	1.0445	1.4333
	610		0.4614	1.0539	0.4486	0.8574	0.8121	0.7033	1.2864	1.32	1.0058		0.4971	0.698	0.8796	1.8117	0.6182	1.269	1.0834	0.9122	2.0445		0.5461	1.0596	0.6916	1.3295	0.8121	1.0004	1.2554	0.8399	1.3383
	611		0.5769	1.139	0.5022	1.2809	1.0843	0.9562	1.518	1.1392	1.038		0.6101	0.7274	0.7994	1.4868	0.6273	1.3655	0.7886	0.8669	1.6897		0.9551	1.1215	0.6884	1.6193	0.8242	0.9306	1.2797	0.936	1.456
	612		0.6889	1.0991	0.6741	0.9337	0.7401	1.0509	1.4439	1.1166	1.0273		0.6476	0.7183	0.7698	1.4355	0.4707	0.9356	0.9633	0.9854	1.9268		0.8332	0.9461	0.6826	1.6448	0.9002	0.903	1.2697	0.7384	1.4918
	613		0.5842	0.9375	0.5847	0.9146	0.5775	0.7143	1.0668	1.1459	1.124		0.7332	0.7286	0.7612	1.7523	0.7752	0.8757	0.8769	0.9857	1.7031		0.7348	0.8731	0.6971	0.9779	0.6526	1.0137	1.059	0.7932	1.1673
	614		0.5808	1.0323	0.371	0.7883	0.6612	0.9437	1.1997	1.2987	1.1023		0.5576	0.64	0.7517	1.7885	1.0268	0.8702	1.0213	0.8148	1.7652		0.8641	0.9215	0.6367	1.2695	0.7587	1.3189	1.16	1.0412	1.5526
	615		0.8497	1.2516	0.5043	1.1726	0.7128	0.851	1.3322	1.1537	1.1298		0.5015	0.6561	0.6714	1.4018	0.6742	1.0575	0.8623	0.7803	1.4847		0.809	0.8555	0.6057	1.6767	0.7939	0.8499	0.8951	0.8846	1.8269
	616		0.7331	1.0123	0.5198	0.9468	0.6542	0.9592	0.9469	1.479	1.0383		0.5111	0.6177	0.7394	1.5538	0.7534	0.7436	0.8518	0.8594	1.2694		0.7932	0.8836	0.5512	1.1797	1.0193	1.1127	1.1382	0.6591	1.5347
	617		0.733	1.0825	0.4194	1.229	1.0576	0.8435	1.3475	0.9772	1.3109		0.6495	0.7272	1.0894	1.5987	0.996	1.1903	1.0371	1.2054	1.5772		0.6525	0.6394	0.7217	0.7515	0.6317	1.0272	0.7504	0.7014	1.1588
	618		0.4439	0.8895	0.5659	1.1635	0.9319	0.8091	1.131	1.2645	1.1676		0.6133	0.6086	0.7057	1.6548	0.9812	1.2312	0.8649	1.0285	1.6646		0.6201	0.7081	0.8204	0.9434	0.7352	0.8843	0.9003	0.7126	1.2046
	619		0.5938	0.6837	0.6168	1.0358	0.6948	0.8522	1.1412	1.133	1.0944		0.7307	0.7494	0.6889	1.9331	0.7219	0.9515	1.0289	0.9271	1.9445		0.8929	0.9166	0.6241	0.8639	0.5201	1.2096	0.9585	0.7658	1.0416
	620		0.6247	0.822	0.5573	1.0057	0.7252	0.9609	1.1498	1.1889	0.9312		0.63	0.6012	0.5252	1.5597	0.8336	0.8916	0.8242	1.0281	1.5795		0.8328	0.8014	0.627	0.8464	0.5524	0.9918	0.8898	0.5976	1.0179
	621		0.7144	0.7748	0.4559	1.0777	1.0188	0.8324	1.3103	1.1461	1.1399		0.5302	0.5905	0.8652	1.6275	0.5081	1.1535	0.8301	1.0111	1.5899		0.8112	1.0357	0.7102	0.6641	0.7373	1.1669	0.8326	0.8693	1.1578
	622		0.6265	0.9015	0.5394	1.0483	0.8637	1.0714	1.2848	1.0658	1.1626		0.6273	0.559	0.8545	1.7322	0.5059	1.1051	0.9592	0.9526	1.5852		0.8353	1.0625	0.7088	1.2827	1.0895	1.2259	1.2017	0.8274	1.6928
	623		0.5309	0.8978	0.6265	0.9092	0.7151	0.8822	1.1777	1.2453	1.1249		0.5827	0.7226	1.1092	1.5214	0.9553	0.7799	1.0126	1.1538	1.3916		0.7768	0.9103	0.7241	0.8396	0.8669	1.0727	0.8212	0.733	1.6292
	624		0.4978	0.9055	0.6467	0.8409	0.6882	1.122	1.2206	1.5505	1.2368		0.6693	0.6363	0.9849	1.0382	0.7586	1.1261	0.9056	0.9913	1.1739		0.6255	0.7291	0.4572	0.6327	0.5957	0.9169	0.7132	0.8678	1.0178
	625		0.4867	0.8932	0.8162	0.9418	0.7568	0.9069	1.264	1.5308	1.0495		0.7553	0.7494	0.7227	1.2668	0.7564	0.8995	0.8033	0.7339	1.1807		0.8192	0.6751	0.5331	0.6955	0.8432	1.1374	0.9672	0.8281	1.4527
	626		0.5131	0.9949	0.4494	1.0923	1.075	1.0152	1.4579	1.5123	1.3397		0.5547	0.7512	1.1083	1.5487	0.8023	0.9843	0.9705	0.9587	1.0798		0.9748	0.8907	0.6731	0.9805	0.7098	1.0946	0.7554	0.9195	1.1704
	627		0.5942	0.9469	0.6395	1.2311	1.2119	1.1015	1.4445	1.4762	1.4218		0.5887	0.7284	0.9178	1.1381	0.7258	1.0271	0.8232	1.2298	1.1526		1.0574	1.0477	0.6518	1.1449	1.1524	1.3035	1.143	1.0137	1.473
	628		0.5021	0.7787	0.6292	1.1504	0.783	0.7496	1.1175	1.4235	1.1994		0.5407	0.716	0.9567	2.0197	0.7326	1.0406	0.8715	1.1978	1.3724		0.8478	0.9873	0.6407	0.9739	0.802	1.1523	1.022	1.0457	1.4113
	629		0.5333	0.7642	0.6781	1.1778	0.6646	0.8673	1.0492	1.4881	1.2819		0.5848	0.677	0.8951	1.4914	1.213	1.1878	1.1182	0.9307	1.0451		0.7906	1.1876	0.683	1.1625	0.5942	1.224	0.8512	0.816	1.4732
	630		0.6559	1.0665	0.9035	1.3815	1.116	0.9853	1.5613	1.513	1.2117		0.7909	0.8788	0.9808	1.2764	0.5688	1.4205	0.8349	0.9729	1.1249		0.9298	0.9254	0.6156	1.6101	0.8505	1.1383	1.1368	0.915	1.9358
	631		0.4812	0.9029	0.8312	1.1599	1.0921	0.8932	1.2071	1.5511	1.0742		0.7722	0.8834	0.8897	1.3135	0.8491	1.2715	0.9557	0.9282	1.1248		0.8715	0.9774	0.5969	0.9665	0.644	1.1638	1.0528	0.6645	1.4719
	632		0.5116	0.9213	0.9939	0.9446	0.916	0.6801	1.2468	1.6102	1.16		0.4568	0.5396	1.0903	1.3468	0.9754	1.0433	0.9723	0.9231	1.0091		0.618	1.0186	0.6662	1.2063	0.7454	1.1405	0.9716	0.8552	1.5746
	633		0.6327	0.7468	0.6192	1.1662	0.4458	0.8254	1.1398	1.3617	1.4764		0.6016	0.7328	1.1438	1.7183	1.0087	1.0868	1.0361	0.951	1.4378		0.7763	1.3036	0.5626	1.1705	0.9318	0.9944	1.0718	0.9785	1.4614
	634		0.5907	0.688	0.6887	1.1231	0.6508	0.9497	1.0147	1.3764	1.1315		0.5368	0.7247	1.2609	1.7647	1.0022	1.073	1.1919	1.0222	1.3963		0.7557	1.2233	0.5649	1.3587	1.0049	0.9512	1.2271	0.9661	1.5824
	635		0.7226	0.9583	0.6895	0.9403	1.0368	0.8713	1.2483	1.3165	1.1219		0.6226	0.7748	1.2526	1.5427	0.8086	1.3123	0.9231	0.905	1.4021		0.5854	1.1676	0.44	1.2705	0.7271	0.832	1.1167	1.019	1.6092
	636		0.4916	0.8402	0.5904	1.1911	0.8156	0.7472	1.0046	1.5181	1.2262		0.6456	0.6534	0.9853	1.409	0.8747	1.0966	0.9189	0.8426	1.0698		0.6675	1.0902	0.5412	1.5982	1.1009	0.8415	1.1735	1.0279	1.7276
	637		0.5968	0.9596	0.6131	0.8042	0.8335	1.1429	1.2915	1.583	1.1841		0.6446	0.6743	1.2419	1.3436	0.7053	0.9855	0.8531	1.0698	1.1519		0.943	1.1576	0.5911	1.5155	0.9855	1.1838	1.281	1.1258	1.3545
	638		0.5594	0.8339	1.0949	1.3221	1.083	1.07	1.1125	1.619	1.1564		0.4624	0.7151	1.0238	1.6359	0.857	0.9248	0.9598	0.971	1.0591		0.8982	1.2198	0.6575	1.471	1.1347	1.1211	1.2876	0.9114	1.7511
	639		0.5405	0.8795	0.8406	0.964	1.2068	0.8273	1.3118	1.4794	1.2394		0.5152	0.6175	1.0234	1.6308	1.1881	0.8532	1.0288	1.0586	1.1744		0.6781	1.453	0.5949	1.7014	1.0732	0.9732	1.4385	1.0126	1.719
	640		0.5196	0.836	0.5685	0.9197	0.7808	0.9725	1.1277	1.4338	1.3094		0.6242	0.7306	0.9182	1.4961	1.1016	1.1647	1.1891	0.8083	0.8906		0.7473	1.373	0.5882	1.4846	0.9846	1.3354	1.26	1.1685	1.8374
	641		0.5579	0.859	0.5416	0.9945	0.893	0.8444	1.1684	1.5699	1.1719		0.5276	0.6596	0.9273	1.6725	0.8234	0.9348	0.8336	1.0648	1.1633		0.6478	1.3784	0.5718	1.0815	0.9969	1.1474	1.4887	1.0723	1.3755
	642		0.4806	0.8091	0.7065	0.8967	0.7978	1.0649	1.1	1.3468	1.0733		0.5808	0.6044	0.6837	1.2792	0.8069	0.8073	0.7792	0.9474	1.1903		0.8788	1.3753	0.6643	1.541	1.0531	1.4367	1.4434	1.086	1.501
	643		0.5723	1.0375	0.592	0.9474	0.7485	0.9339	1.2192	1.5267	1.1828		0.5877	0.5535	0.9269	1.5555	0.852	1.0647	0.9205	1.0935	1.227		0.8604	1.0981	0.6535	1.0072	0.9297	1.3363	1.1217	1.0371	1.1979
	644		0.5897	0.8114	0.5443	1.3004	0.6369	1.0152	0.9648	1.6752	1.3412		0.5122	0.6775	0.8404	1.6072	0.6231	0.9444	0.9421	0.96	1.5905		0.6147	1.1526	0.79	1.422	1.1359	1.0282	1.2025	0.7876	1.3309
	645		0.5316	0.816	0.5999	1.2156	0.6677	1.0348	1.0464	1.5351	1.0023		0.7583	0.6742	0.858	1.1595	0.6907	1.3822	0.683	0.9915	1.3953		0.7848	1.3577	0.7539	1.4925	0.9468	1.1002	1.4405	0.9594	1.3553
	646		0.7451	0.8028	0.6408	0.7409	0.998	1.0721	1.1161	1.6108	0.5626		0.4898	0.7811	1.0657	1.4237	0.466	1.2513	0.7482	1.0739	1.2509		0.7013	1.2862	0.7713	1.1994	1.1031	1.2324	1.3747	0.8535	1.371
	647		0.5974	0.8637	0.4246	0.9683	0.7331	0.8634	0.9468	1.8022	0.8697		0.719	0.6413	0.9042	1.6668	0.6982	1.277	0.7876	0.9025	1.5867		0.7856	1.1949	0.6448	1.0407	0.8362	1.043	1.1147	1.0164	1.2656
	648		0.686	0.7346	0.5965	1.0566	0.8855	0.8607	1.0726	1.4343	0.9712		0.5248	0.7636	0.8074	1.1996	0.7252	0.9166	0.8169	1.0404	1.6358		0.7167	1.3305	0.6505	1.61	0.6858	1.0703	1.1893	1.0653	1.3226
	649		0.5718	0.6717	0.636	1.2459	0.88	0.8972	1.0489	1.5649	0.8939		0.581	0.8265	0.755	1.5639	0.7825	1.1817	0.8313	1.0076	1.1842		0.6696	1.2205	0.6759	1.2708	0.824	1.313	1.0801	1.0043	1.4624
	650		0.4708	0.7149	0.6747	1.0801	0.8253	1.108	1.0347	1.5794	0.9868		0.7196	0.8232	0.8891	1.57	0.7153	1.0371	0.8462	0.9785	1.3346		0.7139	1.143	0.6306	1.3041	1.0472	1.2355	1.5265	0.749	1.5518
	651		0.7747	0.7721	0.6108	1.097	0.749	0.8986	0.9696	1.5431	1.0756		0.5907	0.57	0.9396	1.7236	1.0392	1.0628	0.9493	0.9344	1.369		0.7902	1.4626	0.8127	1.1574	0.9788	1.3426	1.5429	0.8314	1.4091
	652		0.5196	0.9606	0.7074	1.0547	0.8103	0.839	1.278	1.4047	1.1097		0.5282	0.6945	1.1503	1.829	1.0254	1.0504	0.9291	0.8785	1.4996		0.948	1.3214	0.9334	1.5854	1.2243	1.3881	1.5364	1.077	1.5557
	653		0.7298	0.9077	0.5241	1.0162	1.009	1.1867	1.0518	1.4826	1.2235		0.5414	0.6872	0.8729	1.6545	0.6387	1.0899	0.73	0.979	1.2114		0.8104	1.0493	0.7303	1.2211	1.0496	1.0424	1.3519	0.9425	1.2112
	654		0.6172	0.8428	0.5517	1.0912	1.2306	1.0238	1.2907	1.2877	1.0845		0.5959	0.7949	0.9232	1.5276	0.6911	1.0897	0.8083	0.9324	1.2647		0.8956	1.1687	0.795	0.9247	0.9747	1.1598	1.5319	0.944	1.0947
	655		0.5795	0.7823	0.4846	1.2614	0.5967	0.9353	0.9371	1.2802	1.2078		0.4952	0.7376	1.033	1.2701	0.8421	1.0859	0.9159	0.9888	1.5002		0.9804	1.2338	0.9872	1.2624	1.1321	1.373	1.2808	0.998	1.2441
	656		0.6638	0.886	0.5799	1.1169	0.7972	1.1822	1.0881	1.3207	1.224		0.5248	0.708	0.9809	1.3599	0.9042	1.0052	0.9686	0.9745	1.3286		0.9095	1.1929	0.8592	1.2646	1.1807	1.1738	1.3922	0.9856	1.3142
	657		0.7473	1.0863	0.5336	1.2358	0.6541	1.1383	1.2954	1.1922	1.1687		0.5881	0.6816	1.0319	1.3705	0.9954	1.0492	0.9417	1.0868	1.4668		0.8323	1.2054	0.8573	1.176	1.3197	1.2997	1.2964	0.9086	1.1624
	658		0.5445	0.8513	0.5306	1.1586	0.7473	1.1044	1.0852	1.2311	1.0625		0.6524	0.7935	1.3487	1.4544	0.7498	1.1762	1.0351	1.0287	1.6093		1.0829	1.2843	0.859	1.3982	0.82	1.0883	1.2833	1.0326	1.7473
	659		0.5732	1.0861	0.726	1.4623	1.1017	0.9555	1.5065	1.1694	1.3691		0.4031	0.745	1.0883	1.3991	0.7236	1.0208	1.0677	1.0544	1.5576		1.1087	1.2517	0.6557	1.6225	1.2711	1.2575	1.4378	0.893	1.5646
	660		0.4201	0.8733	0.7882	1.5446	0.8235	0.9398	1.0951	1.2613	1.5947		0.6854	0.657	1.15	1.3763	0.716	1.1505	0.8248	1.0673	1.3834		0.9297	1.1154	0.5406	1.2947	0.9624	1	1.0205	1.169	1.5444
	661		0.6639	0.8916	0.6554	1.1499	0.6714	1.1137	1.1599	1.233	1.295		0.5644	0.8364	1.2501	1.6188	0.9813	1.0199	1.082	1.0575	1.3315		0.6911	0.9646	0.4975	1.1821	0.7264	1.0648	1.0393	0.9898	1.571
	662		0.6693	0.9201	0.6832	0.93	0.8461	0.9366	1.1918	1.2141	1.0331		0.5768	0.6321	0.902	1.2676	0.89	1.1831	0.8472	0.8604	1.3391		0.9162	1.0841	0.5793	0.5878	0.8653	0.8633	1.1321	1.0674	1.1901
	663		0.7655	1.0947	0.6167	1.3488	0.7866	1.0248	1.1691	1.2012	1.3315		0.5906	0.6051	0.9598	1.6391	0.7734	1.0881	0.7896	0.8425	1.4208		1.1372	1.2115	0.8014	1.2401	1.0315	1.146	1.0691	1.0946	1.4414
	664		0.6423	0.9181	0.5985	1.4945	0.9238	1.0009	1.1197	1.2062	1.1048		0.5975	0.6238	1.0052	1.5428	0.9487	1.2866	0.8738	0.8497	1.5734		0.6661	1.0772	0.4808	0.9716	0.852	0.809	1.1182	1.1137	1.7087
	665		0.5347	0.9473	0.8548	1.2106	0.725	1.1737	1.1693	1.1143	1.2556		0.7722	0.7308	0.8696	0.8677	0.4226	1.22	0.6345	0.9607	1.101		0.5151	1.0886	0.4836	1.1473	1.3893	0.8118	1.292	1.0158	1.5217
	666		0.5333	0.995	0.7987	1.0663	0.9682	1.0333	1.1559	1.314	0.9449		0.6103	0.5812	1.0104	1.2701	0.5402	1.1142	0.8632	0.9349	1.4523		0.7125	1.0989	0.5676	1.3319	0.8952	0.821	1.2605	0.7944	1.5723
	667		0.8015	0.8191	0.7078	1.4759	0.6093	1.1253	0.9305	1.0887	1.3678		0.5871	0.6133	1.0849	0.9553	0.6879	1.0573	0.9416	1.0313	1.4707		0.8904	1.4102	0.6725	1.4201	1.2156	1.1907	1.4838	1.1883	1.7442
	668		0.5603	0.8033	0.7252	1.3545	0.8924	1.0395	1.1436	1.2093	1.3224		0.6997	0.6402	0.9289	1.203	0.7179	1.0988	0.7944	1.6099	1.3416		0.8714	1.2626	1.0905	1.435	0.9386	1.22	1.4565	1.1456	1.7767
	669		0.4901	0.8154	0.6538	1.4626	0.6108	0.9869	1.0572	1.3537	1.4725		0.5595	0.7414	0.8001	1.6433	0.7549	1.1139	0.8633	0.9685	1.9172		0.7757	1.2076	0.7918	1.641	0.887	1.0518	1.2609	1.1704	1.5585
	670		0.7396	1.0408	0.452	1.6045	0.598	0.9927	1.1378	1.245	1.3129		0.6685	0.7214	0.8709	1.909	0.702	1.2987	0.7538	1.3319	1.9231		0.8516	1.2654	0.7791	1.7105	1.1617	1.1776	1.271	1.1451	1.5913
	671		0.4945	0.9743	0.4308	0.9348	0.7595	0.9118	1.2504	1.2672	1.0538		0.5272	0.825	0.8287	1.6828	0.7224	1.0184	0.8859	0.8328	1.5447		0.7666	1.0438	0.7893	1.387	0.9632	1.0865	0.9562	1.0712	1.5877
	672		0.5177	1.1143	0.8173	1.1584	1.1794	1.1848	1.3742	1.4902	1.1564		0.5952	0.5989	1.1448	1.4417	0.7478	0.9167	0.9002	0.9619	1.4453		0.6143	1.2825	0.8296	1.6584	1.3034	1.0747	1.4546	1.0462	1.4316
	673		0.5444	0.9182	0.5808	1.3046	0.898	1.0818	1.169	1.2551	1.4866		0.5917	0.8777	1.0354	1.4808	0.7501	1.1195	1.0067	1.2225	1.7738		0.7693	1.0887	0.6514	1.7805	1.209	1.0989	1.3702	1.1107	1.5709
	674		0.7071	0.9687	0.6914	1.6141	0.75	1.2715	1.0516	1.5385	1.1474		0.5933	0.7267	0.995	1.096	0.5607	1.1007	0.7589	1.4525	1.5075		0.8433	1.0226	0.8153	1.9865	1.0686	1.3584	1.1958	0.9557	1.7825
	675		0.5338	0.9144	0.819	1.4027	0.828	0.951	1.1325	1.275	1.291		0.6246	0.8202	0.9934	1.6742	0.6784	1.3327	0.9519	1.3322	1.7408		0.9636	1.4574	0.9346	2.0694	1.4468	1.0485	1.634	1.0776	1.7699
	676		0.4899	1.1615	1.0266	0.9656	0.9119	0.9167	1.3412	1.4131	0.9955		0.6877	0.6959	0.9006	1.265	0.6464	1.1924	0.7678	1.3847	1.415		0.851	1.1499	0.7171	1.7919	1.1932	1.035	1.3468	1.1942	1.6116
	677		0.4326	0.7952	0.6301	1.1168	0.7555	1.0294	0.8696	1.7724	1.2638		0.6768	0.7457	0.6535	1.4255	0.7963	1.1885	0.7461	1.4815	1.9344		0.8276	1.0602	0.8027	1.8581	1.0652	1.2648	1.2455	0.9835	1.3023
	678		0.5979	0.865	0.7294	1.3124	0.9469	0.9867	1.0348	1.3486	1.3179		0.6663	0.6794	0.7925	1.4353	0.6679	1.1339	0.9064	1.3699	1.2968		0.8899	1.0879	0.7765	1.532	1.23	1.2934	1.365	0.8959	1.4005
	679		0.4742	0.881	0.7267	0.8273	0.6269	0.7963	1.014	1.5889	0.5856		0.5934	0.7572	0.8703	1.8785	0.9582	1.2768	0.9051	1.4119	1.4486		0.7688	0.9869	0.9097	1.2876	1.1523	1.1597	1.2321	0.911	1.4244
	680		0.5492	0.8957	0.9513	1.455	0.9749	0.9732	1.2647	1.265	1.2212		0.8746	0.8474	0.8667	1.5557	0.5929	1.1215	0.7203	1.4357	1.3453		0.7715	1.1764	0.5874	1.3874	0.8849	1.1132	1.1228	0.861	1.4885
	681		0.6977	0.8942	0.8381	1.5292	0.8709	0.7498	1.2454	1.588	1.1778		0.8012	0.6054	1.0204	2.0094	0.4763	1.0977	0.6207	1.4133	1.6687		0.7703	1.2795	0.7999	1.3652	1.2258	1.5124	1.4934	1.0097	1.3918
	682		0.5014	0.8718	0.8789	1.1688	0.5241	0.768	0.9775	1.415	0.9707		0.6481	0.6228	0.9347	2.0014	0.7344	1.1654	0.8766	1.4814	1.5597		1.0099	1.2397	0.638	1.185	1.0841	1.2859	1.0793	1.1057	1.3445
	683		0.5547	0.8959	1.0873	1.2966	0.8324	0.9281	1.2296	1.263	1.1844		0.4851	0.6952	0.7154	1.7845	0.8515	0.8723	0.8909	1.3162	1.5196		1.0255	1.1263	0.616	1.5006	1.0213	1.2628	1.3439	0.8712	1.5765
	684		0.7834	0.9121	0.6792	1.2174	0.718	0.9813	1.0634	1.5699	1.3223		0.5535	0.777	0.8534	1.5025	0.8382	1.0222	0.8387	1.3395	1.5358		0.9559	1.0372	0.6618	2.2131	1.2898	0.9672	1.3626	0.9106	1.7475
	685		0.7004	0.7496	0.6842	1.2385	0.9993	1.1687	1.1352	1.5632	1.1512		0.716	0.9045	0.8835	1.5889	0.7912	1.425	0.9201	1.4425	1.6026		1.0784	1.0273	0.7084	2.0307	1.1519	1.2081	1.2302	0.895	1.6073
	686		0.5568	1.0863	0.6928	1.0008	0.9761	1.1625	1.1735	1.4757	1.3014		0.5254	0.6652	0.9025	1.954	0.6707	1.1868	0.7892	1.4891	2.2084		0.9466	1.0033	0.6826	1.4373	1.1505	1.4849	1.2512	0.9913	1.3425
	687		0.5917	0.8398	0.6747	1.1561	1.1541	0.8411	1.3093	1.3669	1.4518		0.8922	0.8424	1.0677	1.9945	0.9645	1.5542	0.9301	1.5624	2.1815		0.8352	1.0145	0.7438	1.1338	0.7366	1.4752	0.9855	1.1618	1.3898
	688		0.5217	0.9001	0.4749	1.2544	0.6175	1.0703	0.8798	1.3957	1.0936		0.6976	0.7823	0.749	1.7735	0.6946	0.9451	0.8287	1.4379	1.8537		0.7902	0.8528	0.8239	1.2308	0.9846	1.431	1.3061	1.0524	1.4194
	689		0.6728	0.8368	0.5261	1.1432	0.5209	0.9272	1.2088	1.5051	1.2945		0.5348	0.8549	1.0611	1.5621	0.8592	1.1738	1.0289	0.9205	1.9837		0.8595	0.8813	0.7676	1.1524	0.9902	1.473	1.1504	1.0059	1.4636
	690		0.71	0.8535	0.4764	1.0486	0.9813	1.0714	1.0724	1.6132	1.0608		0.6752	0.8351	0.6604	1.9313	0.9788	1	0.9054	1.1329	2.2901		0.8633	0.9752	0.8	1.8294	1.0142	1.2218	1.2045	1.1581	1.6055
	691		0.6749	1.0006	0.6115	1.2801	0.778	0.9752	1.158	1.9067	1.1563		0.6585	0.7388	0.6538	2.0583	0.8285	1.2135	0.6889	1.3189	2.1715		0.8479	1.0506	0.7312	1.4883	1.262	1.078	1.4731	0.8651	1.4666
	692		0.605	0.8392	0.5291	1.0166	1.0002	0.9756	1.1354	1.5975	1.2528		0.857	0.7544	1.0624	2.0505	0.8555	1.1228	0.9334	1.5568	1.8782		0.7589	1.0541	0.4588	1.4661	1.1023	1.3074	1.0986	1.1418	1.5279
	693		0.7298	1.0026	0.4907	1.3229	0.8405	0.9074	0.9133	1.6004	1.3856		0.7395	0.6445	0.8986	1.7968	0.9729	1.0985	0.9627	1.1578	1.7516		0.7056	1.0452	0.788	1.1496	1.1331	1.5426	1.2279	0.9997	1.2229
	694		0.6313	0.8354	0.3483	1.232	0.6471	1.016	1.2271	1.5571	1.3261		0.704	0.61	1.3834	2.046	1.1232	1.2947	1.205	0.9754	2.0174		0.7645	1.127	0.7242	1.2725	0.85	1.2684	1.4635	1.2642	1.0647
	695		0.7528	0.9204	0.5423	1.235	0.6741	0.851	1.1682	1.4144	1.1555		0.6322	0.7256	1.1678	1.5349	1.2428	1.3894	1.0953	1.1084	1.6084		0.893	1.1209	0.8222	1.1491	0.8212	1.3222	1.2304	1.2004	1.0953
	696		0.6463	0.8103	0.6509	1.3178	0.6857	1.0482	1.0481	1.4745	1.3343		0.6276	0.5957	1.2868	2.1681	1.1396	1.2254	1.0989	1.1751	1.7619		0.7585	0.936	0.8859	1.3235	0.8579	1.5516	1.4031	0.9438	1.357
	697		0.8113	0.9339	0.4577	1.3339	0.88	0.8117	1.2454	1.4896	1.4233		0.6297	0.6607	0.9337	2.1143	1.2121	1.0863	1.0705	1.2997	2.1334		0.8532	1.2309	0.9487	1.3637	0.7897	1.6878	1.0485	0.9978	1.0691
	698		0.8281	0.8368	0.7491	1.182	0.7294	0.7653	1.0522	1.2364	1.4791		0.5951	0.7994	1.2344	1.6827	1.1052	1.1112	1.16	1.006	2.3618		0.8296	1.0998	0.9981	1.6315	0.486	1.7168	1.0078	0.9422	1.3991
	699		0.4808	0.9865	0.4906	0.7944	0.9557	0.7868	1.1646	1.3318	0.9473		0.7184	0.7678	0.8012	2.0195	0.6775	0.9605	0.9704	1.3291	2.3731		0.8353	1.1415	0.8467	1.4483	0.5728	1.3686	0.993	0.8914	1.3953
	700		0.6775	0.9742	0.6993	1.0141	0.8983	1.0352	1.2134	1.2472	1.1887		0.7054	0.6792	1.0585	2.0151	0.8414	1.1923	1.0204	1.2377	1.817		0.6839	1.3109	0.8956	1.2447	0.9216	1.2079	1.175	1.0284	1.5169
	701		0.4736	0.6868	0.5687	1.0824	0.7275	0.9658	1.0153	1.0681	1.0459		0.661	0.6057	1.1402	1.4812	0.6936	1.1065	0.9179	1.2783	1.8772		0.7291	1.3747	0.6587	0.9231	0.9859	1.2977	1.0519	1.0496	1.2879
	702		0.7208	0.745	0.6197	1.2022	0.853	0.8671	0.97	0.9701	1.1928		0.4927	0.693	0.9034	1.7137	0.5704	1.1837	0.9416	1.1667	1.6117		0.9598	1.1795	0.7969	1.7699	1.0748	1.4008	1.3622	1.2534	1.5791
	703		0.7022	0.7266	0.7394	1.004	0.8049	0.9975	1.1183	1.0549	1.1802		0.6861	0.7917	1.1343	1.522	0.8509	1.3617	1.3434	1.4636	2.2774		0.9972	1.3311	1.1894	1.8228	1.3016	1.4498	1.2657	1.3318	1.7789
	704		0.8349	0.8508	0.398	1.3389	0.6687	1.0425	1.0343	1.2556	1.2606		0.7212	0.8105	0.8861	1.5287	1.1	1.3224	1.0606	1.4111	1.6679		0.8357	1.3111	0.83	1.2412	1.0229	1.3581	1.3516	1.3407	1.3854
	705		0.6497	0.9896	0.4596	0.9307	0.6248	0.9382	1.1514	1.1703	1.1371		0.7307	0.7384	0.9841	1.3176	0.6107	1.1157	0.8975	1.459	1.6085		0.8825	1.1128	0.7666	1.6621	1.0895	1.384	1.0713	0.9973	1.2999
	706		0.7626	0.7652	0.6224	0.8635	0.5794	1.0236	0.7953	1.2324	1.1334		0.552	0.9342	0.6058	1.5335	0.6001	0.7642	1.1793	1.1825	1.8805		0.9554	1.2463	0.7678	2.0664	1.0549	1.3162	1.2535	0.8243	1.9061
	707		0.7248	0.6677	0.6898	0.8897	0.759	1.0644	0.8245	1.1148	1.1311		0.6561	0.7302	0.7863	1.3144	0.707	0.9176	0.8453	1.6613	1.2062		0.9542	1.1293	0.6278	1.6531	0.9486	1.1486	1.0557	0.9712	1.9197
	708		0.6611	0.64	0.669	0.7681	0.7113	1.2178	0.9256	1.0276	1.1363		0.6283	0.7932	1.0422	1.2175	0.6718	1.1375	0.9584	1.2095	1.3601		0.8393	0.9206	0.6832	1.6291	1.0843	1.181	1.1685	0.8279	1.4215
	709		0.5001	0.5708	0.6031	0.9658	0.6351	1.171	0.8674	1.0082	1.1598		0.6504	0.7558	1.0753	1.1782	0.723	0.9905	0.9428	1.2039	1.3687		0.7282	1.0472	0.5346	1.0128	0.8163	1.2194	1.139	0.9581	1.2084
	710		0.5141	0.7704	0.5295	1.0964	0.6188	0.7694	0.8159	1.1343	0.8944		0.5324	0.8294	1.0087	1.2516	0.8193	0.8328	0.9554	1.503	1.1779		0.8136	1.1656	0.7061	0.9515	0.5209	1.162	0.8611	0.951	1.3966
	711		0.5668	0.5612	0.7179	1.0837	0.7176	1.1017	0.9148	0.9954	1.1413		0.6638	0.7759	0.7594	1.9844	0.9376	0.7675	1.0771	1.3614	1.7724		0.8792	1.1189	0.6256	0.9472	0.7383	1.3087	1.0197	1.1496	1.1332
	712		0.5586	0.8434	0.7204	1.1574	0.7143	0.9544	0.9767	1.2757	1.019		0.6979	0.782	1.0299	1.7783	0.8446	0.9695	0.9601	1.3901	1.9837		0.8948	1.2122	0.6243	0.7289	0.5402	1.5155	0.9787	0.8855	1.2117
	713		0.5943	0.7581	0.7508	1.1974	0.9544	1.1592	1.1796	1.0331	1.0727		0.9324	0.84	1.2028	2.0599	1.2013	1.0488	1.0885	1.3784	1.6123		0.6913	1.2956	0.9527	1.1489	0.5277	1.3593	1.0263	1.1668	1.3498
	714		0.5047	0.7934	0.8518	1.2437	0.9518	1.1129	1.2038	1.016	1.2251		0.7308	0.9103	1.1089	1.8476	1.2698	1.3788	1.2203	1.1225	1.4971		0.853	1.229	1.0841	1.5064	0.7969	1.5557	1.0329	1.1421	1.5178
	715		0.6255	0.925	0.7094	1.0394	1.0614	0.9528	1.2532	1.3664	1.1256		0.9999	0.9484	1.1121	1.7208	1.1367	1.2831	0.9822	1.135	1.6845		0.7566	1.2056	0.7716	0.8923	0.7386	1.2693	0.9793	1.0273	1.4197
	716		0.5397	0.8367	0.569	1.1661	0.7233	0.9825	1.0893	1.05	1.0866		0.733	0.9142	1.0238	1.9687	1.1424	1.224	1.2085	0.9829	1.5756		0.8292	1.2351	0.7456	1.1125	0.9486	1.51	1.1011	0.8888	1.3191
	717		0.6819	0.8846	0.4438	1.0445	0.784	0.9084	1.0047	1.4149	1.3962		0.9581	0.9326	1.2767	2.0967	0.7434	1.4799	1.0766	1.1157	1.7983		1.0379	1.3345	0.7326	1.3375	0.8951	1.4903	1.0886	0.9703	1.6131
	718		0.5521	0.9442	0.5902	1.3976	0.57	1.0345	0.9507	1.6014	1.3688		0.6797	1.0334	1.089	1.528	0.9311	1.5461	0.8684	1.269	1.452		0.8931	1.2619	0.9107	0.9758	0.8362	1.5955	1.1965	1.0599	1.4366
	719		0.5852	1.1519	0.5142	1.1121	1.1678	0.7759	1.4026	1.1746	1.2311		0.6887	0.9145	1.3309	1.1459	0.8686	1.5322	0.9478	1.1947	1.2599		0.8244	1.2394	0.7875	1.3753	0.6088	1.5531	1.0651	1.0687	1.4883
	720		0.537	0.8836	0.4898	1.2911	0.6632	0.7689	1.0098	1.3826	1.324		0.8927	0.846	1.283	1.7333	0.8405	1.5866	0.9999	1.2979	1.5919		0.8874	1.3601	0.7494	0.8291	0.6263	1.4699	1.0734	1.0878	0.9184
	721		0.5909	0.8146	0.5886	1.3985	0.5991	0.7507	1.0591	1.1326	1.2286		0.6807	1.1358	1.4371	1.5985	1.1765	1.8212	1.2539	1.1958	1.1824		0.877	1.4367	0.7916	0.6641	0.866	1.3997	1.0905	0.9905	1.1603
	722		0.4981	0.8169	0.5387	1.2988	0.9139	0.9394	1.0664	1.3495	1.403		0.5272	0.8499	1.0927	1.6196	0.8114	1.6015	0.9687	1.05	1.5141		0.7394	1.3754	0.7285	1.1417	0.4769	1.2985	1.2123	0.9598	1.2634
	723		0.664	0.8252	0.7382	0.997	0.639	0.9091	0.9538	1.446	1.1353		0.705	0.8224	1.4085	1.3686	1.0787	1.4073	1.1663	1.1943	1.3401		0.8738	1.3358	0.655	0.9462	0.5103	1.6147	1.1589	1.0864	1.2215
	724		0.6159	0.9065	0.6829	1.3952	0.797	1.1347	1.253	1.2497	1.6081		0.6212	0.7922	1.3239	1.7861	0.8963	1.5892	0.9787	1.0523	1.5699		1.0657	1.3095	0.7767	1.4224	0.5134	1.7693	1.325	1.2466	1.8385
	725		0.6358	0.8644	0.6707	1.1187	0.7402	0.9446	1.1461	1.4053	1.2982		0.7777	0.9574	1.44	1.04	0.94	1.3868	1.0517	1.1224	1.4578		1.0303	1.5254	0.6649	1.3472	0.7736	1.6258	1.3531	1.1181	1.5725
	726		0.681	0.7917	0.8162	1.117	0.8973	1.1419	1.0575	1.5648	1.207		0.4803	0.7216	1.0679	1.4934	0.6022	1.3962	0.9082	1.2124	1.2893		0.9578	1.481	0.6822	1.5351	1.4016	1.3604	1.7574	1.2465	1.8181
	727		0.501	0.7821	0.5822	1.616	0.7883	1.1427	0.955	1.4576	1.5239		0.7227	0.8753	1.2276	2.0899	0.5383	1.5785	0.9488	1.1858	2.2209		0.9264	1.5335	0.5961	0.9738	1.0435	1.5904	1.3561	1.1133	1.6668
	728		0.6053	0.8115	0.645	1.2727	0.7655	1.1271	0.9986	1.3723	1.4199		0.7901	0.9316	1.1712	2.0252	1.0372	1.2097	1.2797	1.1645	1.9895		0.5955	1.254	0.9271	1.1439	0.8571	1.5041	1.3209	1.2022	1.7029
	729		0.6323	0.9093	0.6596	1.332	0.8245	1.0938	1.0504	1.4768	1.3887		0.8486	0.8978	0.7941	2.0569	0.8044	1.087	0.8669	1.1736	2.6456		0.9504	1.2577	0.7108	1.3059	0.911	1.508	0.9508	1.1663	1.2122
	730		0.5172	0.8385	0.8865	1.3045	0.5508	1.0908	1.0708	1.5166	1.1239		0.8104	0.8395	1.1154	2.1328	0.7497	1.2424	1.0564	1.1377	2.2153		0.7252	1.2828	0.7636	1.3373	0.6718	1.2446	1.1397	0.9482	1.8682
	731		0.5297	0.8355	0.9499	1.3177	0.8929	1.1276	1.095	1.4203	1.138		0.8563	0.9756	1.1538	1.6089	0.7951	1.1436	0.999	1.2677	1.9281		0.8454	1.2741	0.6061	1.113	0.8802	1.3172	1.2924	0.9787	1.4644
	732		0.5919	0.938	0.8146	1.2878	0.7043	1.014	1.2749	1.2814	0.9937		0.6572	1.0686	1.1121	1.9937	0.9037	1.1514	1.1517	1.2085	2.4926		0.9052	1.3859	0.8029	1.0109	1.1362	1.3176	1.2242	0.9753	1.5668
	733		0.4976	0.8914	0.9124	1.3922	1.1803	1.022	1.4141	1.4258	1.2608		0.6132	0.8305	1.1689	1.9796	0.7936	1.1709	0.9285	1.0469	2.6551		1.016	1.3363	0.6944	1.1546	1.0696	1.5401	1.054	1.18	1.6581
	734		0.5739	0.9813	0.8724	1.3122	1.1995	1.0681	1.3831	1.2595	1.2686		0.5572	1.0351	1.0916	2.2945	0.8422	1.2341	1.0109	1.4571	2.6041		0.9514	1.32	0.8364	1.4221	0.6879	1.5037	1.359	0.907	1.8423
	735		0.5521	0.9159	0.6016	1.2919	1.041	1.1706	1.2342	1.1846	1.1445		0.7199	1.016	1.3808	1.9642	1.0607	1.4011	1.4128	1.2125	3.2714		0.8098	1.4306	0.6678	1.2919	0.6785	1.3398	1.304	1.3785	1.7831
	736		0.5922	0.8937	0.8438	1.2671	0.7716	1.0267	1.1432	1.2767	1.2069		0.4241	0.8919	0.9211	1.8782	0.8851	0.9309	1.108	1.0895	2.5634		0.8914	1.3955	0.6315	1.3393	0.7311	1.5007	1.1047	0.9375	1.5324
	737		0.6585	0.8745	0.6237	1.1453	0.9279	0.9096	1.175	1.4238	1.0931		0.4581	0.815	1.173	1.5332	1.2592	1.3869	1.4339	1.1767	3.1629		1.0138	1.3855	0.61	0.818	0.7073	1.6241	1.0845	1.1725	1.3743
	738		0.6007	1.0364	0.5277	1.0926	0.7101	0.8255	1.2955	1.5787	1.2523		0.6142	0.9959	1.0825	1.5563	0.8915	1.233	1.0355	1.1422	2.7949		0.8416	1.3877	0.6378	0.9753	1.0246	1.2227	1.2204	0.9664	1.105
	739		0.5005	0.8281	0.5225	1.2939	0.8011	0.8973	1.0505	1.4894	1.141		0.5116	0.9027	1.0704	1.7695	0.9686	1.1538	1.1234	1.1924	2.926		1.1764	1.6009	0.9268	1.778	1.1974	1.8849	1.3276	1.2433	1.625
	740		0.5288	0.8096	0.5749	0.9516	1.0555	0.9656	1.2047	1.1755	1.1056		0.5262	0.6665	1.0846	1.7754	0.7851	1.0955	0.8927	1.1874	2.3049		0.9417	1.4658	0.732	1.3788	0.9104	1.2678	1.2061	1.2163	1.6603
	741		0.6119	0.813	0.656	1.4073	0.8294	0.7593	1.1416	1.1318	1.2555		0.5664	0.8103	0.9639	1.4739	0.9344	1.0967	0.9662	1.243	3.2204		0.7259	1.304	0.6981	1.0727	0.8741	1.4936	1.1302	0.9118	1.4628
	742		0.6754	1.0604	0.7034	1.4479	1.212	0.9925	1.4106	1.2564	1.1876		0.6839	1.1165	1.0748	1.6719	0.7223	1.3095	0.9866	1.3166	3.2092		0.9365	1.2916	0.6541	1.0207	0.8046	1.3672	1.1675	1.0907	1.3873
	743		0.9511	0.8252	1.0537	1.0785	1.0356	1.0084	1.4001	1.2989	1.1625		0.5476	1.0872	1.2146	1.4458	1.1033	1.217	1.0356	1.3099	3.0611		1.0094	1.4835	0.9504	1.465	1.316	1.7059	1.3397	1.2824	1.5619
	744		0.5642	1.0391	0.9963	1.294	0.936	1.0101	1.2764	1.2636	1.3456		0.5744	1.0636	1.0109	1.799	0.7751	1.1318	0.993	1.1271	2.4295		0.8822	1.3586	0.6798	1.2417	0.9492	1.5812	1.2406	1.0926	1.4534
	745		0.7186	1.0265	0.6356	1.6238	0.9773	1.1928	1.1635	1.2792	1.4542		0.5501	0.7719	0.6933	1.5939	0.7283	1.0731	0.8408	1.2166	2.7512		0.8316	1.2876	0.7093	1.4067	0.9146	1.4711	1.0349	1.0067	1.4452
	746		0.621	0.9199	0.4695	0.8552	0.6621	0.9793	0.9783	1.3716	0.8668		0.4551	0.8579	0.9905	1.8147	0.7791	1.2374	0.9813	1.017	3.7805		0.8447	1.4185	0.8424	0.9219	0.8648	1.6922	1.1196	1.008	1.5028
	747		0.5964	0.967	0.7175	1.1304	1.0052	0.9215	1.3093	1.2314	1.1643		0.6489	0.86	1.1385	1.1416	0.8752	0.997	1.0006	1.0917	4.6726		1.0262	1.4479	1.1359	1.178	0.8814	1.5143	1.294	1.0887	1.3414
	748		0.6879	0.9955	0.4103	1.3027	0.8088	0.9567	1.1846	1.2546	1.1035		0.5463	0.8404	0.8215	1.1538	0.8878	0.8666	0.9387	1.2465	4.2429		1.2317	1.4263	0.6573	1.1957	0.8914	1.4898	1.2581	1.024	1.6495
	749		0.5485	1.0095	0.7366	1.4158	1.0865	1.1839	1.22	1.2579	1.1152		0.4975	0.8596	0.8748	1.3346	1.0812	1.0515	1.1234	1.0989	4.3895		0.9237	1.1342	0.6456	1.1686	0.8063	1.3272	0.9769	1.0997	1.5515
	750		0.8672	0.9003	0.8914	1.158	0.8946	1.2094	1.3579	1.1631	1.2507		0.5476	0.788	1.0879	1.3749	1.1999	0.8726	1.2638	1.0257	4.5065		1.2057	1.5715	0.7012	1.0976	0.924	1.5176	1.3073	1.317	1.448
	751		0.697	0.8596	0.7864	1.1701	0.9604	1.1998	1.1598	1.1963	1.2391		0.6546	0.8008	1.2749	1.3302	1.0874	0.8763	1.1998	1.1104	4.8184		1.1715	1.5229	0.8395	1.0106	0.8976	1.2994	1.3614	1.0534	1.5401
	752		0.703	0.917	0.7538	1.1471	0.8429	1.1159	1.2786	1.1155	1.2426		0.7034	0.7338	0.9517	1.655	1.0334	0.9899	1.2171	1.0828	4.5556		0.9161	1.3123	0.8474	1.3122	0.7605	1.3216	1.1447	1.0155	1.5886
	753		0.6522	0.9985	0.6331	1.1592	0.7636	1.0126	0.9679	1.1662	1.3659		0.5017	0.9392	1.0239	1.7643	0.9013	0.951	1.0525	0.903	4.2753		1.1798	1.3031	0.6239	1.2215	0.8806	1.3682	0.9872	1.0606	1.5731
	754		0.5103	1.0013	0.7815	1.2159	0.7961	1.0952	1.0516	1.2051	1.2658		0.6687	0.8571	0.9832	1.1081	1.0555	1.2072	1.0861	1.125	4.7512		1.0876	1.3382	0.9069	0.7436	1.0841	1.3835	1.0539	1.332	1.0201
	755		0.6179	0.9734	0.4681	1.244	0.4359	0.8127	0.8949	1.0815	1.3206		0.5246	0.7205	0.9076	1.2902	1.0094	1.203	0.9393	1.1749	4.3525		1.1776	1.5705	0.6535	1.0463	0.7074	1.736	1.1642	1.1776	1.3625
	756		0.5923	0.9736	0.7521	0.9379	0.6601	1.1738	1.014	1.0811	1.2795		0.4748	0.7084	1.0697	1.2395	1.0199	1.2577	0.899	1.2739	4.3486		1.1106	1.5804	0.8658	1.3554	0.932	1.3917	1.3555	1.3755	1.6488
	757		0.6117	0.798	0.7758	0.9708	0.7396	0.8823	1.0605	1.0957	1.3063		0.6013	1.0538	1.1263	1.2381	0.638	1.6208	1.0787	1.2541	4.6733		0.9384	1.4307	0.7001	1.2841	0.8282	1.1649	1.0963	1.1974	1.5998
	758		0.526	0.8562	0.5337	1.2788	0.5315	1.0812	1.0997	1.065	1.4523		0.5843	0.9348	1.1148	1.3411	0.9941	1.515	1.0504	1.259	4.7905		1.1519	1.5386	0.738	1.6116	1.0736	1.3429	1.3052	1.1417	1.8411
	759		0.4527	0.8395	0.6531	0.9189	0.6286	1.2503	0.8639	1.104	1.2335		0.5034	0.7944	1.0544	1.7117	0.7236	1.2755	0.9291	1.2327	4.7898		1.0548	1.5068	0.6397	1.1393	0.7452	1.5542	1.2791	1.3632	1.6553
	760		0.6137	0.9512	0.8829	1.1931	0.5255	1.2575	0.92	1.1271	1.3469		0.4849	0.9146	1.1136	1.6823	1.3073	1.3102	1.0938	1.42	4.8835		0.8785	1.479	0.6191	1.0454	0.8932	1.3722	1.1648	1.3902	1.566
	761		0.545	0.8238	0.753	0.9502	0.6834	1.2831	0.9464	1.1492	0.957		0.6371	1.0039	0.9869	1.599	1.2207	1.3301	1.2506	1.2694	4.6005		1.3076	1.6383	0.6864	1.1574	0.8332	1.4953	1.3785	1.4275	1.4508
	762		0.5457	0.717	0.7454	0.883	0.7546	1.0991	0.9926	1.1869	0.9805		0.5319	0.9115	1.1493	1.4414	0.7929	1.2355	0.9879	1.1041	4.584		1.0599	1.3067	0.5056	1.1361	0.594	1.05	1.2715	1.1711	1.5964
	763		0.8427	0.865	0.7528	0.8911	0.5964	1.4386	1.1341	1.1078	1.1492		0.5719	0.7047	1.1323	1.5616	1.4027	1.1276	1.3527	1.1616	4.4		0.8286	1.4356	0.5655	1.2455	0.691	1.261	1.4004	1.1925	1.4054
	764		0.5198	0.9003	0.7691	1.0002	0.7473	0.9277	1.1101	1.3881	1.2459		0.5833	0.8362	1.4449	0.9291	1.2869	1.2111	1.2662	1.1949	4.2634		1.2041	1.5958	0.7985	1.3531	1.0613	1.1576	1.1936	1.2622	1.6908
	765		0.5685	0.8086	0.475	1.1027	0.7284	1.0244	0.9582	1.0565	1.2753		0.7428	0.8176	1.1497	1.1791	0.819	1.6695	1.0651	1.0748	4.4914		1.1203	1.4066	0.6499	0.9838	0.7745	1.2311	1.1575	1.2014	1.2807
	766		0.7322	1.0351	0.4726	1.3856	0.6717	1.0765	1.1532	1.1072	1.357		0.4606	0.6352	0.9933	0.8984	1.1164	1.3512	0.9804	1.1649	4.6625		1.1786	1.4082	0.8385	1.3492	0.6815	1.4136	1.0896	1.4286	1.8426
	767		0.574	1.2067	0.7015	1.1432	0.6643	1.0014	1.2776	1.2485	1.0181		0.5478	0.612	1.0383	0.798	0.7602	1.1851	0.9885	1.2683	4.2913		0.9028	1.1765	0.7766	1.7056	0.963	1.2429	1.0446	1.1613	1.8572
	768		0.4063	1.0596	0.5487	1.2862	0.8661	0.8485	1.4266	0.9153	1.3861		0.6825	0.6712	1.1977	0.7712	1.1831	1.3516	1.0589	1.2124	4.4467		1.3335	1.3446	0.8863	1.6988	0.7703	1.4655	0.8845	1.1922	2.0656
	769		0.5107	0.9063	0.5921	1.1365	0.7965	1.1746	1.1446	1.0639	1.2478		0.6623	0.5871	1.1223	1.0568	0.7454	1.5623	0.8732	1.1423	4.1278		1.1301	1.4571	0.7777	1.631	0.8925	1.457	1.2865	0.9956	1.7793
	770		0.6734	0.9687	0.8184	1.2213	0.6328	1.2778	1.0767	1.0147	1.294		0.5055	0.7735	0.9098	1.1359	0.797	1.1242	0.9341	1.1797	4.3275		1.3457	1.4108	0.6728	1.4544	1.0685	1.9053	1.3607	0.9528	1.9835
	771		0.6784	0.9751	0.4769	1.3326	0.9152	0.9792	1.2702	1.1744	1.1045		0.5975	0.7899	1.0521	1.1358	0.6089	1.2884	1.034	1.1532	4.6477		1.1783	1.619	0.6223	1.6128	0.985	1.5082	1.4127	1.4955	1.774
	772		0.6255	0.9558	0.4319	1.0811	0.5694	1.1598	1.1366	1.062	1.2009		0.7898	0.9249	1.1819	1.1551	0.857	1.0707	1.1313	1.4046	4.7125		1.3177	1.4025	0.9021	1.6707	0.8787	1.4292	1.3855	1.186	1.7041
	773		0.4715	0.9804	0.4342	1.0265	1.0948	0.9037	1.3639	1.0618	0.9365		0.6333	0.943	1.0278	1.2584	0.9402	1.0892	0.997	1.4296	4.4521		1.0836	1.3011	0.9386	2.1935	0.8008	1.6369	1.0851	1.2024	1.8985
	774		0.5863	0.9313	0.6711	1.1169	1.0442	1.0101	1.1708	1.2026	0.9855		0.7255	0.8214	1.0197	1.059	0.9517	1.4026	1.01	1.2752	4.7976		1.0767	1.2041	0.8877	0.9818	0.9109	1.5527	1.1633	1.2298	1.4368
	775		0.5702	0.8713	0.4354	1.462	0.6757	1.0398	1.3131	1.0576	1.2297		0.6458	0.9815	0.9953	1.0724	0.778	1.2931	1.024	1.225	4.275		1.0907	1.325	0.9529	1.1066	1.0975	1.7881	1.2457	1.2612	1.5688
	776		0.6747	0.8738	0.4929	1.2456	0.7847	0.9665	0.8705	0.9222	1.3392		0.6095	1.0085	0.8307	1.2018	0.8976	0.9848	1.181	1.2433	4.6062		0.963	1.325	0.8415	0.9925	0.7536	1.5251	1.0885	0.9695	1.1946
	777		0.7365	0.7871	0.344	1.5464	0.6349	0.9036	0.9754	0.6666	1.6588		0.5606	0.8455	0.92	1.1962	1.1155	0.9865	1.1129	1.1344	4.9188		0.8771	1.3485	0.9447	0.8305	0.6912	1.639	1.0434	1.0306	1.0556
	778		0.6555	0.8099	0.7404	1.1301	1.1077	1.0481	1.1462	0.7628	1.4062		0.6432	1.1317	0.8708	1.1112	0.9168	0.9024	1.0381	1.2224	4.6693		0.8033	1.3121	0.7872	1.29	0.5409	1.2975	1.0494	1.1361	1.7096
	779		0.5622	0.8092	0.7661	1.4694	0.8964	0.8328	1.0617	0.8088	1.3294		0.6817	0.9709	0.9676	0.9213	0.9623	0.9242	1.0794	1.1738	4.5574		0.8725	1.4117	0.7433	0.89	0.676	1.4522	1.3176	0.9211	1.2143
	780		0.6573	0.9096	0.5679	1.0995	0.7094	0.9954	1.0097	0.7016	1.1283		0.7354	0.8807	0.7759	1.2631	1.0812	1.093	1.168	1.1084	4.8118		0.994	1.3643	0.7561	0.7275	0.8153	1.4461	1.2178	1.1089	1.306
	781		0.5418	0.9934	0.5253	1.6316	0.8991	0.7754	1.2607	0.6624	1.5089		0.6854	0.935	0.8849	0.9713	1.1704	0.9073	1.2324	1.2561	4.8775		1.0885	1.3981	0.7897	0.9243	0.6228	1.3327	0.9082	1.0411	1.395
	782		0.5833	0.8953	0.797	1.4633	0.7139	0.93	1.0351	0.8679	1.5483		0.4959	0.9257	0.978	0.8667	0.9296	1.0976	0.9803	1.2518	4.6997		1.1079	1.1735	0.7894	0.8854	0.8693	1.5645	0.7534	0.9156	1.3447
	783		0.7711	1.1386	0.857	1.9191	1.1223	0.9039	1.5098	0.8581	1.7878		0.5854	0.817	0.8487	1.399	0.9308	0.9671	1.0069	1.2835	4.1513		1.2086	1.3782	0.8645	1.5554	0.8667	1.9026	0.9205	0.8672	1.7379
	784		0.5135	1.1326	0.806	1.4397	1.1438	0.9648	1.5133	0.6857	1.6746		0.6119	0.9196	1.2015	1.2676	1.1382	1.0738	1.2685	1.2408	4.8021		0.8318	1.125	0.7283	1.3737	0.9524	1.3289	0.9447	0.8577	1.3173
	785		0.6071	1.1773	0.643	1.4149	0.7835	0.7518	1.3905	0.9175	1.6729		0.5659	0.8026	1.178	0.9946	1.2103	1.1762	1.1621	1.2656	4.899		0.9881	1.3934	0.8468	0.7373	1.3612	1.4777	1.1381	1.0653	1.3505
	786		0.6054	1.0222	0.582	1.3023	1.0581	0.7116	1.4747	0.7703	1.7035		0.6977	1.1493	1.2776	1.0117	1.1419	1.2362	1.2634	1.2819	4.6496		1.0212	1.2196	0.8802	0.9498	0.8062	1.4351	1.1233	1.0551	1.2901
	787		0.6806	1.2041	0.8252	1.3939	1.1208	0.9155	1.7217	1.2673	1.5212		0.7082	1.15	1.165	1.178	1.1472	1.055	1.2713	1.245	4.6272		1.0762	1.4443	0.9243	0.8397	1.1709	1.557	1.048	1.1068	1.4563
	788		0.6136	1.0073	0.7094	1.4656	0.748	0.811	1.3357	0.8748	1.6107		0.6184	1.0484	1.0419	1.4374	1.1374	1.2679	1.1845	1.1683	4.6529		0.8686	1.2101	0.814	1.0851	0.7764	1.3498	0.8743	1.0986	1.4966
	789		0.498	0.9239	0.6395	1.3639	0.642	0.8448	1.1453	0.9711	1.4429		0.6887	0.9043	1.1314	0.9784	0.6426	1.3867	0.9438	1.343	4.7966		1.1269	1.3207	0.7611	1.3388	0.7543	1.9219	0.8905	1.1825	1.5448
	790		0.4228	0.8895	0.8284	1.4261	0.8634	0.7471	1.1986	1.0095	1.3836		0.5618	0.8441	1.1786	1.2077	1.0909	1.1753	1.0152	1.3504	4.1773		0.9677	1.3102	0.7595	0.9732	0.8904	1.4227	1.1268	1.2035	1.4872
	791		0.5155	1.02	0.6088	1.4938	0.7337	1.0093	1.1312	1.0045	1.3167		0.5819	0.7623	1.1636	1.3985	0.9313	1.2371	1.1335	1.1605	4.8459		0.9609	1.247	0.8006	1.024	0.8308	1.6457	0.8018	1.0124	1.7021
	792		0.6404	1.0686	0.5545	0.9938	0.7857	1.0028	1.2333	0.985	0.9873		0.626	0.664	0.905	1.5398	0.9023	1.1309	0.9276	1.0807	4.5056		1.0611	1.258	0.7298	1.2105	0.7039	1.4016	1.08	1.1818	1.765
	793		0.4872	0.8223	0.6054	1.2	0.8137	0.8804	1.2167	0.9881	0.9381		0.564	0.8982	1.0545	1.7081	1.3291	1.1965	1.2747	1.3277	4.5736		1.0528	1.4927	0.7153	0.9483	0.6049	1.6991	1.0004	1.1465	1.3611
	794		0.3813	0.918	0.5874	0.9111	0.644	0.9017	1.0826	1.2344	1.0038		0.606	0.9725	1.0387	1.1267	0.843	1.3431	0.9473	1.3331	4.5657		1.0379	1.6104	0.9315	1.214	0.9374	1.8555	1.2141	1.447	1.6755
	795		0.6295	1.0031	0.474	0.9036	0.9608	1.0746	1.2457	1.0021	0.9334		0.7814	0.8368	0.8232	1.2402	1.0039	0.9763	0.9387	1.27	4.0191		0.908	1.3651	1.0485	1.047	0.9352	1.8534	0.9514	1.2652	1.5594
	796		0.627	0.9931	0.7476	1.0359	0.8134	1.0552	1.1468	1.0209	0.9977		0.5768	0.9724	0.8457	1.0084	1.0164	0.7791	0.9262	1.3368	4.5143		1.1434	1.3573	0.9766	1.5206	0.7044	1.6781	1.0019	1.0488	1.6226
	797		0.8622	0.975	0.5774	1.0533	0.8407	1.1642	1.1578	0.8738	1.0199		0.6729	0.8433	1.0221	1.4723	0.5869	1.0926	0.951	1.2919	4.7023		0.9499	1.3603	0.9245	1.1475	0.7522	1.4367	1.0145	1.1714	1.8186
	798		0.6512	1.026	0.625	0.8144	0.7438	0.872	1.2911	1.1367	0.9358		0.6659	0.9064	0.9963	1.5813	0.8451	1.2737	1.0181	1.2683	4.6118		1.0432	1.3587	0.7506	0.979	0.9886	1.5548	1.0374	1.2391	1.3687
	799		0.6251	1.0363	0.6798	0.8085	0.7615	1.047	1.2931	1.0267	0.9781		0.6041	0.9154	1.0672	1.2433	0.7097	1.1817	0.9554	1.0791	4.8108		1.2281	1.3672	0.8282	0.7318	0.7627	1.5695	1.0336	1.3759	1.1024
	800		0.471	0.8586	0.504	1.149	0.9214	0.9027	1.0513	1.0311	1.1605		0.724	0.8454	0.9889	1.2157	0.9543	1.2201	0.9744	1.1615	4.8064		1.001	1.192	0.8017	1.0925	0.7837	1.4988	1.0579	1.2465	1.3203
	801		0.5457	0.8441	0.5386	0.8799	0.9964	1.0879	1.2092	1.205	1.0168		0.6219	0.8929	0.8567	1.5136	0.7951	1.2712	0.8688	1.2417	4.7189		0.983	1.217	0.793	1.2625	0.6351	1.3847	1.1251	1.2974	1.3222
	802		0.6147	1.0951	0.5719	0.7093	0.7229	0.8786	1.2628	1.3557	0.6139		0.6532	1.0466	1.1745	1.4471	1.1695	1.2454	1.044	1.4247	4.589		1.0139	1.1342	0.5621	1.2787	0.6843	1.2577	0.939	0.9768	1.3554
	803		0.6226	0.8953	0.5477	1.0475	0.6522	0.9235	1.0566	1.2441	1.292		0.4378	0.8668	0.8263	1.2283	0.7465	1.0019	0.9537	1.2331	3.8471		1.2151	1.4058	0.6698	1.3938	0.5002	1.6642	0.9604	1.2892	1.6033
	804		0.7724	0.97	0.8814	1.6675	0.8565	1.1421	1.2973	1.2866	1.7031		0.705	1.194	0.9226	1.5029	1.0723	1.0459	1.1624	1.423	4.1979		1.2616	1.4063	0.5525	1.6132	0.8436	1.6977	1.1134	1.1813	1.5816
	805		0.6936	0.8424	0.5368	1.2923	0.9974	1.0103	1.3119	1.2292	1.2455		0.6724	1.021	1.0065	1.3848	0.996	1.1501	1.1694	1.3379	4.3988		0.8907	1.3659	0.667	1.1328	0.721	1.329	1.0039	1.3322	1.5677
	806		0.6562	1.2523	0.6574	1.9063	0.844	1.0743	1.3638	1.19	1.8843		0.4581	0.8862	1.0047	1.2566	1.1478	1.335	1.1964	1.2838	4.158		1.386	1.4868	1.0061	1.5797	0.7801	1.9215	1.1193	1.3611	1.6611
	807		0.5968	1.1523	0.6872	1.2005	0.7307	1.05	1.2242	1.1192	1.4557		0.5926	0.9718	1.0445	1.3987	0.9469	1.2748	1.0093	1.2497	4.3137		1.1138	1.3669	0.7363	1.5288	0.768	1.579	1.0043	1.1715	1.2816
	808		0.669	0.905	0.7135	1.4602	0.678	1.1416	1.1862	1.2364	1.5679		0.562	1.0277	1.1165	1.6512	1.1932	1.2473	1.1822	1.1953	4.4256		1.074	1.5515	0.8103	1.5787	0.6978	1.3369	1.2134	1.4005	1.502
	809		0.63	1.1417	0.7174	1.1176	0.7929	0.7868	1.3975	1.2917	1.0671		0.6174	0.8438	1.1898	1.1779	0.9015	1.2885	0.8874	1.1226	4.4925		1.1387	1.3991	0.7587	1.7523	0.4318	1.4549	1.0146	1.3441	1.3831
	810		0.7062	0.953	0.656	0.9555	0.7762	0.944	1.2246	1.2207	1.1312		0.517	0.888	0.7748	1.2697	0.9452	1.0384	0.9508	1.1556	4.5102		1.0796	1.5177	0.6692	2.1623	0.9981	1.3316	1.3166	1.1793	1.2922
	811		0.5863	0.9583	0.7147	1.4354	0.7866	1.2524	1.3581	1.081	1.1587		0.4747	0.7704	1.0952	1.3846	0.7512	1.1898	0.9064	1.1707	4.5861		1.3916	1.528	0.8939	1.7373	0.8592	1.737	1.3631	1.2833	1.5572
	812		0.5129	1.0163	0.5797	1.4062	0.8658	0.9183	1.431	1.1522	1.3219		0.5599	0.7488	1.1354	0.8328	1.0712	1.1725	1.0081	1.2221	4.3853		1.1671	1.2168	0.6856	1.4724	0.921	1.2064	1.2484	1.1586	1.4877
	813		0.646	1.1048	0.6794	1.8499	0.7268	1.1542	1.4232	1.2256	1.4703		0.614	0.7292	1.172	1.2358	0.5154	1.4028	0.9467	1.3707	4.4992		1.3996	1.4901	0.8317	1.9848	1.3909	1.6518	1.3716	1.7792	1.4334
	814		0.5922	1.0855	0.6114	1.2421	0.9198	0.874	1.4498	1.3041	1.2872		0.7294	0.732	0.814	1.2037	0.8413	1.1739	0.883	1.2055	4.2188		1.4419	1.3894	0.854	1.733	1.0741	1.5905	1.3774	1.2481	1.3595
	815		0.4396	0.9761	0.4068	1.3224	0.7835	0.8384	1.2728	1.0566	1.568		0.6336	0.9722	1.0929	1.2911	0.9269	1.2442	1.0371	1.4506	4.4646		1.2479	1.3379	0.9097	1.7877	1.179	1.7257	1.2432	1.4932	1.4251
	816		0.6926	1.1325	0.6983	1.6132	1.1198	1.1079	1.4771	1.3349	1.6641		0.5913	0.8632	1.0978	1.2927	0.9189	1.2026	0.9249	1.2337	3.9279		1.1285	1.261	0.8228	1.8184	1.0129	1.4988	1.1399	1.2566	1.5288
	817		0.747	1.1232	0.6864	1.362	0.9275	1.0486	1.5978	1.2674	1.4446		0.6427	0.9286	0.8907	1.1615	0.9219	1.3642	0.9705	1.3113	4.4411		1.1916	1.4019	0.8342	1.9458	0.9353	1.4942	1.2245	1.141	1.6248
	818		0.681	1.1053	0.5021	1.843	1.0045	1.1332	1.4952	1.2414	1.8707		0.6337	0.7993	0.6988	1.1197	0.7974	0.8983	0.9492	1.1706	4.4562		0.9719	1.4544	0.7908	1.6424	0.8305	1.249	1.154	1.0955	1.5626
	819		0.4831	1.1052	0.4859	1.3779	0.5404	1.1546	1.1932	1.3002	1.7269		0.5685	0.9699	0.9953	1.5229	1.1064	1.087	1.0914	1.258	4.1989		1.2196	1.3875	0.763	1.6191	0.8867	1.4917	1.2289	1.1494	1.698
	820		0.5751	1.0776	0.6107	1.1533	1.0539	0.9598	1.4723	1.1652	1.4431		0.4959	0.7591	0.8735	1.6823	0.9137	1.0485	0.9494	1.0954	4.3144		1.2096	1.3679	0.8464	1.5184	0.7728	1.325	1.1913	1.0368	1.4871
	821		0.739	1.1588	0.6498	1.7371	1.3102	1.1947	1.6204	1.2076	1.7276		0.4641	0.8398	0.829	1.122	1.033	0.8581	0.9783	1.2206	4.1661		1.2009	1.3497	0.9066	1.7009	0.8515	1.6755	1.2754	1.0852	1.5255
	822		0.6575	0.9944	0.6538	1.2788	1.0555	1.2646	1.5275	1.1332	1.2821		0.8431	0.8261	1.0791	1.272	1.09	1.4478	1.1504	1.3618	4.2476		1.1383	1.4353	0.9046	1.1628	0.9829	1.8286	1.1956	1.3551	1.1929
	823		0.5974	1.05	0.6784	1.9237	1.1578	1.1697	1.5767	0.8809	1.5494		0.6373	0.9809	1.1324	1.5309	1.3531	1.3697	1.3616	1.3685	4.1451		0.9663	1.3933	0.6894	1.3295	0.9757	1.6092	1.0564	1.0831	1.2584
	824		0.613	1.1939	0.4824	1.1426	1.4152	0.8576	1.7439	1.0898	1.2849		0.726	0.8808	1.1068	1.3181	1.0398	1.2672	1.1966	1.2792	4.8006		1.2331	1.3541	0.8445	1.593	0.844	1.663	1.0821	0.9365	1.4442
	825		0.8063	1.1057	0.5185	1.417	0.9389	1.0602	1.4295	1.1627	1.4915		0.5708	0.827	0.7866	1.441	1.2032	1.274	1.1583	1.1607	4.777		1.3337	1.6907	1.1214	1.9814	0.6258	1.7876	1.3102	1.1614	1.3787
	826		0.8687	1.0356	1.0438	1.6156	1.3664	1.1651	1.8545	1.2128	1.5232		0.5821	0.9556	0.9381	1.4397	0.9291	1.0185	1.1115	1.344	4.2032		1.1892	1.3806	1.0131	2.5746	0.9187	1.7444	1.1902	1.2022	1.8861
	827		0.5645	1.088	0.7314	1.5365	1.2628	0.9872	1.6354	1.0205	1.3616		0.7802	0.9224	1.0168	1.4144	0.9765	1.3271	1.1939	1.2694	4.6075		0.9796	1.23	0.8537	1.7345	0.7682	1.5533	1.0871	1.0893	1.7079
	828		0.5754	1.1298	0.9372	1.4212	1.4893	0.9131	1.6816	1.0403	1.3352		0.7042	0.9424	0.8478	1.6861	0.8995	1.1309	1.0873	1.2736	4.663		1.0885	1.313	0.7922	1.449	0.6043	1.6893	1.0603	1.0787	1.4422
	829		0.5987	0.9852	0.53	1.418	0.8865	1.047	1.2144	1.1253	1.1351		0.5322	0.9533	1.0058	1.6389	1.1466	1.1426	1.1085	1.2177	4.494		0.9112	1.3715	0.6711	1.6795	0.6472	1.4095	1.1356	0.9387	1.4855
	830		0.6325	1.0842	0.6896	1.3484	1.2209	1.0224	1.4231	1.1651	0.9097		0.659	1.0065	0.9901	1.8491	0.9476	1.558	0.9436	1.3034	4.6781		1.0419	1.2707	0.8963	1.4991	0.9072	1.554	1.4972	1.1586	1.6243
	831		0.6081	0.9688	0.605	0.8202	1.0674	0.874	1.3152	1.0657	1.0008		0.5346	0.9073	1.2232	1.956	1.0354	1.2608	1.1853	1.0344	4.4349		1.4193	1.4382	0.8052	1.7291	0.9905	1.3194	1.5269	1.2435	1.6769
	832		0.6164	1.2194	0.6495	1.3135	1.1578	1.1205	1.6347	1.069	1.0912		0.634	0.8825	1.0613	2.157	1.3421	1.2609	1.4098	0.9664	4.6173		1.1292	1.1858	0.7699	1.6764	0.8991	1.2084	1.3048	1.1626	1.1525
	833		0.5756	1.0792	0.3967	0.9598	1.1163	0.9555	1.437	1.0793	1.0823		0.668	0.8483	1.1834	2.0736	0.9836	1.1862	0.9929	0.984	4.4089		1.2298	1.399	0.8422	1.3843	0.743	1.2921	1.4294	1.3697	1.367
	834		0.6049	0.9919	0.5532	1.1001	0.5668	0.9635	1.1849	1.1564	1.158		0.6592	1.0471	1.281	1.8496	0.7946	1.4295	1.1827	1.1332	4.2361		1.0585	1.4346	0.8193	1.3103	0.7693	1.4301	1.4159	1.0027	1.412
	835		0.8478	1.0663	0.6011	1.1915	1.1916	0.9945	1.5458	1.1363	1.0843		0.6291	0.804	0.9695	1.5976	0.8671	1.2932	0.9524	1.0714	4.1703		1.2553	1.4166	0.9926	1.6757	0.8758	1.4775	1.4255	1.0453	1.5035
	836		0.7062	1.159	0.6704	1.0184	1.0403	1.09	1.54	1.1556	1.4203		0.6014	0.6911	0.6325	1.5733	0.7575	1.1931	0.8201	0.9999	4.3033		1.2806	1.5715	0.8678	1.5793	1.0623	1.5139	1.6302	1.0513	1.3561
	837		0.8427	1.0592	0.6726	1.0103	1.2282	1.0553	1.5895	1.1012	1.1108		0.5499	0.9396	0.8091	1.9767	0.9514	0.9577	1.0932	0.9444	4.2315		0.8768	1.439	0.9482	1.5277	1.2218	1.4624	1.576	1.0473	1.6208
	838		0.7817	1.2135	0.6548	0.8575	1.4239	1.0676	1.7995	1.0504	0.6998		0.5474	0.8753	0.9007	1.6565	0.9935	0.9877	1.0605	0.9481	4.4113		0.9938	1.5585	0.9721	1.9003	1.1265	1.3937	1.7248	1.0707	1.7357
	839		0.7109	1.3082	0.5823	0.863	0.9843	1.0714	1.65	1.1178	0.9279		0.6872	0.8567	1.0129	1.5696	1.2104	1.3102	1.0596	1.0315	4.3812		1.172	1.5327	0.7754	1.8606	0.9851	1.6725	1.5624	1.3606	1.6047
	840		0.4698	1.22	0.6673	0.958	1.3275	0.91	1.932	1.1464	1.0883		0.5925	0.9456	1.1059	1.5578	1.0085	1.1936	1.0733	0.9803	4.5255		1.2202	1.5377	0.7263	2.0466	1.0002	1.4538	1.5641	1.2833	1.4986
	841		0.6093	1.1782	0.6595	1.0488	0.9513	0.7752	1.6563	1.1729	1.0687		0.6927	0.8406	1.2424	1.753	1.0924	1.254	1.1054	1.0118	4.5859		1.0795	1.6008	0.7799	1.9089	0.6898	1.5139	1.4622	1.339	1.2383
	842		0.6188	1.129	0.5814	1.3031	0.9547	1.0713	1.3006	1.02	1.3468		0.6978	0.9234	1.1206	1.5626	0.8352	1.1247	0.894	1.1215	4.5617		0.9466	1.339	0.9233	1.7666	0.9898	1.5835	1.1834	1.0788	1.5395
	843		0.5441	0.9145	0.5015	1.2833	1.2346	0.9433	1.3384	1.1626	1.3136		0.8308	0.9539	0.8441	1.8631	0.6705	1.3671	0.8633	1.177	4.4592		1.2812	1.2418	0.9191	2.5433	0.9396	1.6674	1.6443	0.992	1.6394
	844		0.7983	1.0312	0.5933	1.2189	0.8228	1.2747	1.3613	1.077	1.135		0.4831	0.8177	1.0902	1.4957	0.7654	1.1415	0.9444	1.2353	4.5019		1.2112	1.4344	0.6821	1.6388	0.739	1.4209	1.7348	1.169	1.6275
	845		0.6287	1.2881	0.3562	1.3508	0.8735	0.9809	1.6126	1.0157	1.2267		0.6578	0.9069	1.0471	1.8783	0.7636	1.0941	1.0645	1.2803	4.4209		1.309	1.284	1.0368	1.9976	0.6761	1.8359	1.1599	1.0513	1.5228
	846		0.5684	1.1798	0.7353	1.2762	1.0389	1.0018	1.399	1.0668	1.3629		0.6876	0.7488	0.9296	1.8979	0.9508	0.9056	0.9267	1.2691	4.302		1.1995	1.314	0.9484	2.2184	0.8547	1.525	1.0731	1.2073	1.6694
	847		0.6966	1.2133	0.6899	1.1194	1.5207	0.9634	1.8921	1.0521	1.3058		0.6059	0.9837	0.9225	1.6446	0.8241	1.1615	0.9616	1.2996	4.5112		1.2728	1.2448	0.8663	1.9607	0.8648	1.5047	1.2132	1.0835	1.7608
	848		0.6503	1.1218	0.7003	1.2498	1.2632	0.915	1.6741	0.9581	1.4683		0.8995	0.922	0.8996	1.262	0.7332	1.2486	0.8804	1.639	4.5076		1.1206	1.342	0.8875	2.0695	0.7841	1.214	1.2221	1.1142	1.5976
	849		0.7561	1.2504	0.5097	1.1178	1.1653	1.0014	2.0662	0.9798	1.0966		0.8045	0.9181	0.9641	1.4545	1.0567	0.8909	1.1652	1.4618	4.3557		1.2298	1.4227	0.9069	2.537	0.6586	1.6784	1.3199	1.143	1.7898
	850		0.5689	1.0262	0.649	0.9215	1.2331	0.9834	1.8025	0.9623	1.113		0.79	0.8636	0.8761	1.6783	0.9756	1.0302	1.0985	1.4277	3.9845		1.2197	1.2645	0.8483	2.4576	0.8413	1.3395	1.3587	1.1456	1.8806
	851		0.5712	1.1099	0.5288	0.7728	1.2766	0.8074	1.909	0.9242	1.0918		0.6132	0.8653	0.7177	1.0836	0.827	1.0136	0.7668	1.4241	4.2896		1.042	1.0228	0.801	1.758	0.6546	1.6313	1.0567	0.9688	1.6572
	852		0.7169	0.9349	0.5122	0.8481	0.9036	0.8439	1.66	0.952	1.2517		0.5875	0.9526	0.9531	1.7692	1.4161	0.9106	1.3931	1.4981	4.3052		1.1343	1.56	0.7487	1.3215	0.8711	1.5059	1.2061	1.3975	1.4683
	853		0.5829	1.1046	0.4687	0.7885	1.4045	0.8495	1.9026	0.9819	1.1037		0.5711	0.9449	0.7852	1.4973	1.1821	1.0064	1.0149	1.5558	4.2419		0.8502	1.0679	0.9544	1.5305	0.8344	1.2742	0.9524	0.9081	1.3924
	854		0.6178	1.1863	0.4512	0.9964	1.2276	1.0092	1.8129	1.0503	1.2416		0.6434	0.7858	0.7942	1.1458	1.1848	0.9399	0.9862	1.4615	4.1819		0.9088	1.226	0.8878	1.3474	0.8461	1.4534	0.9627	0.8322	1.4
	855		0.7098	1.1784	0.5325	0.9652	1.4836	0.8589	1.5844	0.9751	1.1788		0.5973	0.96	0.6693	1.3348	0.9865	0.9555	1.0576	1.4421	4.2936		0.8841	1.2971	0.7916	1.4288	0.9793	1.5399	1.1585	0.8892	1.1471
	856		0.6457	1.0818	0.6526	1.2286	1.3258	0.9834	1.358	0.968	1.089		0.6862	0.9329	1.0464	1.4186	0.7283	0.9633	0.9434	1.3452	4.4173		1.0003	1.4654	0.738	1.3943	0.6815	1.5547	1.1683	1.1431	1.3419
	857		0.6099	1.2005	0.6442	1.4273	0.9299	0.9081	1.3791	1.1044	1.3143		0.6092	0.8966	0.9861	1.3902	0.9737	0.969	1.0461	1.1615	4.2989		0.8741	1.2095	0.8283	1.2286	0.9444	1.5153	0.9856	1.1372	1.2116
	858		0.5217	0.7484	0.3864	1.0861	0.7613	0.7388	1.0928	1.0003	1.3061		0.5636	1.069	1.0332	1.6317	1.1015	0.8689	1.1336	1.2481	4.8588		0.7945	1.326	0.6024	1.4549	1.0079	1.482	1.0335	0.9985	1.7144
	859		0.5154	1.0871	0.706	1.0569	1.131	1.2766	1.2753	1.1853	1.169		0.5378	0.911	0.9701	1.2983	0.8533	1.2367	0.9885	1.289	4.4026		0.9935	1.2115	0.6915	1.1855	0.774	1.6943	1.0345	1.2604	1.3352
	860		0.6707	1.2073	0.5071	1.2197	0.7854	0.9906	1.1624	0.9501	1.1556		0.6397	0.7296	0.917	1.749	0.8827	1.0329	0.9764	1.3835	4.8		0.8529	1.3046	0.632	1.1304	0.7842	1.41	1.2062	0.9276	1.3771
	861		0.6329	1.0059	0.5906	1.3021	0.9849	1.2512	1.2248	1.1296	1.3029		0.7405	0.9327	1.069	1.8768	1.0852	1.1704	1.1607	1.2661	4.4052		0.7147	1.2467	0.6757	1.4395	0.9631	1.3385	0.8907	1.1749	1.3308
	862		0.4965	1.0179	0.4586	1.2279	1.0597	0.7598	1.3371	0.9506	1.1063		0.6085	0.9257	1.0211	1.5557	1.2946	0.8108	1.2788	1.4678	4.3832		0.9479	1.2955	0.636	1.3115	0.6733	1.3187	1.1139	1.1589	1.2774
	863		0.4637	1.0084	0.5797	1.2336	1.1737	0.9802	1.25	1.0181	1.3027		0.5999	0.9707	1.0473	1.6051	1.0215	1.2469	1.2616	1.6281	4.077		0.7996	1.025	0.4388	1.1011	0.7627	1.2538	0.7707	1.2766	1.3704
	864		0.643	0.9834	0.4279	1.2939	0.6732	0.8712	1.2551	0.9413	1.1944		0.664	0.8166	0.8059	1.8171	0.9702	1.0109	1.0564	1.3943	4.4725		0.8168	1.1994	0.5271	1.1222	1.0623	1.3553	0.8775	0.8892	1.4766
	865		0.6098	1.0297	0.5438	1.187	0.9719	1.0822	1.0932	0.9762	1.4568		0.8567	0.8889	0.9229	1.7035	0.6983	1.1777	0.9819	1.4716	4.2982		1.1323	1.2491	0.7737	1.5839	0.6676	1.6411	1.1561	1.2683	1.7755
	866		0.5708	0.8856	0.4708	1.0547	0.8686	1.0435	1.3068	0.9821	1.0031		0.7136	0.8589	0.8537	1.4064	0.8888	0.7752	0.9758	1.3946	3.9497		1.0035	1.2322	0.6573	1.5534	0.8271	1.5474	1.056	1.182	1.5263
	867		0.5235	0.8932	0.4717	0.9405	0.7653	1.0034	1.052	1.1542	1.1444		0.8335	0.9532	0.8553	1.6103	0.8173	1.0118	1.1253	1.1805	4.1579		0.9622	1.0956	0.6183	1.6207	0.9527	1.6168	1.0417	0.9714	1.6542
	868		0.6911	1.0085	0.9618	0.9858	0.8431	1.0027	1.0626	1.0998	1.091		0.6365	0.9492	0.7067	1.3682	0.9312	0.8003	1.089	1.2379	3.888		1.0804	1.3537	0.6379	0.9376	0.7276	1.3574	1.217	1.0743	1.1451
	869		0.7769	0.9325	0.6741	1.1639	0.7222	1.2668	1.0274	1.1009	1.2794		0.6447	0.8842	0.8988	1.3548	0.7314	1.0913	0.9138	1.1865	4.2283		1.0277	1.5474	0.7845	1.3429	0.9551	1.6933	1.2788	1.0182	1.542
	870		0.722	0.9862	0.7351	1.3336	0.8159	1.2493	1.2202	1.088	1.32		0.571	0.9542	0.8564	1.5041	0.8775	1.1443	1.045	1.1343	4.772		1.0342	1.5042	0.7705	1.5163	0.9936	1.7725	1.4702	1.0353	1.4704
	871		0.6711	0.9996	0.5669	1.15	1.0987	1.2248	1.4288	1.0524	1.0149		0.7519	0.8186	0.7633	1.0885	0.6562	1.2417	0.9827	1.4126	4.0694		1.1754	1.3844	0.9474	1.5793	0.7372	1.7809	1.2899	1.1172	1.6179
	872		0.7366	0.929	0.6824	1.2619	1.0429	1.0885	1.1146	1.0047	1.2827		0.7662	0.9972	0.8312	0.8407	0.9521	1.0684	0.931	1.4242	4.3516		0.8209	1.2651	0.7191	1.1163	0.8613	1.6631	1.1227	1.0212	1.4783
	873		0.6868	1.1258	0.7251	1.255	0.9044	1.0733	1.3368	1.2154	1.1522		0.7615	0.8015	0.7737	1.218	0.7822	1.0768	0.8203	1.5282	4.4144		0.8604	1.4545	0.7883	1.295	0.7604	1.7869	1.3651	0.8631	1.5478
	874		0.7879	0.9155	0.7724	1.4331	1.1432	1.0246	1.3808	1.0674	1.314		0.5889	0.8372	1.0362	1.1387	0.5957	1.1226	0.9353	1.1669	4.3505		0.861	1.4455	0.7413	1.3425	0.6625	1.5108	1.2925	1.0686	1.613
	875		0.9377	1.1084	0.362	1.3233	0.6297	1.1953	1.3322	1.0439	1.3025		0.8017	0.7804	0.7206	1.3551	0.9142	1.2756	0.9148	1.2745	4.7056		1.0364	1.4647	0.6858	1.3967	0.7598	1.6105	1.3412	1.2433	1.5946
	876		0.7404	1.0832	0.4379	1.4649	0.7955	1.094	1.1153	1.011	1.4845		0.8202	0.6849	0.8318	1.4415	0.8793	1.1147	0.9393	1.182	4.1906		0.9875	1.4081	0.8841	1.537	0.9071	1.7008	1.3912	1.0271	1.9465
	877		0.7478	1.1813	0.6168	1.3892	0.8443	0.9966	1.3857	1.0598	1.2782		0.7924	0.7943	0.865	1.1854	0.8324	1.2028	1.0575	1.2184	4.289		0.9401	1.3714	0.9552	1.2397	0.7172	1.8784	1.1791	1.0986	1.3172
	878		0.5607	0.9381	0.5156	1.5621	0.763	0.7979	0.9665	0.9692	1.2336		0.6567	0.7768	0.8161	0.9138	0.7399	1.0654	0.8905	1.364	4.0756		0.9552	1.407	0.8584	1.6805	0.7277	1.9358	0.9351	1.323	1.7623
	879		0.5134	1.0038	0.4669	1.6125	0.6687	0.7216	1.0627	1.0252	1.2569		0.9099	0.9026	0.6561	1.2314	0.7049	1.1441	0.8803	1.3222	4.5331		0.9033	1.2117	0.9137	1.4573	0.6155	1.7904	1.0908	1.2666	1.6759
	880		0.5324	1.0909	0.4186	1.2214	0.6122	0.852	1.2644	1.0004	1.2831		0.7317	0.8442	0.747	1.2041	0.7869	1.2537	1.0902	1.3982	4.3796		1.0623	1.3992	0.6793	1.1302	0.9893	1.5815	1.3709	1.4755	1.3797
	881		0.7207	1.0397	0.692	1.066	0.8287	0.938	1.2243	1.0965	1.4486		0.7978	0.9813	0.4739	1.201	0.6583	0.8001	0.827	1.3548	4.3425		0.8632	1.239	0.6998	1.3118	0.8292	1.5383	1.0623	1.1731	1.9353
	882		0.5185	0.9822	0.6598	1.665	0.723	1.0869	1.2621	0.9654	1.4631		0.7277	0.7345	0.8208	0.8497	0.5859	1.1151	0.7027	1.3533	4.5431		1.1219	1.2839	0.9133	1.2583	0.8862	1.8051	1.0959	1.2512	1.8307
	883		0.5486	1.0345	0.5354	1.2168	0.5669	0.768	1.2021	1.0257	1.167		0.6077	0.8236	0.9323	1.355	0.7781	1.1188	0.8799	1.3205	4.4182		1.0144	1.2783	0.5599	1.0813	0.8083	1.3684	1.1211	1.092	1.4615
	884		0.6358	0.9433	0.6168	1.0681	0.5661	0.9801	0.9444	0.8097	1.161		0.6785	0.822	0.8443	1.0494	1.083	1.3684	0.9407	1.3309	3.8293		0.8116	1.4005	0.7399	1.1612	0.7864	1.6388	1.0498	1.2437	1.907
	885		0.5539	1.1145	0.4278	0.8982	0.5006	0.9851	1.1941	1.1298	1.1013		0.7717	1.0273	0.9089	1.5509	0.7433	1.3509	0.9768	1.1867	4.5439		0.9201	1.2525	0.5482	1.0775	0.5702	1.5782	1.1877	0.9184	1.5236
	886		0.8722	1.2115	0.4504	1.3128	0.6756	0.9111	1.2653	1.2452	1.4421		0.8858	0.9706	0.675	1.31	0.6173	1.2492	0.8279	1.3408	4.0488		0.8921	1.1558	0.8154	1.4471	0.7412	1.6174	1.118	0.9783	1.536
	887		0.6682	1.1835	0.6583	1.136	1.2472	0.9545	1.6442	1.2583	0.9746		0.7707	1.1186	0.7801	1.6934	0.8219	1.0053	1.014	1.3552	4.039		0.8265	1.058	0.7107	0.9886	0.6664	1.4797	0.9931	1.0879	1.3659
	888		0.8129	1.3318	0.3518	1.4072	0.9595	0.9363	1.4903	0.8514	1.3129		0.8204	1.0531	0.8554	1.3985	0.4795	1.1805	0.68	1.428	3.9337		0.8899	1.4077	0.5901	1.5659	0.8084	1.628	1.2871	1.0473	1.6264
	889		0.5842	1.0352	0.4472	1.6687	0.5674	0.9442	1.1909	0.7541	1.4611		0.7508	0.8206	0.5821	1.5848	0.8023	1.0144	0.8028	1.2264	4.2393		1.153	1.3093	0.8418	1.9553	1.0098	1.7812	1.2666	1.113	1.6012
	890		0.6174	1.0637	0.5239	1.1915	0.6393	0.9471	1.1075	0.8321	1.2242		0.966	1.0844	0.6338	1.5108	0.6907	1.1901	0.8708	1.5426	4.1956		0.7815	1.1594	0.6795	1.3571	0.7613	1.6551	1.1723	0.9283	1.7719
	891		0.6543	0.8929	0.575	1.113	0.6991	0.855	1.115	0.9068	1.12		0.6693	0.9338	0.8041	1.1582	0.9353	0.9336	0.9075	1.4437	4.9537		0.9394	1.2767	0.7186	1.1992	0.6617	1.8347	0.8251	1.1599	1.6133
	892		0.74	1.077	0.5821	1.1019	0.8693	0.9985	0.9958	0.7437	1.2145		0.9437	0.9933	0.8756	1.6547	0.9217	1.2741	0.9986	1.3233	4.0422		0.913	1.2203	0.6535	0.846	0.5765	1.5876	1.1883	0.9118	1.635
	893		0.6518	1.1992	0.4665	1.4319	0.7856	0.8109	1.2229	0.8408	1.2238		0.7308	0.8311	0.9316	1.176	0.8104	1.1182	0.7974	1.3647	4.4776		0.9886	1.1357	0.7561	1.267	0.6508	1.671	1.0657	1.0224	1.3763
	894		0.4976	0.9843	0.6081	1.617	0.8605	0.9974	1.1771	0.7852	1.4863		0.7805	0.8789	0.9331	1.2111	1.0296	1.1574	0.8887	1.37	4.7703		0.8139	1.1267	0.6271	1.0416	0.5598	1.6671	0.926	0.9548	1.3787
	895		0.6546	1.0739	0.5282	1.0059	0.7789	0.8718	1.1679	0.7555	1.0367		0.6492	1.0096	1.0447	1.4246	0.9248	1.0394	0.9781	1.851	4.1203		1.0026	1.1075	0.9493	1.437	0.6305	1.7522	1.3182	1.1764	1.5174
	896		0.5779	0.9447	0.5227	1.5803	0.807	0.8588	1.0791	0.6981	1.4537		0.6501	0.9982	0.7934	1.4837	0.7043	1.0303	0.8811	1.5678	4.0608		1.005	1.3132	0.7141	1.2689	0.4314	2.0126	1.044	1.1547	1.6249
	897		0.7217	0.9997	0.494	1.1435	0.7913	1.0866	1.2814	0.7323	1.1781		0.8514	0.9326	0.7527	1.5275	0.6533	0.943	0.699	1.666	4.0407		1.1797	1.3299	0.7362	1.1529	0.7011	1.8985	1.143	1.3148	1.3474
	898		0.7243	1.0528	0.8206	1.3022	0.6568	0.8936	1.1798	0.76	1.3868		0.645	0.8747	0.6659	1.8153	0.4969	1.1788	0.7549	1.5986	3.9741		0.9935	1.2105	0.6224	1.2552	0.7887	1.7213	1.1652	1.187	1.6705
	899		0.636	0.9321	0.6762	1.0216	0.6895	1.0451	1.0181	0.9136	1.1357		0.6152	0.6604	0.6245	2.0468	0.8665	0.872	0.9634	1.3004	4.0717		1.1162	1.5302	0.6552	1.1751	0.5594	1.7594	1.3043	0.9669	1.4237
	900		0.6343	1.0407	0.5532	1.1062	0.5679	0.8716	1.0239	0.9465	1.123		0.7621	0.9616	0.8022	1.7115	1.0926	1.0679	1.0957	1.203	4.0597		1.0005	1.5916	0.6945	0.9556	0.8418	1.916	1.3399	1.1838	1.4733
	901		0.5818	1.0983	0.5105	1.5193	0.6953	0.7966	1.269	0.7492	1.6012		0.677	0.9025	0.7407	1.7719	0.678	1.0687	0.829	1.481	4.2838		1.004	1.3394	0.6795	1.0278	0.6006	2.054	1.0549	1.001	1.4713
	902		0.6779	1.0764	0.6397	1.7865	0.8334	1.0709	1.3119	0.8639	1.5516		0.7038	1.0121	0.8828	1.4006	1.0499	0.8634	0.9296	1.4071	4.2978		0.9507	1.3257	0.8299	1.5739	0.7756	2.0302	1.0713	1.0969	1.7941
	903		0.7504	1.2002	0.5365	1.761	0.7005	1.0859	1.1951	1.0321	1.4984		0.6276	0.602	0.9472	1.5181	0.4534	0.9121	0.7495	1.1657	4.0098		0.8386	1.3136	0.7251	0.7647	1.1043	1.8543	1.0887	0.9492	1.5007
	904		0.6504	1.171	0.5273	1.5628	0.4268	0.9885	1.244	0.8762	1.4815		0.5692	0.8311	1.0104	1.7909	0.9817	1.0155	0.9646	1.3991	4.1728		0.9825	1.2692	0.6901	0.9103	0.9319	2.1437	1.208	0.919	1.4138
	905		0.7814	1.1244	0.8087	1.7718	0.6239	1.2108	1.0937	0.8746	1.5653		0.5675	0.8674	1.191	1.4135	1.2168	0.822	1.194	1.1815	4.0431		1.0371	1.3586	0.8593	0.8642	1.0822	2.2613	1.2796	1.0852	1.4983
	906		0.6934	1.1753	0.579	1.7225	0.6176	0.9822	1.2649	0.8189	1.6138		0.7209	0.9348	1.1233	1.3262	0.9131	1.1325	0.9899	1.3558	4.4242		0.9078	1.2422	0.6023	1.4413	0.571	1.8271	0.8821	1.189	1.5945
	907		0.457	1.053	0.5157	1.5033	0.6911	0.8298	1.1326	0.8239	1.3745		0.7363	0.9876	1.1381	1.6389	1.34	1.2225	1.215	1.3188	4.5462		0.9552	1.3988	0.8924	1.2466	0.5908	2.0722	0.9667	1.1474	1.486
	908		0.5436	1.0014	0.5477	1.3196	0.8953	0.9529	1.1934	0.8717	1.5581		0.7815	0.8596	1.0911	1.6724	1.4235	1.0612	1.2555	1.2027	4.6368		1.0448	1.3463	0.6297	1.1001	0.7732	1.8809	1.1656	1.2949	1.6145
	909		0.6237	1.0172	0.4998	1.1314	0.5439	0.9644	1.0595	0.724	1.1161		0.6209	0.9197	1.0146	1.382	0.8518	0.8841	0.9236	1.3655	4.4905		1.0146	1.4016	0.7562	1.5169	0.8196	2.0067	1.1591	1.1574	1.824
	910		0.7542	1.1169	0.6395	1.2185	1.0455	0.8157	1.2259	0.84	1.2533		0.7333	0.7371	0.9394	1.8124	0.8749	0.9935	0.9775	1.3731	4.2488		1.0126	1.2594	0.8076	1.2735	0.7256	1.896	0.9366	1.0979	1.5055
	911		0.6909	1.1662	0.4666	1.0319	0.5683	0.9383	1.2684	0.7738	1.009		0.6648	0.6807	0.912	2.0607	0.7775	1.0438	0.8755	1.2252	4.3277		0.8216	1.3397	0.6312	1.1958	0.7726	1.9211	1.1701	1.1013	1.7344
	912		0.6397	0.9126	0.4511	1.3231	0.6319	0.8237	1.0726	0.7782	1.259		0.762	0.8783	0.7518	1.988	0.8811	0.9626	0.9525	1.3021	4.3988		0.8316	1.1158	0.9033	1.3426	0.7909	2.0795	0.9184	1.1925	1.6003
	913		0.6221	0.902	0.566	1.3365	0.7082	1.0122	1.1083	0.753	1.178		0.6607	0.9495	0.6683	1.4445	0.993	1.0854	1.1265	1.2875	4.1634		0.8718	1.1204	0.8598	1.3303	0.7398	1.6208	0.7658	1.1358	1.8472
	914		0.5996	0.9042	0.6604	1.2236	0.6257	0.9647	0.9317	0.7336	1.3051		0.7063	0.839	0.6889	1.4288	0.7548	0.9647	1.0298	1.407	4.5076		1.117	1.2316	0.8823	1.6915	0.8739	1.9563	1.1993	1.1095	1.7798
	915		0.5748	0.914	0.6237	1.5131	0.5334	1.1191	0.8963	0.7858	1.3083		0.6579	0.9611	0.6016	1.4337	0.9402	0.8461	1.1794	1.2506	4.1326		1.084	1.3024	0.901	1.7842	0.6253	2.1129	1.0294	1.1897	2.143
	916		0.64	0.9816	0.4994	1.457	0.8577	1.0899	1.2292	0.9078	1.3167		0.5858	1.0912	0.9448	1.3801	0.837	1.009	1.0138	1.3102	4.3568		1.0418	1.233	0.8974	2.1348	0.9362	1.8054	1.4083	1.1261	2.0227
	917		0.7424	1.158	0.4382	1.5599	0.8276	1.0663	1.1417	0.6757	1.3838		0.5065	0.8838	0.8902	1.5393	0.6545	0.9686	0.6974	1.4878	4.5173		0.8863	1.087	0.6333	1.2869	0.7337	1.5937	0.8662	1.0642	1.6373
	918		0.6523	0.9077	0.5099	1.3273	0.8543	1.0153	1.103	0.8161	1.2942		0.5183	0.7402	0.9488	0.9589	0.796	1.0135	0.8293	1.2663	4.3541		1.0129	1.3015	0.7963	1.2883	0.5803	1.8143	1.0447	1.1026	1.6454
	919		0.5292	1.0101	0.6158	1.0085	0.7105	1.0675	1.1626	0.8817	1.2512		0.6353	1.0044	0.8239	1.2427	1.0936	0.9514	1.1031	1.3025	4.6671		0.9787	1.2429	0.6224	1.2966	0.6144	1.8951	0.9155	1.2282	1.3464
	920		0.5413	0.8116	0.719	0.9698	0.7602	0.8718	1.0726	0.8317	0.9453		0.5732	1.0075	0.6628	1.3207	0.912	0.9636	1.1072	1.5967	4.5778		1.1189	1.3387	0.6702	1.3511	0.5557	1.9738	0.8238	0.9919	1.683
	921		0.6076	1.0618	0.611	1.2381	0.8382	0.9527	1.135	1.0127	1.342		0.7461	0.9539	0.6706	1.2541	0.8555	0.981	0.9255	1.3486	4.2438		0.9572	1.1506	0.7946	1.1997	0.5825	2.3509	0.8466	0.889	1.7877
	922		0.4193	0.82	0.7116	0.9271	0.6951	0.814	0.9561	0.8428	1.2171		0.6236	0.9741	0.9615	1.0456	1.1796	1.1764	0.9029	1.5289	4.484		1.0958	1.4174	1.0193	1.3145	0.8357	2.4379	1.117	1.1351	1.795
	923		0.5095	0.7174	0.7448	0.9186	0.6373	1.16	0.8898	0.8209	1.0328		0.4991	0.6925	0.74	1.5169	0.9917	1.318	1.0382	1.3442	4.1902		0.9775	1.1927	0.7817	1.5188	0.6079	1.7933	1.0509	1.2367	1.704
	924		0.5421	0.8265	0.8842	0.6988	0.9015	0.8882	0.9102	0.9656	1.0381		0.7742	0.9391	0.8159	1.8002	0.8717	1.1782	0.9513	1.5018	4.5177		0.9782	1.2832	0.6572	1.4122	0.5696	1.605	1.051	1.3065	1.5973
	925		0.5534	0.865	0.5767	0.8187	0.7796	1.1239	1.0017	0.9372	0.7358		0.618	0.9921	0.732	1.6141	0.502	1.0871	0.6983	1.393	4.46		0.7708	1.0873	0.6589	1.5124	0.7837	1.6818	0.9781	1.0751	1.717
	926		0.6619	0.8232	0.6555	0.6434	0.7387	1.108	0.8609	0.7695	1.0834		0.6449	0.8607	0.6859	0.9976	0.8874	1.1628	0.8834	1.2134	4.3912		0.778	1.1237	0.7113	1.2157	0.6188	1.6751	0.8927	0.881	1.5245
	927		0.771	0.5741	0.8078	0.7694	1.0213	1.2153	0.9452	0.9538	1.0791		0.7213	1.0236	0.7998	1.4064	0.9854	0.9171	1.0734	1.4096	4.2328		0.8763	1.1016	0.6036	1.5838	0.7345	1.647	0.9035	1.148	1.545
	928		0.5621	0.9266	0.471	0.8198	0.3054	1.1545	0.7455	0.9538	1.1981		0.6968	0.9092	0.8962	1.5049	0.9289	0.9299	1.1783	1.4131	4.6637		1.0468	1.1736	0.7509	1.9895	0.7403	1.7486	1.0507	1.1984	1.5351
	929		0.6596	0.8936	0.5295	0.892	0.5598	0.8811	0.8327	0.7702	1.2861		0.6804	0.9315	0.6997	1.3518	0.7014	0.9867	0.8851	1.4198	4.4832		1.0652	1.3287	0.507	1.8897	0.45	1.8536	0.8544	1.2528	1.682
	930		0.5928	1.0282	0.6837	0.9945	0.5576	1.3037	0.9717	0.7652	1.1886		0.5194	0.7531	0.7013	1.5422	0.691	1.0581	0.755	1.2491	4.3416		0.8668	1.0603	0.7145	1.7554	0.8002	1.4581	0.994	1.1081	1.7717
	931		0.4739	0.8872	0.6374	0.8874	0.6156	0.8831	0.9637	0.6988	1.3758		0.8643	0.8463	0.8911	1.088	0.5716	1.3261	1.0171	1.2649	4.3909		0.8589	1.1373	0.7588	1.7657	0.7841	1.7847	0.9523	1.206	1.7328
	932		0.6838	1.039	0.8811	0.8083	0.5387	1.2867	0.9296	0.8136	1.0061		0.6773	0.964	0.6316	1.4253	0.8045	1.0386	0.998	1.3289	4.3482		1.0797	1.0132	0.9175	1.9858	0.8459	1.5863	1.0834	1.2253	1.8929
	933		0.6387	0.9786	0.631	0.8765	0.5747	1.2261	1.0253	0.7596	1.2945		0.6881	0.7063	0.6683	1.0812	0.8766	0.8906	1.0758	1.3454	4.0784		1.166	1.1897	0.822	2.1292	0.8277	1.6357	1.1473	0.9745	2.0256
	934		0.6722	0.8953	0.8297	0.8002	0.7244	0.7869	0.9385	0.7494	1.2184		0.7403	0.7998	0.6591	0.9768	0.8264	1.0062	1.1591	1.4051	3.6186		0.7906	0.9937	0.6977	1.5811	0.7166	1.4054	0.8567	1.1304	1.5442
	935		0.7909	1.007	0.6381	0.9996	0.5679	1.0542	0.9688	0.8128	1.1792		0.7025	0.7878	0.7544	0.9419	0.9357	0.9124	1.2522	1.2061	4.0509		0.8882	1.1589	0.5785	1.6224	0.8941	1.7014	0.9289	1.0269	1.591
	936		0.7409	1.0802	0.6971	1.043	0.8822	0.9662	1.065	0.9158	1.2385		0.6978	0.8469	0.9749	1.2186	0.8037	0.9972	1.2077	1.3709	4.1322		1.0558	1.1053	0.8731	1.9419	0.4972	1.7374	0.9874	1.1673	1.8721
	937		0.6955	0.8822	0.5452	1.0766	0.6434	1.1246	0.9602	0.8185	1.0863		0.7695	0.8247	0.838	1.3026	0.5462	1.0441	0.9637	1.3636	4.1012		1.0929	1.1231	0.736	1.8338	0.6759	1.6042	1.0846	1.1764	1.966
	938		0.8073	1.098	0.65	1.0626	0.6436	1.0012	1.2066	0.7607	1.3812		0.5985	0.9978	0.9274	1.0342	0.5523	1.0233	0.8814	1.3668	3.6814		1.3306	1.1402	0.6456	1.7609	0.737	1.77	1.1486	1.0861	1.8038
	939		0.5849	0.9284	0.6756	1.0241	0.5892	0.9059	1.1364	0.8382	1.2203		0.7174	0.9361	0.8807	1.0053	0.861	1.0605	1.0668	1.1524	3.7765		1.0357	1.1924	0.6615	1.2148	0.669	1.5695	1.1678	1.2221	1.4479
	940		0.6886	1.0751	0.9061	1.0503	0.6612	1.0895	1.0766	0.7052	1.2192		0.5683	0.7178	0.6225	0.8739	0.6158	0.9735	0.9691	1.4897	4.0968		1.0176	1.3096	0.6514	1.654	1.0669	1.6559	1.1172	0.9759	1.7262
	941		0.7287	1.01	0.8717	1.009	0.6115	1.223	0.9964	0.7875	1.0717		0.6316	0.6983	0.6737	0.9318	0.6435	1.173	0.8177	1.2867	4.2106		0.9867	1.385	0.5698	1.5484	0.6003	1.4779	1.1996	1.0589	1.7982
	942		0.6568	0.9131	0.7359	0.6618	0.7995	1.1401	1.0266	0.7358	1.0752		0.8073	0.814	0.8659	1.2073	0.4563	1.3022	0.857	1.504	4.7051		1.0016	1.3054	0.5623	1.3168	0.6913	1.5112	0.9768	1.3362	1.4561
	943		0.6338	0.9984	0.6591	0.7983	0.9093	1.1089	1.2153	1.0035	1.1689		0.722	0.9274	0.7591	1.2302	0.5748	1.021	0.9276	1.4522	4.0738		0.9074	1.1773	0.7235	1.5936	0.6857	1.3792	1.0191	0.9975	1.7567
	944		0.6064	0.9582	0.7369	1.0231	1.0246	1.0329	1.1827	1.2335	1.4371		0.6267	0.7592	0.7108	1.137	0.5704	0.8277	0.7927	1.124	4.1692		1.0717	1.216	0.6102	1.7028	0.6294	1.4614	1.05	0.9294	1.9439
	945		0.7261	0.8072	0.8565	0.9426	0.8896	1.2175	1.0731	0.955	1.2741		0.6794	0.6905	0.7936	1.1486	0.454	1.0418	0.9588	1.2276	4.4255		0.7658	1.2439	0.782	1.6939	0.9265	1.4657	1.1318	1.0196	1.734
	946		0.4991	1.0378	0.5286	0.9072	0.9814	0.9166	1.3155	1.0426	1.191		0.5787	0.7725	0.7692	1.0361	0.7179	1.1036	0.8185	1.4587	4.3171		0.8599	0.9503	0.6818	1.2361	0.7506	1.5293	1.0245	0.6801	1.6618
	947		0.5091	1.0523	0.6998	1.2653	0.8595	0.804	1.2818	1.0143	1.5241		0.6054	0.7673	0.885	1.0962	0.6607	1.4389	0.834	1.3549	4.5898		1.0135	1.4201	0.6554	1.1968	0.8589	1.7721	1.2034	1.1859	1.6103
	948		0.6036	1.0655	0.4733	1.2886	1.0227	0.7662	1.2733	1.0239	0.9969		0.5693	0.6679	0.7271	1.0571	0.6133	1.0814	0.7874	1.2055	4.3796		1.0273	1.2415	0.8926	0.7527	0.8466	1.8802	0.9765	0.998	1.1855
	949		0.6933	1.0731	0.5611	1.2806	0.9248	0.9966	1.3491	1.1048	0.9437		0.6891	0.8764	0.8448	1.1053	0.515	1.4241	0.7566	1.0978	4.6718		0.8409	1.2292	0.7639	0.6411	0.7672	1.7991	1.1846	0.8304	1.4576
	950		0.518	0.9052	0.7413	1.1485	0.7568	1.209	0.9689	1.0864	1.2333		0.6423	0.7702	0.8526	1.3507	0.7088	1.399	0.8948	1.5463	4.0588		0.8411	1.2794	0.9169	0.8719	0.9339	1.6532	1.2769	0.9597	1.6681
	951		0.6111	1.1795	0.4314	1.5946	0.9027	0.8814	1.3491	1.1286	1.4633		0.7208	1.0009	0.9126	1.1481	0.9645	1.4808	0.8645	1.3018	4.4906		1.0209	1.3826	0.9178	0.9678	0.7531	1.8605	1.2278	0.9232	1.5185
	952		0.5678	1.1583	0.4431	0.9622	0.587	0.744	1.1921	1.019	1.1447		0.6738	0.878	0.8134	1.1239	0.7899	1.124	0.7758	1.1503	4.4582		0.7548	1.3107	0.6945	0.8109	0.8071	1.5856	1.1385	0.9993	1.2401
	953		0.5584	1.2607	0.396	1.6271	0.4633	0.9784	1.3176	0.9972	1.5195		0.8167	0.8896	0.8204	1.2893	0.648	1.2144	0.863	1.316	4.4145		1.0059	1.2968	0.5807	1.2646	0.8524	1.559	1.3012	1.174	1.6232
	954		0.5529	0.8603	0.4204	1.5531	0.7157	1.1737	0.8491	1.0596	1.263		0.7376	1.1304	0.6812	0.9555	0.7561	1.3705	0.8871	1.7893	4.6197		1.0918	1.39	0.7647	1.0023	0.6569	2.1816	1.0443	1.1593	1.1938
	955		0.7039	0.9273	0.6262	1.6787	0.6968	0.8954	1.0829	0.9659	1.5059		0.7348	1.0276	0.9894	1.0858	1.1482	1.0315	1.2544	1.1324	5.2512		0.9662	1.3113	0.8897	1.1732	0.5848	1.893	0.7753	1.028	1.5844
	956		0.659	1.0965	0.5423	1.305	0.7044	0.9241	1.2298	1.1043	1.442		0.4782	0.8636	0.8171	0.8034	0.7697	1.3552	0.7132	1.2904	6.1657		1.0865	1.5479	0.623	1.1932	0.8336	1.6147	1.1286	1.0706	1.5964
	957		0.728	1.1093	0.7506	1.8553	0.8952	0.9979	1.6219	0.8768	1.6357		0.7209	0.8482	0.9738	1.1324	1.0379	1.2923	1.044	1.1356	5.9536		0.6453	1.166	0.752	1.1739	0.7291	1.5516	0.8555	0.951	1.4497
	958		0.6537	1.1103	0.9624	1.9774	1.062	1.0417	1.362	0.9525	1.772		0.7562	1.1063	0.7214	1.1861	1.0604	1.232	1.1872	1.6038	6.7799		0.8991	1.1753	0.7639	0.7133	0.543	1.8457	1.0041	0.8767	1.3549
	959		0.5915	1.1505	0.8521	1.6329	1.0972	1.0577	1.5675	0.9765	1.5362		0.969	0.8973	0.731	0.9551	0.7203	1.2495	0.9752	1.4688	5.8049		0.829	1.3022	0.8883	1.2153	0.6884	1.8476	1.1066	1.144	1.5123
	960		0.5341	0.8956	0.7478	1.4385	0.8874	0.9337	1.2577	0.8525	1.3958		0.734	0.9372	0.8928	1.4168	1.0233	1.1925	1.0736	1.55	6.3052		0.9318	1.2686	0.6848	0.6183	0.6317	1.7921	0.9838	1.3067	1.2162
	961		0.6123	1.0841	0.7278	1.591	0.8007	1.2542	1.3286	0.9099	1.5482		0.6925	0.9583	0.7165	1.0121	0.9602	1.1462	1.0938	1.2593	6.3788		1.0028	1.3867	0.8381	1.6813	0.8324	1.7482	1.1535	1.0842	1.4622
	962		0.5848	1.3004	0.4123	1.6341	0.779	0.9294	1.5938	0.7957	1.5549		0.6889	0.9383	0.7742	1.0903	0.8055	1.1849	1.0765	1.1878	6.1807		0.7402	0.9744	0.7207	0.7568	0.7211	1.5157	1.0398	0.9564	1.0152
	963		0.5798	1.1871	0.4088	1.8002	0.5281	1.0921	1.3069	0.8488	1.6078		0.6848	0.7604	0.8637	1.3484	0.7674	1.1836	0.9583	1.0905	6.2324		0.9859	1.2294	0.7924	0.9543	0.7217	1.7903	1.14	0.9767	1.1826
	964		0.534	0.9683	0.3859	1.0469	0.5282	0.7784	1.0909	0.7386	1.0562		0.7885	0.8212	0.7719	1.1369	0.6991	1.1374	0.9066	1.3928	6.0907		0.826	1.4526	0.9552	1.2761	0.5386	1.8088	1.1658	0.9242	1.3777
	965		0.4655	1.0959	0.5309	1.6157	0.7117	1.0056	1.2864	0.8329	1.5004		0.7108	0.9567	0.8635	1.2191	0.9551	1.2666	0.9585	1.4467	5.3093		0.8114	1.4427	1.0549	1.0428	0.7593	1.498	1.2597	0.9443	1.2302
	966		0.562	1.2475	0.4947	1.006	0.6718	1.2451	1.1583	0.7309	1.3338		0.6479	1.1617	0.9776	1.5019	0.8384	1.3232	1.1058	1.4175	4.9793		1.2297	1.3141	0.8322	1.4939	0.7103	1.8008	1.1243	1.1775	1.5176
	967		0.816	1.5067	0.5534	1.4308	0.9577	1.3767	1.5168	0.821	1.6468		0.6909	0.8175	0.9195	1.4438	0.8531	1.2258	1.018	1.4587	4.7354		0.8265	1.2702	0.9369	2.0148	1.164	1.4756	1.5268	1.3565	1.8268
	968		0.7882	1.123	0.606	1.0788	0.8378	1.4012	1.1472	0.9633	1.0258		0.7388	0.9657	1.0015	1.0936	0.5593	1.4425	0.9002	1.5909	4.0384		1.0795	1.3452	0.8631	1.2962	0.7286	1.8891	1.3	1.1361	1.2902
	969		0.6005	1.1435	0.5976	1.271	0.6763	1.1352	1.2224	0.9373	1.456		0.5455	1.0306	0.9855	1.0853	1.0024	1.3029	0.9795	1.5842	4.4194		1.1404	1.41	0.7064	1.0916	0.8001	1.6642	1.1841	1.3652	1.1463
	970		0.658	1.1235	0.4585	1.0827	0.5769	1.1039	1.3461	0.8535	1.3676		0.4605	0.8631	0.8663	1.26	0.5753	1.0935	0.8687	1.2471	4.5589		0.9986	1.491	0.9154	1.2162	1.1447	1.6196	1.5909	1.1392	1.433
	971		0.7209	1.0623	0.6812	1.391	0.6133	1.1777	1.3746	0.946	1.6578		0.6748	0.9363	0.8031	1.2084	0.9094	1.3654	0.8745	1.3192	4.0591		1.1007	1.3752	0.6865	1.8441	1.2035	1.2448	1.5931	1.4656	1.8041
	972		0.6168	1.1374	0.6405	1.367	0.7903	0.9932	1.2503	0.8737	1.4242		0.5759	0.8023	0.8401	1.0574	0.6829	1.0781	0.8876	1.2925	4.5313		0.8423	1.2073	0.5184	1.5268	0.7324	1.4855	1.2219	1.1998	1.6238
	973		0.641	1.0536	0.5239	1.3241	0.5987	1.2316	1.2327	0.7714	1.2604		0.6636	0.874	0.8925	0.7619	0.6923	1.0778	0.7892	1.3624	4.9307		0.8955	1.394	0.6629	1.17	0.9776	1.6101	1.1728	1.2131	1.0679
	974		0.5574	0.9233	0.4735	1.4769	0.8314	0.944	1.1992	0.8243	1.097		0.6106	0.9974	0.7866	0.9942	0.5955	1.053	0.8801	1.4466	4.1099		0.9827	1.2624	0.7732	1.1334	0.5429	1.7012	0.8915	1.1115	1.478
	975		0.5726	0.9516	0.7107	1.9191	0.7586	1.0022	1.3182	0.8286	1.3067		0.5546	0.8688	0.6628	1.1159	0.6635	0.8723	0.9028	1.4473	4.3562		0.9946	1.4763	0.7278	1.2574	0.6726	1.5694	1.0931	1.0197	1.475
	976		0.6019	1.2777	0.5264	1.1409	0.7873	0.9937	1.5038	0.8059	1.2593		0.7046	0.9436	0.9346	1.2166	0.9304	1.1535	0.9319	1.5128	3.684		1.0976	1.3905	0.9124	1.4207	0.9826	1.8833	1.2422	1.0749	1.5101
	977		0.5728	1.132	0.5479	1.7877	0.6966	1.1665	1.4651	0.8815	1.5337		0.5764	0.8682	0.6834	1.1066	0.6205	1.0937	0.8063	1.3471	4.5757		1.2848	1.3207	0.8553	2.1242	0.905	1.6309	1.3217	1.3091	1.75
	978		0.7926	1.2576	0.5482	1.7968	0.8969	0.9119	1.4769	0.67	1.565		0.6868	1.1171	0.5599	1.2192	0.6194	1.1538	1.0514	1.399	4.6625		1.2107	1.3026	0.6887	1.4371	0.7528	1.7768	1.4637	1.0315	1.3142
	979		0.5082	0.9866	0.6044	1.6573	0.6431	0.9944	1.3173	0.8785	1.3777		0.6766	1.177	0.6743	1.4445	0.9153	0.9311	1.1233	1.4907	4.3695		1.1674	1.3148	0.716	1.2172	0.7824	1.5054	1.2747	0.9366	1.524
	980		0.7467	0.9475	0.6039	1.187	0.6972	1.164	1.0306	0.9903	1.3485		0.6242	1.2527	0.9585	1.7868	1.1247	1.0642	1.2752	1.4252	4.1737		1.0523	1.4663	0.9	1.2687	0.8722	1.6364	1.1002	1.1964	1.5925
	981		0.5286	1.0715	0.8222	1.2311	0.6248	1.3061	1.3204	0.8956	1.3387		0.6419	1.2604	0.9337	1.3741	0.9764	0.9484	1.2225	1.4512	4.5596		1.0631	1.2841	1.1311	0.9656	0.7934	1.8952	1.2092	1.1358	1.4056
	982		0.5323	1.1453	0.638	1.4119	0.6872	0.9858	1.1521	0.9568	1.4098		0.696	0.9289	1.2025	1.5545	0.8805	1.111	1.0497	1.3423	4.7601		1.0811	1.3207	0.8136	1.0301	0.9032	1.3772	1.2993	0.9745	1.1502
	983		0.7373	1.067	0.6413	1.4946	0.7	0.9649	1.335	0.8346	1.1522		0.7672	0.9045	1.0143	1.6874	0.6405	1.1698	0.8897	1.4375	4.2017		1.0269	1.0601	0.8292	0.9937	1.1436	1.5042	1.2094	0.8486	1.2639
	984		0.813	1.1722	0.4627	1.414	0.8456	0.9665	1.2525	0.755	1.3853		0.5934	1.0195	0.858	1.3653	0.4954	1.0073	0.8502	1.4905	4.2166		1.1434	1.3728	0.8009	0.7354	1.0135	1.6222	1.3378	0.9703	1.2604
	985		0.6488	1.1045	0.6763	1.5134	0.7855	0.804	1.1267	0.8559	1.2796		0.4362	1.0289	0.7227	1.4729	0.9166	1.1079	0.9099	1.4504	4.8022		1.1186	1.2238	0.9143	1.0741	0.9075	1.7326	1.2778	0.9921	1.3169
	986		0.6412	0.9675	0.6141	1.1977	0.5476	1.0919	1.2617	0.8242	1.4778		0.5557	0.9147	0.8531	1.4734	0.7646	1.1637	0.9539	1.3237	4.2811		0.991	1.0323	0.7729	1.4675	0.9026	1.5754	0.9936	0.9868	1.1384
	987		0.7048	1.1657	0.7648	1.1765	0.94	1.01	1.4428	0.8809	1.3833		0.6772	1.1133	1.1232	1.2294	0.9358	1.3107	1.1663	1.5447	4.4463		0.9479	1.2472	0.7621	1.0098	0.8075	1.7292	1.0005	1.2384	1.4806
	988		0.6726	1.2587	0.6181	1.2039	0.9222	1.247	1.429	0.9313	1.3269		0.4806	1.0715	0.7192	1.408	0.9689	0.8155	1.1161	1.1738	5.114		0.9999	1.5233	0.6662	1.0838	0.7173	1.7882	1.2488	1.0604	1.2124
	989		0.683	1.03	0.6861	1.0696	1.1532	0.971	1.6593	0.8152	1.1302		0.7645	1.022	0.9111	1.5976	1.5072	1.0281	1.4238	1.2313	4.2343		1.0467	1.474	0.7925	0.9822	0.7914	1.5558	1.2011	1.3538	1.5466
	990		0.6872	1.0426	0.5627	1.1473	0.7637	0.9494	1.0233	0.8052	1.0706		0.5959	0.9595	0.9836	1.3438	0.9321	0.9973	1.0958	1.3329	4.6225		1.0035	1.362	0.8253	0.9195	0.8713	2.0132	1.1337	1.0642	1.9698
	991		0.7525	1.0883	0.5238	0.8175	0.824	1.2018	1.1387	1.0506	0.905		0.6072	1.0567	0.6423	1.537	0.5906	0.8629	1.0672	1.1205	4.2669		0.9187	1.1917	0.7813	0.9945	0.9965	1.7486	1.3755	0.9267	1.4429
	992		0.6043	1.1707	0.5925	0.9281	0.5873	0.9351	1.2288	0.8941	1.2505		0.6585	0.949	0.9832	2.2164	0.788	1.0616	0.9821	1.2389	4.3153		0.9444	1.3369	0.7933	0.8377	0.5923	1.8227	1.1408	1.2667	1.5728
	993		0.7788	1.0155	0.5384	0.8889	0.601	1.0018	1.139	0.8009	1.2638		0.8811	1.0631	1.0834	1.5318	1.055	1.1234	1.0652	1.2503	3.7293		1.0651	1.6776	0.7238	1.138	0.7432	1.7616	1.3437	1.1332	1.3693
	994		0.6379	1.0599	0.6604	1.1329	0.895	0.8867	1.1212	0.8343	1.0482		0.8715	0.9685	0.9491	1.4616	0.7876	1.1547	1.0212	1.122	4.2894		1.014	1.4223	0.7813	0.8295	0.7648	1.6374	1.1105	1.0314	1.3756
	995		0.8102	1.1514	0.7746	0.9394	0.798	1.1474	1.1735	0.929	1.3295		0.7202	1.0164	0.9485	1.5024	0.5807	1.1763	0.8633	1.1233	3.53		0.9882	1.3602	0.4503	1.0032	0.6609	1.1711	1.208	1.1289	1.3361
	996		0.6986	1.1451	0.6461	1.2558	0.5557	1.1751	1.1211	0.7848	1.3713		0.6864	0.8572	1.0334	1.6568	1.1573	1.0532	1.1723	0.9658	4.4564		1.1912	1.8048	0.6538	1.0657	0.6116	1.5857	1.5505	1.0713	1.2355
	997		0.7322	0.9774	0.5123	0.8015	0.7309	1.185	1.1773	0.7787	1.3782		1.0236	1.3074	0.8357	1.2009	1.2193	0.978	1.2619	1.0233	4.3336		1.1565	1.4941	0.6104	1.0128	0.6045	1.422	1.3427	1.2073	1.3866
	998		0.6718	1.1566	0.4496	0.9455	0.4553	1.0414	1.3468	0.6815	1.1756		0.653	1.3687	1.0155	1.3544	0.9662	0.976	1.1499	1.1509	4.4503		1.1816	1.5173	0.8828	1.0237	0.7297	1.3951	1.3492	0.927	1.1405
	999		0.6352	0.8742	0.7443	0.7922	0.5122	1.2021	0.9836	0.857	1.3388		0.6254	0.9523	0.8634	0.9401	0.6823	1.1311	0.871	1.107	4.3097		0.9004	1.3381	0.4061	1.1408	0.7277	1.3474	1.1868	0.9671	1.1471
	1000		0.4604	0.9624	0.4939	0.7142	0.6535	0.9995	1.0371	0.7948	1.0488		0.6269	0.9304	1.0377	1.4389	0.9379	0.8803	1.2295	0.9888	4.1834		0.908	1.2406	0.5996	1.0039	0.7696	1.5037	1.1051	1.006	1.342
	1001		0.6463	1.032	0.6398	1.1247	0.768	1.0124	1.1016	0.7775	1.2316		0.5325	0.7463	0.8897	0.9698	0.7695	0.968	0.9727	0.7992	4.1726		0.7939	1.0096	0.6292	0.728	0.767	1.2808	1.0281	0.7378	1.1794
	1002		0.7731	1.3956	0.5827	1.4463	0.7081	1.0554	1.4809	0.7433	1.1498		0.5358	0.9022	0.9641	0.8087	0.7127	0.9876	0.8621	0.8748	4.2698		0.9034	1.4152	0.5643	0.9338	0.9304	1.4073	1.3215	0.8917	1.0635
	1003		0.5936	1.0608	0.7855	1.3595	0.7518	1.2745	1.1055	0.8115	1.2453		0.5676	0.9407	0.8685	1.1798	1.0456	0.9826	1.0698	0.8449	4.3599		0.831	1.2044	0.4639	0.8747	0.8083	1.4777	1.1009	0.8508	1.1871
	1004		0.7776	0.9841	0.5636	1.2423	0.6885	1.1674	0.9537	1.2098	1.3286		0.7444	0.7404	0.9123	1.4262	1.134	0.9457	1.0793	0.743	4.2926		0.7474	1.0397	0.6952	1.0711	0.8529	1.5013	1.1432	0.7994	1.3438
	1005		0.7549	0.9584	0.5807	0.9077	0.4608	1.0082	0.872	0.84	1.1767		0.8105	0.9036	0.9709	1.3569	0.8697	1.057	0.9804	0.9201	5.0453		0.9767	1.2243	0.7853	1.0148	0.9842	1.4252	1.2308	0.9274	0.9924
	1006		0.6893	0.9594	0.7126	0.8421	0.7339	1.0562	0.9471	0.8517	1.1824		0.5231	0.6418	0.9766	1.8173	0.9256	0.8498	1.1133	0.9722	3.4042		1.0664	1.4517	0.604	1.074	0.7302	1.569	1.4244	0.8048	0.9465
	1007		0.5241	0.8509	0.5302	1.3501	0.6772	1.0352	0.9182	0.8929	1.5958		0.6183	0.7623	0.9837	1.1731	1.0932	0.9074	1.0055	1.0116	3.9993		1.1272	1.5872	0.4783	0.8127	0.7689	1.4784	1.5215	0.8078	0.9384
	1008		0.5925	0.9946	0.7615	1.0919	0.5365	1.2733	0.9122	0.8616	1.2904		0.5466	0.8154	0.5648	0.9589	0.6122	0.8074	0.8059	1.0575	4.0839		1.127	1.3824	0.5278	0.9447	0.6449	1.3964	1.3947	0.8803	1.0127
	1009		0.8779	1.071	0.8643	1.9085	0.4386	1.2276	1.0964	1.0095	1.4078		0.414	0.7768	0.8523	1.5305	0.9089	0.9216	1.1222	0.9177	4.1413		1.4115	1.5263	0.6099	1.025	0.8366	1.7354	1.5557	0.8714	1.4604
	1010		1.0353	1.1266	0.9391	1.2675	0.4619	1.482	1.0491	0.8317	1.4086		0.7461	0.9798	1.0043	1.3913	0.9883	0.9372	1.0104	0.8076	3.9503		1.1135	1.4204	0.7116	1.0654	1.1043	1.4004	1.7257	0.892	1.1983
	1011		0.6438	0.9659	0.764	1.32	0.6239	1.2375	0.8253	0.8215	1.4911		0.7117	1.0009	0.8583	1.3025	0.7461	1.2309	1.0255	0.8817	4.4513		1.1805	1.5184	0.5527	1.1852	0.7682	1.4042	1.535	0.8237	1.7319
	1012		0.786	0.9944	0.8447	1.2837	0.5624	1.1042	0.7992	0.8676	1.1074		0.6995	0.7461	0.7655	1.4537	0.5999	0.9633	0.8957	0.9723	3.902		1.0528	1.6103	0.7678	1.2293	0.9364	1.4741	1.5709	0.8912	1.1257
	1013		0.7732	1.2499	0.7178	1.3361	0.6331	1.2188	1.112	1.0491	1.2375		0.5348	0.8778	0.8509	1.0916	0.7016	0.9972	0.8265	0.8225	3.7378		1.0369	1.2871	0.8193	0.936	1.1518	1.6781	1.4914	0.7127	1.2882
	1014		0.7176	0.9432	0.622	1.6614	0.3591	0.9436	1.089	0.8645	1.2413		0.71	0.8634	0.9494	1.1475	0.9309	1.2173	1.0794	0.8842	3.6314		0.7745	1.2914	0.5989	1.0169	0.7118	1.3993	1.2009	0.7653	1.3437
	1015		0.8022	0.9295	0.6306	1.443	0.8535	1.2435	0.9122	0.8913	1.4257		0.7584	0.8761	0.9284	1.1356	1.0399	1.0256	1.1731	0.8347	3.8487		1.043	1.3878	0.723	1.0527	0.7835	1.8885	1.4603	0.9012	0.9126
	1016		0.6692	1.097	0.823	1.3496	0.9759	1.0188	1.1864	0.9491	1.4308		0.6605	0.878	0.7347	0.6044	1.1795	1.0126	1.2648	0.713	4.0547		0.734	1.1099	0.7612	0.7719	0.8925	1.9237	1.2404	0.8079	1.0682
	1017		0.67	1.1038	0.9184	1.127	0.8962	1.3602	1.2126	0.8128	1.3944		0.5336	0.8532	0.7888	0.7629	0.7789	1.2837	1.0778	0.8245	3.7824		0.8518	1.3338	0.5646	0.7185	1.0245	1.5484	1.4913	0.9139	1.0028
	1018		0.8428	0.9545	0.9498	1.3788	0.9413	1.1137	1.11	1.0071	1.5973		0.5062	0.9396	0.668	0.8687	0.7243	1.0879	1.0113	0.7388	4.3736		0.7869	1.2255	0.8	0.8971	0.9224	1.9467	1.2391	0.9457	1.0212
	1019		0.8929	1.0532	1.0734	1.501	0.7406	1.2511	1.1462	0.9488	1.4697		0.4616	0.8568	0.7201	0.9919	0.9243	1.0874	1.1355	0.7769	4.6275		0.953	1.2343	0.6215	0.789	0.8763	1.5437	1.3082	1.0311	0.8632
	1020		0.7726	1.2085	1.0602	1.6788	0.7115	1.2785	1.1394	1.1501	1.4892		0.8843	0.9576	0.7023	0.8989	0.7089	1.4226	0.8701	0.8663	4.6447		0.7251	1.2917	0.907	0.8212	1.1843	1.3306	1.3364	1.1334	1.3524
	1021		0.5718	1.0386	0.5124	1.199	0.8925	0.8799	1.3724	1.003	1.5607		0.5841	0.8138	0.759	1.2323	0.9741	1.0945	0.9546	1.0053	4.7494		0.9963	1.2512	0.6821	0.9608	0.6933	1.2816	1.3446	0.9829	0.9523
	1022		0.608	0.9402	0.6568	1.0581	0.8134	1.2573	1.2428	0.9529	1.2166		0.5469	0.7952	0.7079	0.8282	0.5885	1.0818	0.8721	1.062	4.8052		0.8443	1.3082	0.6064	0.887	1.0436	1.5936	1.3325	0.8876	0.6794
	1023		0.796	1.2674	0.4975	1.1706	0.5687	1.1992	1.3085	0.8792	1.3267		0.5142	0.6063	0.941	1.6948	0.8026	1.2942	0.9511	0.8754	4.9391		0.9225	1.2443	0.8243	0.6863	0.8088	1.9429	1.2555	1.0929	0.986
	1024		0.8243	1.2315	0.8033	1.3475	0.5757	1.1349	1.2031	1.0173	1.5727		0.5307	0.7309	0.7918	1.0722	0.6682	1.1358	0.9442	1.0247	4.4182		1.0372	1.2516	0.7522	0.7712	1.0109	1.8035	1.4182	0.753	1.1253
	1025		0.7966	1.0529	0.6589	1.004	0.529	1.0523	0.9666	1.0447	1.033		0.6424	0.6261	0.6014	1.4418	0.7057	0.8373	0.8477	1.006	4.1423		0.7539	1.1628	0.7117	0.6213	0.8713	1.6041	1.1915	0.8514	1.0245
	1026		0.6664	1.2654	0.7571	1.3866	0.8343	1.0932	1.2927	0.8703	1.0947		0.6496	0.5773	0.6888	1.2294	0.6271	1.2118	0.7398	1.0663	3.642		0.7126	0.9039	0.5321	0.6909	0.6839	1.505	1.0887	0.8273	0.6605
	1027		0.7716	0.9582	0.5151	1.531	0.7244	0.9553	0.9143	0.9389	1.472		0.5382	0.7432	0.5773	1.1422	0.7292	0.8712	0.8474	1.0149	4.402		0.8732	1.1927	0.8011	0.866	0.8835	1.9505	1.1258	0.8422	1.0966
	1028		0.7365	0.9885	0.638	1.2814	0.5457	1.048	1.0671	0.8471	1.2161		0.5025	0.6765	0.7678	1.3471	0.633	0.7642	0.7918	1.0412	4.8618		0.6717	1.2133	0.7669	0.8441	0.6397	1.703	1.1573	0.8295	1.2185
	1029		0.6746	1.2209	0.7287	1.8644	0.9298	1.2332	1.3679	0.9179	1.3086		0.7111	0.6937	0.8081	1.2941	0.9064	1.2465	0.8942	1.0844	5.1475		0.8662	1.1307	0.6696	1.1388	0.7406	1.4981	1.0045	1.0424	1.4473
	1030		0.7938	1.2977	0.653	1.7256	1.0461	1.1213	1.6035	1.005	1.6203		0.5044	0.629	0.6518	1.162	0.6635	0.9093	0.7377	1.047	4.8963		0.706	1.2426	0.6131	0.9947	1.1559	1.483	1.0427	0.6877	1.4083
	1031		0.8866	0.993	0.6677	1.5673	0.8415	0.9819	1.1573	1.1995	1.1638		0.5494	0.7139	0.8119	1.2313	0.9267	0.9374	0.8838	1.041	4.9276		0.9494	1.4314	0.7572	1.2737	0.9903	1.8219	1.26	0.7662	1.6505
	1032		0.9355	0.9785	0.801	1.1229	0.7811	1.1498	1.0291	1.0081	1.9091		0.557	0.6116	0.9494	1.1776	0.9173	0.8885	0.9679	0.974	5.0043		0.8845	1.4142	0.7636	1.0061	0.9491	1.6187	1.4904	0.9408	1.6159
	1033		0.6946	0.9397	0.7495	1.3653	1.0928	0.9899	1.5677	0.9097	1.4229		0.5291	0.5897	0.9225	1.1338	0.7373	0.9157	0.9868	0.8108	4.9079		0.8065	1.1455	0.5051	1.0301	0.691	1.5134	1.1985	1.0637	1.466
	1034		0.6746	0.9126	0.4907	1.5289	1.0686	0.9973	1.4075	0.876	1.2432		0.7188	0.7228	0.843	1.4821	0.9215	1.1509	1.1144	0.854	4.9591		0.7044	1.2743	0.5658	1.1092	0.4844	1.6329	1.2949	0.8262	0.9071
	1035		0.7315	0.9484	0.7753	1.4669	0.9049	0.8634	1.2985	0.9375	1.3499		0.622	0.7299	1.0488	1.8865	0.9602	1.0298	1.0557	1.0821	5.2605		0.9689	1.3639	0.6862	0.8928	0.5691	1.5409	1.1709	0.8891	1.1766
	1036		0.7073	0.9901	0.7747	2.047	0.9824	1.0643	1.229	0.8072	1.5264		0.6475	0.7008	0.7782	1.2845	0.9842	1.3194	1.1678	0.9061	5.0949		0.7264	1.3124	0.7254	0.6526	0.6775	1.4076	1.1536	0.9603	1.0317
	1037		0.7821	1.1618	0.6507	1.9447	0.7127	1.009	1.1993	0.9793	1.5212		0.3946	0.6295	0.9051	1.9985	0.8067	1.0696	0.9418	0.9893	5.1108		0.9201	1.2934	0.6578	1.2368	0.4837	1.7089	1.2741	0.8321	1.1217
	1038		0.7191	0.9884	0.4432	1.6925	0.747	0.9987	1.2369	0.8577	1.6372		0.465	0.7293	0.7917	1.4674	0.8158	1.0816	0.8753	0.7304	5.3233		0.7195	1.5047	0.8563	1.075	0.6883	1.6167	1.1472	0.9941	1.5041
	1039		0.7663	0.9556	0.6049	1.6734	1.054	0.9092	1.3431	0.9595	1.6838		0.6687	0.7072	0.7421	1.2553	0.7637	1.137	1.0069	0.8941	4.992		0.7515	1.2616	0.8171	1.2808	0.9818	1.9201	1.0939	1.0313	1.4809
	1040		0.7859	1.0512	0.7728	1.9223	0.8361	1.015	1.0481	1.1333	1.6841		0.5831	0.594	0.9072	1.6784	1.0913	0.9797	1.2096	1.0315	5.0097		0.834	1.1579	0.7628	1.214	0.9762	1.6233	1.2796	1.0129	1.3235
	1041		0.7324	1.0237	0.5894	1.6603	0.6769	0.9953	1.0737	1.1432	1.6058		0.5454	0.8997	0.63	1.7386	0.8277	1.2788	1.1289	0.8695	5.0024		0.8717	1.382	0.7447	1.0269	0.8073	1.6167	1.2921	0.9512	1.4479
	1042		0.6338	0.9814	0.3135	1.5236	0.6646	0.7137	0.929	0.8481	1.3749		0.7825	0.6727	0.709	2.1452	0.899	1.0988	0.9498	0.998	4.5302		1.0679	1.2817	0.5539	0.9168	0.8795	1.549	1.2747	0.8748	1.0249
	1043		0.7787	1.0753	0.8129	1.4999	0.6516	1.1171	0.9188	0.8849	1.6146		0.6292	0.7246	0.8385	1.8849	0.8139	1.1501	0.9314	0.9698	5.0745		0.8103	1.2655	0.6956	1.1102	0.8717	1.7576	1.3874	0.8142	1.1948
	1044		0.6902	1.0484	0.4358	1.3873	0.943	0.7593	0.9967	0.7991	1.7509		0.5855	0.5916	0.6493	1.2437	0.6584	0.9203	0.8093	0.9214	5.2489		0.7189	1.2555	0.7852	1.1174	0.9431	1.7918	1.3898	1.0086	1.4367
	1045		0.7789	1.0706	0.6412	1.7018	0.8283	1.0722	1.205	1.0816	1.2997		0.443	0.6873	0.5378	1.3635	0.692	0.8485	0.6812	0.9632	5.2543		0.6216	1.085	0.6493	0.9047	0.7982	1.8564	1.1901	0.8287	1.2156
	1046		0.787	1.2201	0.5762	2.0142	0.6508	1.0978	1.3611	0.9222	1.2516		0.5244	0.7715	0.7459	1.9133	0.6175	0.7784	0.8129	0.9073	5.2959		0.8049	1.3196	0.5796	1.069	1.0798	1.655	1.3255	0.8002	1.4416
	1047		0.8236	1.2382	0.8638	2.0087	1.1679	1.1778	1.6367	1.0964	1.5218		0.5779	0.7252	0.5369	1.2156	0.604	0.8833	0.9936	0.8951	5.4879		0.9388	1.3633	0.7187	0.8289	0.9535	1.7197	1.542	0.8309	1.6082
	1048		0.7696	1.1313	0.858	1.5631	0.756	1.0332	1.3528	0.8478	1.2036		0.5489	0.7554	0.7843	1.6108	0.9371	0.8067	1.1918	0.824	5.1352		0.9475	1.4303	0.7559	1.0623	0.7308	1.6682	1.6434	0.9226	1.3853
	1049		0.8705	1.2744	0.9613	1.6663	1.2624	1.1242	1.442	0.9063	1.1489		0.4251	0.721	0.6156	1.3659	0.8114	0.7186	0.9205	1.0328	5.2377		0.5357	1.2206	1.0184	1.2038	0.569	1.725	1.4663	1.0228	1.507
	1050		0.737	1.0719	0.7301	1.37	1.3289	1.1234	1.4012	0.9982	1.3649		0.6214	1.1045	0.9059	1.4806	1.2461	0.8537	1.2325	1.0195	5.1485		0.9164	1.176	0.7535	1.229	1.0983	1.7936	1.4692	0.8784	1.3304
	1051		0.759	1.3189	0.751	1.5393	1.1407	0.9672	1.5943	0.8894	1.0856		0.7026	0.7636	0.7939	1.2856	0.5925	0.844	0.9004	1.1294	4.6321		0.7245	1.0768	0.7026	0.9799	0.7584	1.8279	1.1535	0.8445	1.306
	1052		0.7515	1.1778	0.7225	1.6761	1.251	1.1238	1.5102	0.7577	1.2836		0.6194	0.7283	0.5803	1.4615	1.1048	0.6311	1.1861	1.09	4.9136		0.689	1.3414	0.7197	0.8692	0.7532	1.7989	1.4753	0.8842	1.279
	1053		0.6638	1.1077	0.6485	1.9704	0.8736	0.9616	1.4543	0.819	1.4405		0.5269	0.5781	0.6434	1.0754	0.8289	0.8363	0.9027	1.2073	4.4908		0.8281	1.0523	0.6849	1.1288	0.9268	1.785	1.1312	0.959	1.5777
	1054		0.6802	0.9159	0.7948	1.7875	0.9623	1.1347	1.2415	0.9045	1.2859		0.5624	0.6858	0.8342	1.1721	0.679	0.9571	0.8879	0.8294	4.2719		0.7981	1.1437	0.6177	0.9532	1.02	1.4459	1.4175	1.0418	1.4609
	1055		0.7768	0.9596	0.7848	1.3997	0.9878	1.2082	1.2046	0.9262	1.486		0.6527	0.6248	0.9236	1.098	0.7033	1.1296	0.9727	1.1667	4.1812		0.9143	1.4038	0.7269	1.1377	1.0896	1.6024	1.4638	1.0813	1.4935
	1056		0.7337	0.9753	0.7812	1.6891	0.8326	1.2033	1.2953	0.9039	1.6624		0.551	0.7064	1.1721	1.3276	0.9392	0.6966	0.9788	1.1864	4.2138		0.854	1.269	0.7587	1.2065	0.9526	1.3993	1.3391	1.1899	1.5086
	1057		0.8545	1.1342	0.8257	1.3975	0.5117	1.2678	1.0622	0.8222	1.3989		0.6509	0.5851	0.8521	1.1738	0.6802	0.8921	0.9515	1.1825	4.4883		0.9974	1.3077	0.816	1.3264	0.8213	1.5198	1.6683	1.0798	1.5079
	1058		0.7221	1.1823	0.6859	1.4603	0.7042	0.8839	1.2767	0.8914	1.6392		0.6487	0.6568	0.8087	1.4476	0.7062	1.1932	0.957	1.0376	4.181		0.9045	1.3183	0.7123	0.7928	0.714	1.405	1.44	1.1037	1.2627
	1059		0.5451	1.0448	1.0781	1.8054	0.8899	0.9691	1.2713	0.8096	1.9155		0.6667	0.6957	0.7572	1.829	1.0681	1.0235	1.1894	1.3179	4.6677		0.7187	1.305	0.6937	0.9262	0.7354	1.7032	1.3712	1.0423	1.6832
	1060		0.6417	0.9505	0.821	1.616	0.6826	1.2067	0.9739	0.8148	2.2806		0.694	0.618	1.2418	1.5449	0.8013	1.1503	1.0466	1.0525	4.6616		0.7735	1.2231	0.5319	1.1266	0.6133	1.4513	1.3274	1.293	1.4564
	1061		0.6307	1.0085	0.6929	1.6732	0.5287	0.9899	1.2564	0.9381	1.4865		0.4684	0.647	1.0485	1.5015	0.8893	1.2438	0.9478	1.084	4.5678		0.7935	0.9594	0.5423	1.2183	0.666	1.3332	1.1969	1.104	1.425
	1062		0.5923	1.0075	0.9479	1.7509	0.7086	0.9452	1.2443	0.9459	1.5499		0.4648	0.641	1.1396	1.3484	0.8211	1.0586	0.9868	1.1511	4.2097		0.6718	1.1474	0.6274	1.4936	0.9038	1.6406	1.4122	1.273	1.7727
	1063		0.7771	0.889	1.0947	1.9577	0.5658	1.2154	0.9903	0.7693	1.6409		0.5836	0.6125	0.9772	1.6151	0.8986	1.2012	0.9883	1.0954	4.7209		0.8212	1.1935	0.6107	1.0283	0.749	1.7177	1.2022	1.1586	1.8228
	1064		0.4802	0.919	0.8105	1.4337	1.0608	0.833	1.0875	0.7256	1.5278		0.4453	0.7313	0.9474	1.2403	0.668	1.0303	0.7413	1.1321	4.2477		0.6243	0.9229	0.8581	0.7317	0.7616	1.476	1.1934	0.8056	1.0433
	1065		0.7341	0.766	0.6631	1.8184	0.7063	1.1527	1.0154	0.8791	1.9979		0.7872	0.613	0.8818	1.6512	0.941	1.2642	1.0036	1.1189	4.5092		0.6146	1.0735	0.6071	1.1646	0.63	1.7205	1.2053	0.8781	1.9421
	1066		0.6597	0.9011	0.5715	2.2695	0.65	1.0525	0.9528	0.9596	1.873		0.6099	0.6457	0.7558	1.4073	1.1772	1.1219	1.0251	1.2055	4.4916		0.7887	1.1486	0.4647	0.9598	0.7313	1.4672	1.2411	0.9648	1.5859
	1067		0.8879	0.8996	0.8634	2.2816	0.805	1.0615	1.306	0.7687	1.9494		0.6336	0.6311	0.8935	1.1122	0.4983	1.4008	0.6584	1.4811	4.3123		0.6036	0.9927	0.6716	0.7954	0.8103	1.1092	1.4068	0.7705	1.4878
	1068		0.6489	0.9896	0.8136	2.0389	0.9926	1.1073	1.221	0.9096	1.7791		0.749	0.5832	0.787	1.5668	0.9576	0.9992	1.0871	1.3997	4.467		0.7664	1.1649	0.6205	1.0297	0.9991	1.4486	1.3165	0.9964	1.4328
	1069		0.7405	1.0672	0.8758	1.8698	0.6693	0.8876	1.1421	0.7756	1.6627		0.4422	0.7017	0.7324	1.5362	0.7272	1.0777	0.9754	1.3913	4.31		0.7064	1.0813	0.6175	0.9505	0.6649	1.6088	1.1725	0.7575	1.2353
	1070		0.872	1.0731	0.7975	1.3408	1.0322	1.0149	1.3093	1.0622	1.2127		0.4471	0.5955	0.5942	1.263	0.5792	0.9011	0.8896	1.183	3.9726		0.7454	1.2501	0.7342	1.0974	0.8362	1.7588	1.7198	0.8101	1.4265
	1071		0.8106	0.9451	0.9288	1.6539	1.0997	1.0339	1.3265	1.0656	1.1538		0.5641	0.5676	0.7078	0.9258	0.8085	0.8452	0.9557	1.1825	4.3385		0.6889	1.3374	0.8105	1.0129	0.7105	1.589	1.5032	0.9685	1.2792
	1072		0.6243	0.7163	0.8571	1.2486	0.7679	0.9166	1.1171	0.8874	1.2455		0.5053	0.7345	0.7068	1.0733	0.9098	0.7794	1.052	1.2222	4.407		0.7861	1.1753	0.8025	0.8107	0.7281	1.637	1.4176	0.9022	1.0835
	1073		0.7919	0.784	0.9817	1.446	0.812	1.005	1.2119	1.1256	1.2303		0.5777	0.815	0.8144	1.5137	0.6505	0.8347	0.8965	1.377	3.9675		0.7547	1.4224	0.7559	1.1576	0.8212	1.4689	1.932	0.8836	1.4254
	1074		0.804	0.8953	0.5768	1.8798	0.8787	1.0084	1.1453	0.8544	1.4494		0.5813	0.7299	0.7492	1.21	0.6029	0.9737	0.8278	1.2665	4.5588		0.8399	1.4332	0.6599	1.1971	0.5705	1.6847	1.6843	1.0858	1.7538
	1075		0.6997	0.8611	0.9752	1.6145	0.7323	1.0909	0.9869	0.768	1.4207		0.685	0.8227	0.6724	1.5153	0.6699	0.7239	0.9679	1.2265	4.3354		0.8623	1.3001	0.7706	1.5293	0.7665	1.883	1.5397	1.002	1.9255
	1076		0.9284	0.9747	1.0151	1.6904	0.733	0.9427	1.125	0.9751	1.3527		0.5425	0.5134	0.9383	1.3747	0.9219	0.8727	0.9123	1.0738	3.8441		0.8418	1.4601	0.9076	1.0241	0.8574	1.4417	1.8452	0.906	1.4733
	1077		0.7443	1.04	0.9261	1.7129	1.0588	1.0209	1.4154	0.8098	1.6113		0.7936	0.6555	0.893	1.2202	0.8622	1.0599	1.0652	1.1679	4.169		1.1603	1.6348	0.8292	1.0152	0.8663	1.6576	1.9278	1.3377	1.6376
	1078		0.6045	0.903	0.6517	1.3503	0.6559	1.0181	0.9193	0.9207	1.3393		0.9819	0.9389	0.9403	1.6941	1.1408	1.5344	1.4062	1.0795	4.4972		1.0186	1.2827	0.7601	1.0132	0.7464	1.5387	1.781	1.3137	1.4736
	1079		0.6868	0.9256	0.6074	1.4513	0.9166	0.8885	1.1159	0.8575	1.2048		0.6609	0.714	0.6348	2.0296	1.0662	0.8903	1.2605	1.2062	4.1919		0.7869	1.4636	0.9917	0.7522	0.7353	1.8478	1.7552	0.899	1.1907
	1080		0.7746	0.9055	0.4266	1.287	0.6863	0.8493	0.8661	1.0121	1.2447		0.6586	0.9501	0.9897	1.7985	1.2269	1.0985	1.3674	1.2734	4.709		0.9951	1.5089	1.0406	0.8538	0.7061	2.108	1.857	0.8734	1.3177
	1081		0.6676	1.0588	0.6053	1.5147	0.8638	0.9234	0.9652	0.8401	1.4872		0.669	0.7271	0.9217	1.8464	1.1108	0.864	1.2454	1.2543	3.9878		0.992	1.6278	0.7811	0.6692	0.6487	2.0076	1.6754	0.9243	1.0909
	1082		0.6849	0.7523	0.8445	1.1348	0.6756	1.1297	0.8958	0.8121	1.3105		0.7018	0.9168	0.8474	1.3996	0.907	1.275	1.1648	1.2491	3.5609		0.9094	1.4719	0.939	0.7053	0.7158	2.2372	1.844	1.1232	0.8985
	1083		0.5946	1.0567	0.6354	1.1985	0.6007	0.9742	1.0873	0.9223	1.8079		0.6915	0.8364	0.8149	1.1085	0.9997	1.2568	1.0392	1.2351	4.2906		0.7716	1.2135	0.8661	0.7621	0.6251	1.5417	1.3594	0.9294	1.2659
	1084		0.6942	0.814	0.8545	1.1931	0.9955	1.0725	1.1898	0.8756	1.4043		0.7016	0.6756	0.6478	1.3807	0.7115	1.0904	0.8512	1.2772	4.2881		0.768	1.3439	0.687	0.8325	0.693	1.3993	1.5925	0.9255	1.4821
	1085		0.8648	1.0791	0.6946	1.2449	0.8075	1.1608	1.0052	1.0778	1.0435		0.8905	0.6487	0.6096	1.513	0.7573	1.2634	0.9083	1.3372	4.1175		0.9348	1.4663	0.8499	1.1488	0.7188	1.8784	1.8077	0.7474	1.2264
	1086		0.9168	0.8614	0.7052	1.0487	0.6392	0.982	0.9855	0.9503	1.4349		0.7823	0.6268	0.6681	1.1963	0.9572	1.2355	1.0145	1.1001	4.3602		1.0507	1.4119	0.6982	1.0262	0.75	1.7697	1.6906	0.7675	1.2559
	1087		0.6216	0.8217	0.8177	1.1096	0.7053	1.1263	0.9887	0.8764	1.4225		0.8878	0.8266	0.8394	1.5104	1.0803	1.0453	1.2527	1.2927	4.2448		0.897	1.3796	0.7776	0.8207	0.6903	1.7744	1.7327	0.7581	1.445
	1088		0.6777	0.9987	0.7646	0.8633	0.9158	0.9244	1.0429	0.854	1.3501		0.9152	0.7231	0.9011	2.0491	0.9034	1.1271	1.0271	1.3125	4.1864		0.9864	1.4684	0.822	0.6239	0.882	1.8403	1.9594	0.8214	1.1286
	1089		0.7538	0.9166	0.8538	0.9883	0.6827	1.0554	1.1638	0.8781	1.1302		0.8559	0.5632	0.8934	1.5735	0.9475	1.4075	0.9414	1.1985	4.1294		0.8537	1.4888	0.7012	1.2697	0.7381	1.751	1.8828	0.7571	1.5899
	1090		0.8525	1.0833	0.9297	1.3542	0.9481	1.24	1.2597	0.886	1.2093		0.6948	0.5977	0.6283	1.2535	0.4464	1.2832	0.7977	1.2454	4.346		0.8821	1.3789	0.6904	1.4091	0.6909	1.5215	1.6392	0.9163	1.3717
	1091		0.8536	1.1937	1.0525	1.2297	1.209	1.2886	1.5715	0.8686	1.0925		0.7196	0.7116	0.9796	1.348	0.7886	1.5737	0.8331	1.1984	4.2172		0.9779	1.6122	0.6275	1.2717	0.6439	1.4332	1.7613	1.1084	1.4459
	1092		0.7996	1.1459	0.7642	0.9483	1.0383	1.2575	1.3469	1.0467	1.1792		0.6844	0.5958	0.9079	1.4382	0.7822	1.3524	0.9152	1.3712	4.219		0.8051	1.4261	0.5795	1.5341	0.7618	1.659	1.9078	1.1779	1.8159
	1093		0.9061	0.9235	0.7403	1.3958	0.4088	1.1996	1.1041	0.8817	1.1703		0.8566	0.7174	0.92	1.7821	1.0383	1.1027	0.9989	1.3882	4.4876		0.9288	1.5296	0.7423	1.4516	0.6506	1.7184	1.7592	1.3052	1.7176
	1094		0.6722	0.8865	0.9173	1.2092	0.7203	1.3361	0.9574	0.7758	1.0791		0.7019	0.8037	0.679	1.6188	0.8225	1.292	0.8207	1.2452	4.3694		0.9655	1.4014	0.7837	1.4152	0.5994	1.4273	1.8377	1.1413	1.6358
	1095		0.5492	0.8326	0.7712	1.3461	0.9757	0.988	1.2321	0.9508	1.3678		0.584	0.4884	0.7643	1.5732	0.9732	1.1131	1.058	1.1778	3.8731		0.7663	1.0435	0.7026	1.2607	0.8397	1.5456	1.6911	1.0383	1.5824
	1096		0.9127	0.9624	1.0304	1.0004	0.6325	1.3917	0.9071	0.7939	1.385		0.5451	0.5607	0.7898	1.4232	0.8847	1.1011	0.8716	0.8855	4.6102		1.1678	1.4793	0.7424	2.0138	0.6701	1.6945	1.8755	1.3885	1.9381
	1097		0.7393	0.9381	1.1439	0.8946	0.626	1.3713	0.9781	0.8915	1.3468		0.6677	0.765	0.771	1.767	0.657	1.2556	0.9955	1.1516	4.2394		1.1033	1.5609	0.7597	1.5388	0.9054	1.7409	2.0579	0.9392	1.6924
	1098		0.9121	1.0415	0.6713	1.4747	0.6512	1.2308	0.9864	0.9487	1.3628		0.5537	0.5743	0.7181	1.5402	0.9272	1.1503	0.8852	1.2478	4.4166		0.9889	1.5133	0.6404	1.1685	0.6737	1.6345	1.9197	0.8842	1.288
	1099		0.8338	1.2514	0.7867	1.7638	0.7932	1.1516	1.1621	0.9963	1.2431		0.5698	0.5129	0.6542	1.4884	0.8515	1.105	0.8256	1.3778	4.5725		1.0415	1.2077	0.6859	1.2493	0.6767	1.6156	1.6666	0.8191	1.5065
	1100		0.9572	1.0823	0.867	1.3433	0.9456	0.9569	1.1332	0.8547	1.3566		0.7726	0.6332	0.9127	2.1576	0.7992	1.4585	1.0109	1.2802	4.1216		0.9006	1.317	0.5179	1.2298	0.6228	1.517	1.633	0.7833	1.6082
	1101		0.8226	1.005	0.8245	1.37	0.738	1.0462	1.1306	0.7983	1.4024		0.6923	0.6828	1.0873	1.5739	0.6579	1.1649	0.9881	1.2551	3.7468		1.0801	1.3521	0.7019	1.62	0.9103	1.4998	1.9829	0.8417	1.8523
	1102		0.6286	0.9473	0.7682	1.1242	0.9861	1.055	1.1467	0.7677	1.5886		0.5326	0.8614	0.722	1.2391	0.6617	0.867	0.9803	1.1579	4.2546		0.9073	1.5059	0.5906	1.1028	0.6826	1.6164	1.7923	0.881	1.3313
	1103		0.604	1.0355	0.9962	1.1495	0.8315	1.0379	1.0742	0.9166	1.4237		0.6261	0.6903	0.7384	1.217	1.0646	0.9684	0.9939	1.2937	4.3752		0.7162	1.4346	0.5591	1.1842	0.6991	1.2811	1.6253	0.7321	1.5479
	1104		0.5845	1.0013	0.8391	1.3267	1.0301	1.0483	1.1648	0.9656	1.5176		0.7868	0.7422	0.9165	1.7051	0.9469	1.3568	1.123	1.3887	3.9713		0.8712	1.408	0.6966	1.3462	0.5818	1.4949	1.8894	0.8982	1.6054
	1105		0.5841	0.7907	0.9558	1.3025	0.7429	1.107	0.899	1.0176	1.7702		0.561	0.8839	0.8083	1.5635	0.9539	1.4236	1.1335	1.4052	4.3196		0.9424	1.4261	0.6774	1.7796	0.8368	1.5139	1.9063	0.9946	2.1386
	1106		0.7501	0.8636	0.888	1.6515	0.6461	1.3045	1.1789	1.0104	1.8819		1.0403	0.7976	0.8044	1.591	0.9019	1.3054	0.995	1.24	4.1276		1.2676	1.7273	0.7901	1.6837	0.6731	1.6446	1.7275	1.0339	1.7036
	1107		0.8324	1.0816	0.9508	1.1849	0.7207	1.1876	1.0153	1.0825	1.336		0.6041	0.664	0.8602	1.9592	1.1935	1.1927	1.2271	1.1484	4.3392		0.9165	1.5357	0.6841	1.2522	0.5527	1.4622	1.6616	0.827	1.804
	1108		0.5672	0.8943	0.9748	1.5208	0.8828	1.2968	1.1172	1.0999	1.9142		0.9132	0.6113	0.8297	2.1262	1.0419	1.3343	1.1493	1.0904	4.4767		0.7589	1.3907	0.6344	1.869	0.7743	1.3951	1.8534	1.0562	1.8595
	1109		0.5926	0.9002	1.2422	1.4444	0.7423	1.3897	1.0584	1.0296	2.0092		0.7706	0.5977	0.7264	1.7471	1.012	1.2253	0.9554	1.2708	4.2513		0.7304	1.3752	0.669	1.4614	0.7118	1.446	1.8128	0.9472	1.763
	1110		0.6074	0.8446	1.0245	0.9701	0.9078	1.0892	1.0397	1.0057	1.8666		0.8378	0.6541	1.0956	2.0002	0.8267	1.186	0.9217	1.2025	4.0119		0.8622	1.2739	0.8246	1.4926	0.8997	1.4713	1.6694	0.8441	1.7897
	1111		0.6623	1.0233	0.9647	1.4531	0.9376	1.2746	1.2102	1.0584	1.8973		0.5959	0.8843	0.6768	1.7782	0.6881	1.2089	0.8514	1.237	4.32		0.786	1.3034	0.5557	1.4532	0.6921	1.5044	1.6667	0.89	1.6529
	1112		0.8534	0.9873	0.7787	1.3149	1.0261	1.2542	1.1491	1.0974	2.1079		0.5161	0.6022	0.9237	1.4299	0.7612	1.2217	0.835	1.2661	3.9172		0.8266	1.2706	0.6762	1.774	0.7263	1.283	1.5201	0.9427	1.8007
	1113		0.8697	1.0578	0.8171	1.4584	0.9417	1.1401	1.385	1.2487	1.7424		0.7629	0.691	1.0453	1.1561	0.5888	1.4387	0.7763	1.1761	4.1915		0.9323	1.3118	0.6322	0.9548	0.7309	1.4478	1.4101	0.843	1.4625
	1114		0.714	0.8807	0.7896	2.1322	0.8018	1.1915	1.2956	0.9832	2.0125		0.5548	0.6392	0.8416	1.4579	0.5645	1.1424	0.7185	1.2007	4.6611		0.7971	1.4848	0.7061	0.8621	0.8669	1.5129	1.6573	1.1614	1.1952
	1115		0.6671	0.8836	0.4994	1.9338	0.876	1.1167	1.0961	0.886	2.1322		0.7352	0.7442	0.9674	1.5692	0.86	1.2772	0.8422	1.2748	4.0677		0.8825	1.2595	0.6159	0.9934	0.6566	1.3528	1.3942	0.7595	1.3979
	1116		0.6006	0.8131	0.7224	1.9116	1.0431	1.189	1.1589	0.9907	2.0166		0.6344	0.5739	0.909	1.2329	0.8567	0.9744	0.8904	1.3919	4.3533		0.6284	1.3665	0.6686	0.9094	0.6798	1.2848	1.1993	0.9143	1.4981
	1117		0.5467	0.8608	0.9668	1.8044	0.811	1.3361	1.0308	1.0337	1.5881		0.7563	0.8021	1.0264	0.9983	0.6525	1.2592	0.8326	1.31	4.3955		0.8321	1.5164	0.8287	0.9474	0.6729	1.709	1.5187	0.7532	1.3834
	1118		0.5876	0.7261	0.8603	1.9013	0.6152	1.1923	1.0499	0.9254	1.4285		0.6699	0.64	1.0615	1.2624	0.746	1.0175	0.9222	0.9159	3.8252		1.0349	1.6975	0.7573	0.7606	0.6105	1.6078	1.5406	0.9647	1.4711
	1119		0.6783	1.0272	0.6994	1.9314	0.7191	1.1601	0.9407	1.1408	1.9357		0.8082	0.6544	0.897	1.6752	0.6175	1.0166	0.9538	1.1076	3.8813		0.7446	1.4897	0.8967	0.7338	0.7951	1.4114	1.5954	0.8284	1.337
	1120		0.71	0.8564	0.8875	1.6747	0.7906	1.337	1.1554	0.9336	1.3889		0.8348	0.7704	1.0859	1.5118	0.8086	1.299	0.9226	1.1583	4.1308		0.7575	1.5626	0.5815	0.9878	0.7981	1.3212	1.5621	0.9645	1.3473
	1121		0.6704	0.9166	0.5154	2.1938	0.5146	1.1193	1.0882	1.0437	1.4841		0.7691	0.681	0.8362	1.7077	0.8409	1.1932	0.8768	1.389	4.2656		0.7656	1.5104	0.672	1.2415	0.7106	1.5367	1.4025	0.7849	1.2994
	1122		0.7349	1.0455	0.6816	1.724	0.7852	1.1163	0.9886	1.1015	1.661		0.5335	0.6948	0.7273	1.7355	0.7451	1.0242	0.8693	1.1684	4.6702		0.5734	1.0354	0.7535	1.2717	0.9568	1.3107	1.238	0.9	1.4543
	1123		0.7553	1.0151	0.6952	2.2441	0.5915	1.1754	0.9664	1.0724	1.918		0.7567	0.8427	0.7394	1.5137	0.7475	0.9068	0.9886	1.6097	3.9403		0.9029	1.5628	0.6395	1.578	0.808	1.4693	1.4882	0.8857	1.546
	1124		0.6209	0.8693	0.7644	1.4112	0.9839	0.9961	1.0587	0.8679	2.3745		0.8303	0.7645	0.8654	1.5637	1.0368	1.1272	1.1303	1.5172	4.504		0.8807	1.587	0.7967	1.6184	0.6866	1.723	1.3787	0.9835	1.3768
	1125		0.7152	1.0329	0.4696	1.4631	0.6699	0.972	1.1477	0.911	1.6258		0.6685	0.7389	1.0331	1.9379	0.859	1.0413	1.0425	1.4003	4.0976		0.8627	1.483	0.5944	1.959	0.7924	1.2765	1.7215	1.0642	1.5292
	1126		0.6897	0.9769	0.4105	1.6909	0.7598	0.9745	1.0036	0.9455	2.0657		0.8481	0.7143	0.771	2.0176	0.5007	0.9552	0.962	1.3251	4.1148		0.8257	1.4126	0.5163	1.0776	0.6367	1.4434	1.4729	0.9121	1.4723
	1127		0.8165	0.9904	0.8064	1.502	0.8336	1.4775	1.0811	0.8923	1.9633		0.8352	0.8148	0.8027	1.8268	0.9484	1.0429	1.1917	1.3828	4.0123		0.8537	1.7622	0.5546	1.4237	0.641	1.3924	1.7264	1.0023	1.4637
	1128		0.512	0.9806	0.8589	1.4742	0.973	1.3003	1.1638	0.9399	2.3125		0.9535	1.0342	1.1421	2.2135	0.6921	1.0408	1.1294	1.4068	4.4308		0.7493	1.3577	0.6656	0.7962	0.7349	1.2975	1.5848	0.7927	1.3207
	1129		0.7057	0.8173	0.8576	1.6779	1.4304	1.1835	1.3029	0.9663	2.3174		1.0692	0.7373	1.1328	2.3163	1.0035	1.0622	1.2638	1.3015	4.6564		0.8937	1.4455	0.5506	1.105	0.6431	1.4387	1.5571	0.7468	1.7529
	1130		0.5808	0.8092	0.5812	1.197	1.1958	0.8103	1.0034	0.9784	2.0592		0.8139	0.7769	0.7816	1.866	0.8571	1.3181	1.0957	1.3414	4.9064		0.9598	1.6623	0.5559	1.0645	0.8219	1.4009	1.6818	1.0817	1.633
	1131		0.6972	0.8498	0.5423	2.009	0.8889	0.9297	1.0228	0.9269	1.5859		0.8026	0.5769	0.7412	2.0491	0.8641	0.9246	0.9429	1.5374	4.6485		0.7685	1.2835	0.7016	1.0257	0.7484	1.4259	1.466	0.912	1.5831
	1132		0.4687	0.6907	0.5942	1.6149	0.955	1.1186	0.895	0.8216	1.7534		0.7975	0.5928	0.8796	2.0145	0.7741	1.1473	1.0521	1.5302	4.5395		0.7982	1.2547	0.5087	0.9659	0.753	1.7409	1.3773	0.9215	1.1118
	1133		0.5281	0.8583	0.7395	1.2942	0.6464	1.1038	1.1603	0.794	1.7169		0.7649	0.6634	0.9703	2.2839	0.6966	1.0653	1.0837	1.1571	4.54		0.6979	1.2653	0.6638	1.002	0.6497	1.6984	1.3065	0.861	1.4328
	1134		0.6044	0.6984	0.6862	1.2989	0.8346	1.1703	1.1545	0.9088	1.8614		0.8161	0.7193	1.0071	2.2271	0.898	1.1819	1.1528	1.382	5.1101		0.797	1.274	0.705	0.9358	0.7809	1.6222	1.4434	1.0821	1.3182
	1135		0.6286	0.7127	1.0768	1.4542	1.2237	1.0624	1.2767	1.0214	1.6678		0.9882	0.7125	0.9297	1.9604	0.7653	1.128	1.0726	1.3026	4.6608		0.6962	1.1506	0.5752	1.0455	0.7827	1.588	1.193	0.6558	1.5252
	1136		0.7957	0.9219	0.6107	1.5706	1.1383	1.0683	1.1388	0.8374	1.5503		0.8212	0.608	0.829	1.9249	0.7621	0.9976	1.051	1.2148	4.3496		0.7469	1.3759	0.7502	0.9206	0.847	1.3025	1.5036	0.7661	1.72
	1137		0.7257	0.9551	0.6043	1.9057	0.7859	0.9208	1.1047	0.9526	1.7631		0.6501	0.7343	0.8825	1.8214	0.8535	0.9851	1.0551	1.4791	5.3457		0.7482	1.3119	0.8754	1.1616	0.7917	1.5026	1.391	1.0959	1.5624
	1138		0.6297	0.7065	0.5724	1.5909	0.8287	0.9337	0.6885	0.9976	1.5385		0.8478	0.6899	0.8357	2.2689	0.8449	1.133	0.9671	1.2504	4.2763		0.8428	1.2731	0.7485	1.0096	0.8277	1.3559	1.5853	0.9534	1.468
	1139		0.7793	1.0384	0.8306	1.1279	1.2194	1.3412	1.0819	1.1359	1.4804		0.9924	0.9711	0.9162	2.6589	0.9663	1.3251	1.4228	1.3979	4.6124		0.8773	1.2619	0.8447	0.9605	0.7946	1.363	1.6915	0.9783	1.4786
	1140		0.5958	0.8965	0.7078	0.8728	1.0729	1.1338	0.9374	1.111	1.5434		1.0718	0.7668	0.8529	2.4129	0.7756	1.2392	1.2999	1.3202	5.2795		0.6796	1.4144	0.5702	0.6744	0.7433	1.2736	1.8358	0.9122	1.3181
	1141		0.6415	0.9727	0.7967	1.2763	1.1301	1.2899	1.1185	1.0209	1.5575		0.9141	0.712	1.0513	2.1071	1.0804	1.2514	1.076	1.2274	5.0249		0.7882	1.4258	0.7626	0.953	0.7034	1.4597	1.516	0.9029	1.2586
	1142		0.7058	0.7475	0.9631	0.8197	1.2977	1.236	1.1859	1.0664	1.5		0.7891	0.6721	1.0075	1.922	0.9416	1.2644	1.1982	1.3266	4.2739		0.9371	1.5463	0.8836	0.8083	0.7304	1.7038	1.3793	0.8836	1.1087
	1143		0.5188	0.7262	0.8588	0.8622	1.1715	1.0821	1.1346	0.9696	1.6729		0.8596	0.8305	0.9762	2.2636	0.8321	1.3167	1.3201	1.4511	4.2645		0.8445	1.2908	0.6217	0.9533	0.7776	1.4593	1.2886	1.0775	1.4218
	1144		0.7727	0.6538	0.8069	1.12	1.2998	1.3682	1.1164	1.0032	1.6907		0.8317	0.8197	1.0644	2.063	0.9325	1.0433	1.2507	1.4247	3.7076		0.6088	0.9371	0.6429	0.8	0.6324	1.1295	1.1898	0.7567	1.4164
	1145		0.8044	0.8224	0.8561	1.0055	1.1636	1.2912	0.9788	0.9808	1.8037		0.8726	0.8993	0.8738	2.0323	0.7347	1.416	1.1236	1.3718	4.1181		0.7014	1.0292	0.6453	0.7918	0.6731	1.0943	1.4589	1.1069	1.4788
	1146		0.6336	0.7863	0.7497	1.0772	1.2905	1.0927	1.1617	1.0314	1.6166		1.0173	0.8262	0.9604	2.284	1.1374	1.2421	1.2786	1.2396	4.2433		0.864	1.3307	0.6491	0.7431	0.724	1.2366	1.2503	1.1181	1.4456
	1147		0.6442	0.6764	0.8651	1.6045	1.123	1.3256	0.9404	1.1349	2.0015		1.061	0.6896	0.7427	2.1754	0.9788	1.037	1.1613	1.4767	4.4241		0.7366	1.0383	0.634	0.6435	0.7336	1.1914	1.1648	1.0463	1.3333
	1148		0.4611	0.6838	0.7381	1.2917	1.007	1.1314	0.9845	0.8595	1.4927		0.9966	0.8093	0.894	2.2501	1.0947	1.1109	1.1453	1.3427	4.3445		0.7008	1.0675	0.4769	0.8124	0.8134	1.255	1.1861	1.2051	1.5001
	1149		0.5597	0.6598	0.9145	1.3234	0.901	1.1201	1.0113	0.851	1.7329		0.9388	0.5165	0.9604	2.3239	0.7967	1.008	0.9457	1.2856	4.1866		0.7497	1.2255	0.6398	0.9555	0.5839	0.9505	1.4759	0.9955	1.9193
	1150		0.5395	0.6241	0.7774	1.3549	0.9509	1.0655	1.1266	0.8698	1.5497		0.95	0.7419	0.9712	2.3081	0.7339	1.0224	1.0295	1.25	3.6275		0.801	1.0373	0.6614	1.2598	0.946	1.3666	1.4537	0.9253	1.5909
	1151		0.6801	0.9328	0.8073	1.2997	0.9199	1.1339	1.0832	1.2146	1.7924		0.935	0.6016	0.8588	2.1055	0.7955	1.2845	0.9425	1.5839	4.5569		0.6852	1.1895	0.7628	0.9873	0.8239	1.3046	1.1778	1.1294	1.3717
	1152		0.4135	0.6592	0.797	1.0013	1.0688	1.1459	0.8855	0.9802	1.326		0.7345	0.5645	0.9473	1.9311	0.9576	1.0383	0.9009	1.4321	4.6163		0.9182	1.3832	0.459	0.7495	0.7012	1.4536	1.3079	0.8698	1.6028
	1153		0.4409	0.807	0.8607	1.1756	0.8424	1.2875	1.1361	0.9188	2.2392		0.9703	0.8461	1.0063	1.9112	1.038	1.0738	1.3668	1.5369	4.3961		0.6987	1.2922	0.602	0.716	0.7264	1.2337	1.4398	1.064	1.449
	1154		0.4612	0.6793	0.4398	1.3543	1.0229	1.0932	0.8729	0.9967	1.3556		0.8071	0.6946	0.9231	2.1532	1.0238	0.9163	1.2159	1.3232	4.4108		0.6665	1.2974	0.8529	1.108	0.7475	1.4446	1.328	0.9649	1.3063
	1155		0.4866	0.6142	0.8033	1.0715	0.9715	1.0503	0.9332	0.9241	1.427		0.7258	0.8439	0.8858	1.6942	0.7408	1.0089	1.2564	1.1691	4.5912		1.0742	1.3927	0.701	1.2952	0.7793	1.4674	1.1718	1.162	1.4554
	1156		0.4706	0.6321	0.3669	1.0707	0.6334	0.9942	0.8497	0.8272	1.6042		0.7573	0.5977	0.8645	1.6356	0.8623	0.9715	1.0466	1.1994	4.0375		1.0402	1.2159	0.8305	1.0402	1.0035	1.4005	1.2598	1.1314	1.5645
	1157		0.6594	0.7234	0.546	1.3998	1.0629	0.9874	0.8431	1.0436	1.7914		0.5925	0.635	0.7154	1.6419	0.9548	0.9517	1.0621	1.2143	3.83		0.672	1.2112	0.7747	0.7111	0.739	1.1164	1.2462	1.0983	1.0997
	1158		0.7916	0.8188	0.7241	1.6466	0.8038	1.0288	0.9788	1.025	1.4235		0.6261	0.6276	0.6297	1.5207	1.0806	0.9496	1.244	1.2671	4.4703		0.9729	1.2806	0.6621	0.72	0.626	1.4099	1.0559	1.1556	1.4283
	1159		0.6417	0.7452	0.6163	1.4037	1.4027	0.7484	0.9557	0.9551	1.543		0.5972	0.5082	0.9023	2.1716	0.753	1.1714	0.9704	1.0742	4.1588		0.7257	1.2873	0.8616	0.5916	0.9932	1.3731	1.2658	1.1344	1.3729
	1160		0.6079	0.6837	0.8942	1.341	0.8514	0.8379	0.9039	0.8113	1.383		0.8463	0.6961	0.7956	2.1555	1.0759	0.9773	1.137	1.2491	4.4233		0.7595	1.1908	0.6498	0.7524	0.917	1.2829	1.1951	1.1311	1.408
	1161		0.4699	0.7084	0.5291	1.3013	0.6779	0.8556	0.9244	0.7939	1.6616		0.9128	0.6882	0.8889	2.604	1.1886	0.9425	1.2724	1.286	4.2908		0.8904	1.2524	0.6063	0.6055	0.6953	1.206	1.0575	1.2133	1.4573
	1162		0.6534	0.8149	0.702	0.6502	1.0624	0.8067	0.9791	0.891	1.6196		1.0567	0.7128	0.9093	2.7957	1.0103	1.0296	1.3067	1.3476	4.3797		0.9365	1.4465	0.5641	1.1263	0.5778	1.2826	1.2181	1.0671	1.3134
	1163		0.7195	0.9171	0.5548	1.1771	0.9871	0.9535	1.0965	0.9451	1.2271		0.9117	0.6466	1.1142	2.5448	0.8	1.1196	1.1232	1.2332	4.0961		1.0724	1.4267	0.8838	0.8847	0.7085	1.608	1.2777	1.3259	1.6762
	1164		0.6999	1.0318	0.7638	1.0809	0.8451	1.2506	1.0211	0.9355	1.1963		0.7267	0.5888	0.6069	1.7298	0.7054	0.8342	0.8981	1.2178	4.2621		0.8583	1.3742	0.7284	1.3108	0.6572	1.2588	1.4117	1.2724	1.9007
	1165		0.6793	0.8037	0.5266	1.2191	0.781	1.1717	0.915	0.8367	1.2908		0.7991	0.5884	0.7802	1.9952	1.0089	0.864	1.0475	1.4127	4.0456		0.9471	1.3661	0.4958	0.9105	0.6316	1.3784	1.2783	1.2085	1.4509
	1166		0.563	0.7648	0.7011	1.473	1.0172	0.894	0.9732	0.8023	1.4246		0.9585	0.5945	1.0689	2.6163	1.4383	0.9718	1.1912	1.3488	4.2969		0.9179	1.4353	0.5073	1.0359	0.8037	1.5292	1.1016	1.0875	1.7434
	1167		0.488	0.8687	0.6698	1.397	1.047	0.8865	1.0535	0.7481	1.6678		0.9253	0.7025	0.7667	2.1921	0.8467	1.1097	1.0917	1.3174	4.2489		1.1379	1.2042	0.5808	1.4868	0.7573	1.5536	1.1028	1.2288	1.9494
	1168		0.6219	0.7662	0.6078	1.8281	1.1039	1.0316	0.9124	0.9011	1.7181		0.9757	0.655	0.8737	2.485	0.9693	1.0385	1.2832	1.0791	3.8357		0.9601	1.2333	0.6116	1.0345	0.6871	1.3844	1.1552	1.1381	1.6414
	1169		0.7545	0.7844	0.6238	1.4486	1.1568	1.0045	1.1745	0.912	1.494		0.763	0.643	0.8942	2.2849	0.9344	0.7202	1.1237	1.2396	4.495		0.889	1.1153	0.6066	0.6534	0.6117	1.4373	1.052	0.9634	1.6075
	1170		0.6566	0.7847	0.4032	1.199	1.1531	0.8238	1.0537	0.9767	1.8198		0.7864	0.755	1.0144	2.4642	1.1011	1.0034	1.3074	1.2089	4.3269		0.9919	1.2625	0.6841	0.9859	0.638	1.5014	1.2781	1.0346	1.643
	1171		0.6685	0.7524	0.7019	1.4093	1.2288	1.2473	1.0581	0.7966	1.1421		0.8732	0.701	0.7677	1.9493	1.2354	0.8846	1.1828	1.1177	3.652		0.7752	1.2715	0.7073	0.8479	0.659	1.4977	1.0881	0.9697	2.0351
	1172		0.7274	0.7992	0.7446	1.5745	0.8993	1.2462	1.1355	0.9833	1.5205		0.716	0.5692	0.8853	1.8479	1.0738	1.0656	1.4129	1.1403	3.5954		0.7963	1.2597	0.7115	0.8282	0.4667	1.0625	0.9955	0.9616	1.6776
	1173		0.6605	0.7057	0.7405	1.2904	1.2929	1.1036	0.9495	1.0232	1.6786		0.9623	0.7208	1.1385	2.0507	1.3413	0.9721	1.4041	1.1003	4.3971		0.931	1.4646	0.7215	0.8701	0.6581	1.3542	0.9969	1.2858	1.971
	1174		0.6094	0.7885	0.6814	1.5132	1.0371	0.867	1.1143	0.8961	1.7614		0.8497	0.7823	1.0263	1.731	1.1186	1.2444	1.3035	1.0717	4.3181		0.8267	1.2056	0.7421	1.1686	0.9	1.3312	1.0561	0.9853	1.7916
	1175		0.6186	0.7137	0.5783	1.3614	0.815	0.9041	0.8967	0.993	1.815		0.7076	0.5015	1.0864	2.3149	1.0552	1.1445	1.2142	1.106	4.4012		0.8432	1.4901	0.5122	0.8967	0.653	1.1865	1.3413	1.1491	1.3894
	1176		0.8352	0.7124	0.5538	1.964	1.0268	1.1387	0.9761	0.8761	1.8816		0.8507	0.7409	0.932	2.4346	1.1979	0.8627	1.3387	1.1415	4.4666		1.0632	1.1089	0.6936	1.4217	0.6405	1.2713	1.141	1.052	1.9426
	1177		0.6192	0.8506	0.7654	1.4328	0.6836	0.9773	0.8097	0.8589	1.8397		0.9821	0.6698	1.0058	2.2463	1.1453	1.2833	1.3798	0.9955	4.1599		0.9022	1.4928	0.6113	1.2779	0.6055	1.2961	1.4342	1.1478	1.8024
	1178		0.5416	0.7898	0.8013	1.4428	1.1586	1.1547	1.1232	0.9505	1.7471		0.9097	0.8415	0.8383	2.0553	0.9987	1.1818	1.2855	1.1689	4.2161		0.7923	1.3024	0.7445	1.5743	0.7287	1.3107	1.4098	0.996	1.6423
	1179		0.7166	0.953	0.9582	1.1986	1.2098	1.1377	1.2712	0.9511	1.7658		1.0606	0.8422	0.5656	2.758	1.2691	1.0605	1.309	1.3381	4.1418		1.1392	1.4898	0.7513	1.6808	0.6224	1.3784	1.6287	1.1891	1.8328
	1180		0.5705	0.6588	0.7658	1.2427	1.1803	0.7775	1.0365	0.8659	1.9863		0.8701	0.8701	1.0267	2.7125	1.3661	0.8767	1.4768	1.3628	4.1797		1.0792	1.4439	0.6205	1.3651	0.626	1.4118	1.4183	1.2104	1.7906
	1181		0.6181	0.7294	0.7044	1.3049	1.0368	1.0127	1.1698	0.8881	1.8511		1.1724	0.7442	1.0107	2.7215	1.4436	0.9961	1.3876	1.291	4.2886		0.8836	1.3555	0.7298	1.4945	0.6982	1.5814	1.3123	1.1086	1.7495
	1182		0.5118	0.8013	0.5898	1.1748	1.2432	0.9777	1.2132	0.8123	1.6054		0.8069	1.0615	0.8185	2.285	1.6029	0.915	1.6558	1.5555	4.344		1.0024	1.2832	0.6156	1.2125	0.6273	1.5768	0.969	1.284	1.9283
	1183		0.5285	0.6179	0.6052	1.3133	1.1825	0.938	0.9653	0.8526	2.1321		0.9174	0.8794	0.8796	2.4337	1.2234	1.0004	1.521	1.2555	4.2111		0.9375	1.5317	0.5977	1.6643	0.6129	1.5867	1.276	1.0358	1.7137
	1184		0.6859	0.6978	0.8649	1.1881	1.4417	1.0713	1.3596	0.9892	1.755		0.9063	0.8385	0.8385	2.5298	1.5073	0.8663	1.5703	1.1915	4.0895		1.0127	1.3769	0.5809	1.1098	0.6298	1.7801	1.2584	0.9798	1.92
	1185		0.5937	0.7341	0.6507	1.3258	1.007	1.0117	1.0361	0.9686	1.8848		0.8549	0.6622	1.0437	2.3188	1.1411	1.1982	1.3648	1.1765	4.1659		0.9239	1.4752	0.679	1.0417	0.8579	1.5966	1.2121	1.0394	1.6228
	1186		0.624	0.7726	0.7999	0.8702	1.2734	0.8776	0.9848	1.0177	1.6293		0.8704	0.9501	0.885	2.2948	1.2921	1.039	1.6283	1.2555	4.2864		0.9057	1.4691	0.7655	1.1593	0.8671	1.5771	1.7084	0.9937	1.5316
	1187		0.8178	0.9888	0.6245	1.3573	0.5792	0.8626	0.9949	0.9715	1.5955		0.9356	0.7326	1	2.3202	1.3792	0.8276	1.2519	1.0012	3.7998		0.9703	1.5762	0.7443	1.1376	0.8886	1.5588	1.6607	1.1019	1.5076
	1188		0.6622	0.8813	0.7503	1.6018	1.0308	0.8863	1.0738	0.8702	1.4411		1.0183	0.6917	0.6605	2.551	0.8352	0.8118	1.2583	1.2967	4.1921		0.9953	1.5456	0.5895	1.3059	0.8318	1.5313	1.2621	1.1136	1.7183
	1189		0.5547	0.9669	0.7851	0.7374	0.964	0.9952	1.0692	0.9361	2.0236		0.8728	0.807	0.6829	2.1751	0.9135	1.2274	1.2762	1.315	4.1131		0.9998	1.4005	0.8293	1.1068	0.656	1.6527	1.4878	1.1639	1.4026
	1190		0.6703	0.7942	0.7203	1.3404	1.0193	1.1103	0.8757	0.9849	1.9334		0.7768	0.8279	0.8681	2.5254	1.3964	0.9601	1.3688	1.0716	4.0111		0.923	1.3603	0.7977	1.2213	0.498	1.4532	1.4905	1.1025	1.5318
	1191		0.7167	0.8036	0.4841	1.5878	0.9323	1.1367	0.8761	0.9406	1.5214		0.6206	0.6134	0.8014	2.1018	1.1757	1.2617	1.1589	1.3166	4.4448		0.9809	1.5083	0.757	1.1826	0.5519	1.4877	1.5939	1.0221	1.5172
	1192		0.6565	0.8311	0.7011	1.2694	1.2015	0.8582	1.0154	0.9136	1.1781		0.7949	0.963	1.0117	2.2479	1.5662	1.0139	1.5167	1.408	3.9006		1.1061	1.5386	0.7277	1.5673	0.948	1.4598	1.6617	1.1243	1.8357
	1193		0.8329	0.7535	0.7589	1.9816	1.1587	0.9562	1.0757	0.9966	1.6932		0.8766	0.7388	0.8198	2.9821	1.1187	1.3294	1.393	1.3037	4.4867		1.0493	1.5098	0.7845	0.6523	0.565	1.7012	1.259	1.0091	1.7539
	1194		0.944	0.746	0.4337	1.2664	0.8404	1.1058	0.9461	0.9392	1.5859		0.8205	0.7334	0.8946	2.6791	1.5905	1.1807	1.5873	1.3946	4.2013		1.1231	1.4077	0.8637	1.4514	0.9118	1.8124	1.4548	0.9144	1.7731
	1195		0.7116	0.797	0.5629	0.9666	0.817	0.9426	1.022	1.1381	1.4486		0.8739	1.079	1.0922	2.4824	1.3493	1.4474	1.6221	1.2717	3.9212		1.0203	1.3813	0.8402	0.866	0.7458	1.4836	1.3994	1.033	1.5435
	1196		0.7916	0.7399	0.7288	1.0641	1.2036	1.1083	1.2955	1.0032	1.611		0.9367	0.8356	0.8855	2.8954	1.3442	0.9786	1.4602	1.2411	4.0085		1.0106	1.404	0.7578	1.2749	0.7442	1.5728	1.4848	1.0137	1.9234
	1197		0.5643	0.8486	0.5231	1.2131	0.7803	1.0088	0.7709	0.8538	1.278		0.7741	0.8426	0.7626	2.6366	1.2698	1.0713	1.2947	1.4498	4.1183		0.9762	1.268	0.8105	1.1328	0.5151	1.4085	1.2426	1.0301	1.7476
	1198		0.4852	0.8058	0.4643	1.9147	0.4993	1.0638	0.8251	1.0175	1.678		0.7144	0.672	0.927	2.0937	0.8825	1.0887	1.2294	1.4096	3.8302		0.8049	1.1195	0.7468	1.0355	0.5833	1.6548	1.2094	0.8152	1.6016
	1199		0.5768	0.9195	0.8105	1.2505	0.7662	1.1648	0.9999	0.7646	1.2444		0.7404	0.6463	0.6241	1.812	0.9349	1.1291	1.0834	1.4339	4.5901		0.7595	1.2344	0.863	1.2314	0.5435	1.3983	1.1347	1.108	1.5826
	1200		0.5332	0.8701	0.5996	1.6014	0.8765	0.9013	0.9128	0.8054	1.1696		0.8906	0.6903	0.5997	2.3179	1.1058	0.8965	1.2203	1.3341	4.2916		0.8117	1.235	0.4986	0.6835	0.6303	1.4796	1.3206	1.2189	1.7051
	1201		0.7202	0.9468	0.788	1.338	1.0037	0.8922	1.0627	0.9684	1.568		0.8693	0.941	1.0179	2.8438	1.4291	1.147	1.7295	1.3766	4.7226		0.828	1.3962	0.7973	0.8353	0.7172	1.5245	1.2122	0.8745	1.4044
	1202		0.6451	0.9735	0.8224	1.7386	1.1658	0.8642	0.9288	0.9569	1.8273		0.7457	1.0416	0.765	2.3547	1.2028	0.9355	1.5612	1.5491	4.4222		1.0852	1.4575	0.7122	0.7048	0.7149	1.5602	1.3511	0.8387	1.3871
	1203		0.7546	1.0548	0.578	1.5882	0.7792	0.9089	0.9205	1.0389	1.6623		0.5853	0.5496	0.7006	2.064	1.1634	1.0504	0.9208	1.5939	4.09		0.6975	1.17	0.7607	0.8518	1.0017	1.5899	1.2168	0.7554	1.3745
	1204		0.5211	0.8289	0.6411	1.4018	0.8158	0.7966	0.8637	0.8633	1.7166		0.5408	0.5827	0.7257	1.9599	1.0174	1.1104	1.1354	1.434	4.2166		0.7042	1.0813	0.8095	0.8804	0.8826	1.2688	1.2668	0.7751	1.5687
	1205		0.6363	0.8297	0.6644	1.8858	0.7167	0.8069	0.9713	0.9721	1.3174		0.6399	0.7581	0.6838	1.79	1.1125	1.1543	1.4724	1.4779	4.761		0.895	1.3138	0.7078	0.9799	0.5967	1.3615	1.1764	1.0416	1.8829
	1206		0.4857	0.8973	0.8706	1.4937	0.7145	1.1572	1.0273	0.9407	1.2831		0.7084	0.7059	0.578	2.0585	1.1591	1.1619	1.2343	1.5927	3.8922		0.8077	1.5384	0.5755	0.9105	0.6939	1.4479	1.4495	0.8095	1.7996
	1207		0.4832	0.7502	0.8824	1.5508	1.1003	0.935	1.1905	0.8545	1.3777		0.6681	0.7259	0.7334	2.1992	1.0879	1.1341	1.2619	1.4383	4.3537		0.9662	1.3408	0.7932	0.7788	0.6865	1.5517	1.1899	1.0194	1.8991
	1208		0.6233	0.8547	0.6812	1.5771	1.1676	1.0527	1.0232	0.864	1.6309		0.6995	0.7537	0.7861	2.0861	1.0517	0.9275	1.3553	1.5696	4.2811		0.8389	1.221	0.7617	0.8578	0.698	1.4325	1.1949	0.9034	1.6194
	1209		0.686	0.7981	0.6025	1.6162	0.9927	1.0663	0.9931	0.8247	1.5041		0.6693	0.7226	0.6581	1.8523	0.9068	1.1539	1.0447	1.3219	4.6253		0.7575	1.2561	0.7297	1.0973	0.928	1.3988	1.2326	1.1151	1.536
	1210		0.7218	0.662	0.6651	1.8173	0.9917	0.898	0.9843	0.9328	1.4092		0.7933	0.8715	0.6589	2.1789	1.2271	0.8259	1.432	1.2693	4.8194		0.8745	1.3437	0.6586	0.8209	0.5884	1.5121	1.4705	0.9149	1.3267
	1211		0.6448	0.782	0.8026	1.7904	0.7808	1.0294	1.0173	0.8703	1.4294		0.985	0.9482	0.5022	1.9611	1.1522	0.9226	1.463	1.2147	4.938		0.8881	1.4335	0.621	0.8447	0.5479	1.5487	1.5965	1.192	1.6029
	1212		0.5496	0.7698	0.6082	1.3709	0.9612	0.8633	0.9635	0.9758	1.2209		0.6939	0.6965	0.9117	1.973	1.3193	0.9399	1.2928	1.1329	4.6323		0.8209	1.2104	0.7786	0.9111	0.6838	1.3936	1.3981	0.8343	1.4631
	1213		0.5475	0.7304	0.6479	1.5814	0.7743	0.9714	0.9753	0.9112	1.7386		0.8726	0.8604	0.9193	2.2862	0.9967	1.0799	1.3478	1.4614	4.2089		0.9113	1.4568	0.6554	0.6048	0.8769	1.2848	1.7224	0.9823	1.6298
	1214		0.6649	0.6704	0.6237	1.1789	1.0708	0.8917	1.03	1.0448	1.2479		0.7775	0.809	0.7395	2.0258	1.3484	0.981	1.2493	1.262	5.0641		0.987	1.1607	0.8034	1.0777	0.6768	1.4387	1.2157	1.1507	1.6466
	1215		0.6022	0.4942	0.8539	1.1318	1.1121	0.9344	0.9396	0.9269	1.397		0.6804	0.7013	0.8082	2.8575	1.1198	1.0474	1.1477	1.1973	5.1058		1.113	1.3659	0.8296	1.0893	0.6473	1.3941	1.347	1.0334	1.6041
	1216		0.6278	0.7506	0.6209	1.3958	0.8569	0.8111	1.0268	0.9202	1.3365		0.7285	0.8822	0.906	2.1632	1.268	0.8739	1.608	1.6955	4.9629		0.8183	1.39	0.9482	1.0057	0.8482	1.711	1.3137	0.9866	1.4283
	1217		0.5896	0.6263	0.7357	1.5722	0.9765	0.8759	1.1045	0.9489	1.5926		0.8366	0.8501	0.7681	2.4768	1.3655	1.0542	1.557	1.2441	4.946		0.9334	1.4793	0.675	0.7586	0.9636	1.4139	1.4999	0.9815	1.7532
	1218		0.709	0.5715	0.5551	1.2627	0.8769	1.0206	0.9432	0.9617	1.4519		0.7289	0.8555	0.9333	2.4152	1.1938	0.9522	1.4333	1.3167	4.9013		1.0096	1.402	0.6147	0.8499	0.5902	1.4156	1.3801	0.9635	1.2749
	1219		0.5557	0.6559	0.602	1.1369	0.9723	0.7518	1.1479	1.0491	1.5244		0.6649	1.0787	0.9966	2.3317	1.3399	1.0962	1.5307	1.3375	5.2085		0.9175	1.3499	0.8464	1.3655	0.6456	1.6112	1.2764	0.9294	1.6183
	1220		0.6732	0.5738	0.3987	1.5031	1.0979	0.8613	0.8852	0.8722	1.3405		0.8169	0.8262	1.0042	2.7508	1.1419	1.2707	1.4219	1.2859	4.7078		1.0348	1.6759	0.7057	0.9969	0.9951	1.4659	1.658	1.1349	1.5045
	1221		0.6689	0.7551	0.6514	1.473	1.0275	1.0845	1.0331	0.9675	1.6468		1.109	0.7428	0.9333	2.7092	1.1452	1.3223	1.1999	1.3475	4.642		0.981	1.4083	0.6349	0.8773	0.6331	1.4837	1.6432	0.9768	1.3911
	1222		0.7847	0.6676	0.7122	1.3031	1.1851	0.9108	0.952	0.8934	1.474		0.8973	0.9627	0.9392	2.4893	1.4729	0.9701	1.5503	1.1018	4.7206		0.9813	1.2384	0.6659	0.7231	0.6923	1.4695	1.2458	0.914	1.3116
	1223		0.6868	0.7004	0.8154	1.1315	1.0048	1.3418	1.0969	1.0494	1.7683		1.1494	0.8972	0.9289	2.3715	1.1275	1.3521	1.3011	1.3049	4.4637		0.8791	1.422	0.6684	0.8529	0.6002	1.4512	1.3943	0.8377	1.7088
	1224		0.5349	0.7386	0.7016	1.422	0.8754	1.1187	1.1009	0.8446	1.6691		0.9502	0.8097	0.7283	2.8281	1.5271	0.8614	1.3614	1.4199	4.3662		0.7448	1.2874	0.5485	0.9682	0.7049	1.4092	1.4205	0.7848	1.6461
	1225		0.6683	0.6832	0.8253	1.1172	0.9813	1.4803	1.2143	0.9392	1.5322		0.8954	1.0703	1.0081	2.5727	1.5712	1.1282	1.6728	1.3823	4.5835		0.788	1.4109	0.7432	0.5848	0.5351	1.6064	1.378	0.8946	1.8496
	1226		0.8069	0.658	0.6087	1.3463	1.0304	0.8759	1.0742	0.8502	1.6697		0.9755	0.8717	0.9438	2.2718	1.4314	1.1124	1.4909	1.3331	4.319		0.8089	1.2327	0.7037	0.8449	0.9419	1.5121	1.2003	0.8064	1.5446
	1227		0.5316	0.5437	0.4771	1.2799	0.8974	1.0762	0.9374	0.96	1.7704		0.8519	0.7737	0.9301	2.0419	1.0847	0.9351	1.2522	1.3148	4.1791		0.6228	1.1044	0.6273	1.1578	0.8397	1.3343	1.2959	0.7366	1.3992
	1228		0.6186	0.7453	0.7559	1.6042	1.0954	1.3341	1.3103	1.1469	1.6926		0.9613	0.8317	0.9069	2.47	1.0842	1.3	1.3767	1.4213	3.8446		0.8323	1.3376	0.5103	0.785	0.7014	1.2098	1.3857	0.7218	1.5211
	1229		0.551	0.7013	0.9904	1.1102	1.0439	1.1373	1.1719	1.0312	1.7033		0.9482	1.0036	1.1195	2.5572	1.557	1.4359	1.5159	1.3635	4.0144		1.2519	1.5286	0.5076	1.037	0.7353	1.5609	1.5494	0.8534	1.603
	1230		0.6761	0.6008	0.7584	1.2415	1.2367	0.8844	1.1906	0.8963	1.2945		0.9246	0.7116	0.8582	1.9394	0.9138	0.9435	1.2844	1.4212	4.414		0.9842	1.351	0.7516	1.0629	0.7778	1.6022	1.1753	0.9031	1.8705
	1231		0.6252	0.7247	0.594	1.2472	1.1735	1.0529	1.1701	0.845	1.7206		0.8529	0.7816	0.792	2.3896	0.9806	1.1147	1.0709	1.7951	4.5805		0.6361	1.168	0.678	1.4286	0.8391	1.2059	1.1735	0.8621	1.6909
	1232		0.74	0.6389	0.7179	1.179	0.905	1.3463	1.121	0.8777	1.5659		0.8559	0.6782	0.8565	2.3939	1.1463	0.9839	1.222	1.62	4.3417		0.7637	1.2056	0.5357	1.545	0.8687	1.2672	1.2023	0.7234	1.7518
	1233		0.5679	0.5845	0.8196	1.0691	1.3013	1.095	1.0258	0.8415	1.4113		0.9316	0.7798	1.0246	2.3163	1.0164	1.1474	1.332	1.4544	4.8466		0.6347	1.0642	0.6009	0.9573	0.7822	1.1665	1.2953	0.8176	1.4936
	1234		0.5847	0.6519	0.9325	1.2271	1.1777	1.2399	1.1349	1.0702	1.8739		0.9242	0.8739	0.9586	2.0235	1.4896	0.9291	1.5672	1.7198	4.4296		0.8098	1.3616	0.6703	1.3568	0.853	1.4534	1.4275	0.9225	1.4578
	1235		0.6763	0.7167	0.654	1.4983	1.5955	1.0896	1.3765	1.0552	1.9195		0.9259	0.8906	0.924	2.4581	0.9924	1.2726	1.241	1.8402	4.7754		0.7574	1.404	0.4665	0.7805	0.8139	1.2373	1.3427	0.8723	1.4688
	1236		0.6888	0.5981	0.5326	1.2063	0.9963	1.261	0.9948	1.1267	1.5361		0.7271	0.6295	0.9734	2.1186	1.2622	1.1814	1.292	1.4487	4.3124		0.907	1.5268	0.5831	1.1589	0.662	1.3642	1.5218	0.9895	1.1613
	1237		0.6996	0.6216	0.6586	1.2793	0.882	1.0416	1.0681	0.9759	1.4965		0.5936	0.6344	0.9681	2.0506	1.1872	1.2394	1.1729	1.2876	4.2986		0.894	1.4833	0.6518	1.1837	0.5231	1.2888	1.4183	0.9725	1.3306
	1238		0.6338	0.8283	0.4557	1.4831	0.8767	0.8795	1.1166	1.0341	1.6707		0.7631	0.8002	0.7441	2.3456	1.53	0.9126	1.3232	1.6983	3.697		0.7946	1.3186	0.6314	1.0355	0.699	1.318	1.2239	0.9899	1.4242
	1239		0.6206	0.796	0.6246	1.5545	0.9504	1.1974	1.1692	1.039	1.6471		0.8204	0.6939	1.0495	1.966	1.2359	0.8852	1.2133	1.5864	3.7902		0.7676	1.185	0.4761	0.9962	0.6072	1.5552	1.0517	0.7129	1.6985
	1240		0.5496	0.6676	0.4362	1.4867	0.6889	1.019	1.0048	1.1038	1.3086		0.6781	0.964	0.9064	1.429	1.3008	0.9588	1.5174	1.6389	4.0904		0.8963	1.3521	0.6819	1.3935	0.5195	1.3038	1.4673	0.8997	1.3823
	1241		0.585	0.829	0.6619	1.4977	0.8881	0.8116	1.1494	1.0308	1.5802		0.8249	0.7609	0.8769	1.7268	1.1428	0.809	1.2386	1.3946	4.5524		0.7455	1.1557	0.634	0.9836	0.6011	1.1658	1.4165	0.924	1.1056
	1242		0.7311	0.6002	0.4798	1.0763	0.4225	1.1001	0.8935	1.1986	1.5956		0.6105	0.9048	0.6942	1.9491	1.4182	0.826	1.5752	1.4986	4.1397		0.7473	1.3363	0.7359	1.2251	1.2915	1.2848	1.6703	1.0448	1.2142
	1243		0.4629	0.5267	0.6646	1.1853	0.7842	1.1898	0.9894	1.0401	1.6834		0.8181	0.6309	1.0916	2.4405	1.0848	1.1152	1.1055	1.6796	3.6602		0.6946	1.244	0.7585	1.4797	0.8597	1.3708	1.3694	0.9893	1.5079
	1244		0.6806	0.6048	0.6362	1.154	0.8763	1.0725	1.1029	0.964	1.5768		0.7732	0.7218	0.944	2.1602	1.1658	1.1248	1.1904	1.5797	4.0056		0.6537	1.2406	0.5172	1.2873	0.7233	1.2946	1.3085	0.8978	1.4052
	1245		0.6026	0.5806	0.4842	1.4536	0.8903	0.882	1.1078	1.1458	1.7577		0.8645	0.9396	1.2127	2.1117	1.5406	1.0599	1.5623	1.6278	3.5638		0.9649	1.3855	0.5356	0.874	0.7179	1.3913	1.3594	1.0799	1.5424
	1246		0.5348	0.7163	0.3984	0.8366	0.7749	0.9496	1.0356	1.1412	1.7032		0.7355	0.6039	1.0692	1.3519	1.2955	1.0035	1.1042	1.3829	3.4912		0.7933	1.2317	0.666	1.5943	0.7515	1.4449	1.4974	0.8383	1.6511
	1247		0.5344	0.6236	0.6702	1.1445	0.7858	0.9727	1.0072	1.0444	1.807		0.7397	0.8249	0.8431	2.442	1.0901	0.8485	1.313	1.5463	4.5693		0.7015	1.2615	0.5078	1.1772	0.6691	1.2426	1.4753	0.8143	1.34
	1248		0.5621	0.676	0.6964	1.4203	0.7247	1.0576	1.0774	1.1885	1.7259		0.7494	0.9253	1.0805	2.0835	1.3408	0.9963	1.4342	1.4775	3.8445		0.5965	1.1376	0.414	1.0933	1.2319	1.2027	1.5328	0.7824	1.5924
	1249		0.6963	0.6914	0.8646	1.3235	0.973	0.9835	1.1593	0.9041	1.4951		0.8629	0.7036	0.9655	2.1601	1.3767	0.9505	1.2202	1.5234	4.5092		0.8897	1.2178	0.5289	1.2386	0.5268	1.4319	1.2055	0.8143	1.4048
	1250		0.5763	0.5012	0.7638	1.7328	0.8605	1.0989	1.1709	0.9534	1.5843		0.7663	0.6819	0.8137	1.6624	1.0847	1.0742	1.0201	1.6293	4.3616		0.8784	1.1778	0.6048	1.2372	0.6529	1.7061	1.0155	1.1198	1.4986
	1251		0.4999	0.6052	0.6347	1.2615	0.8724	0.7934	0.9943	1.0999	1.4293		0.8769	0.7276	0.939	1.9169	1.1731	0.9819	1.2081	1.6964	4.1346		0.7561	1.1051	0.5377	0.7471	0.5224	1.4052	1.1448	0.8749	1.239
	1252		0.4859	0.6683	0.7083	1.0493	0.9332	0.8174	1.0901	0.9967	1.6277		0.7449	0.6387	0.7975	2.3426	1.0023	1.0603	1.1098	1.7783	3.8631		0.6295	1.1102	0.5039	1.332	0.5616	1.4032	1.1297	0.8998	1.4195
	1253		0.6474	0.6231	0.9728	1.5316	1.0513	1.1952	1.0099	1.104	1.7122		0.8774	0.808	0.9116	2.3507	1.0303	1.309	1.1751	1.7119	3.8447		0.7533	1.218	0.427	0.6743	0.3809	1.2981	0.8588	1.1449	1.2817
	1254		0.6192	0.7236	0.6006	1.6314	0.8162	0.9676	1.0751	1.0824	1.807		0.8871	0.7126	0.8852	2.3173	0.8874	1.0047	1.1686	1.5862	4.039		0.9157	1.1804	0.5161	1.0481	0.7203	1.2683	1.1611	0.8512	1.3292
	1255		0.6239	0.6464	0.8011	1.2854	1.2232	1.0639	1.1282	0.9022	1.7269		0.8101	0.6127	0.8841	1.8221	0.9569	0.9264	1.0585	1.6307	4.2988		0.7181	1.0924	0.6566	1.0352	0.478	1.4542	0.9012	0.8978	1.3393
	1256		0.6897	0.7422	0.7614	1.585	0.7293	1.2952	1.0345	1.0392	1.562		0.9181	0.7172	1.179	1.8027	1.2203	0.8112	1.2142	1.5739	4.4872		0.5917	1.269	0.5655	0.9041	0.8623	1.1635	1.1384	0.8436	1.2233
	1257		0.5093	0.6263	0.7914	1.2347	0.9821	1.0554	1.0445	0.938	1.7482		0.8663	0.5354	1.2644	2.1299	1.0362	0.8569	1.226	1.4512	4.2298		0.6147	1.2476	0.684	0.8676	0.822	1.3995	1.1267	0.8923	1.3962
	1258		0.4673	0.5119	0.577	1.5609	0.8345	0.9948	0.9187	0.9782	1.922		0.8118	0.6708	0.9476	2.0511	0.987	0.8349	1.1221	1.7511	4.4166		0.7826	1.0888	0.6134	1.0638	0.4827	1.9012	0.9371	1.1049	1.4568
	1259		0.5792	0.5775	0.7595	1.4879	1.2714	1.0484	1.0719	0.8758	1.783		0.8526	0.7133	0.9259	2.2909	1.1017	1.0611	1.3517	1.5857	4.132		0.7374	1.0004	0.6218	0.9515	0.62	1.8123	0.9061	0.9238	1.5385
	1260		0.525	0.5133	0.8489	1.1939	1.0495	1.2468	1.0205	0.9987	1.6554		0.8222	0.5182	0.7919	2.1256	1.0224	0.7838	1.1199	1.5089	4.313		0.7769	0.9481	0.5004	0.9369	0.6679	1.5561	1.0037	1.0104	1.5162
	1261		0.6994	0.6065	0.8406	1.4978	1.2714	1.2728	0.9939	1.1773	1.7091		0.897	1.0305	1.0674	1.9852	1.2533	0.8525	1.568	1.6096	4.1103		0.8891	1.2468	0.7939	0.6338	0.6317	1.7797	1.0323	1.1537	1.8375
	1262		0.7411	0.6333	1.0069	1.1329	1.21	1.457	1.0634	1.1582	2.0038		0.7527	1.0614	1.1692	1.8167	1.4925	1.613	1.6081	1.2975	4.1088		0.8724	1.1863	0.7118	0.9153	0.7447	1.4975	1.1815	1.0014	1.4003
	1263		0.5332	0.7696	0.7867	1.4236	1.2602	1.0939	1.1371	0.9573	1.6692		0.6944	0.8078	0.969	1.8561	1.0986	0.8761	1.4036	1.5345	4.6108		0.8654	1.2062	0.5386	0.9818	0.8224	1.6255	1.0117	1.0503	1.6319
	1264		0.7003	0.6635	0.5235	2.0447	0.8182	0.9785	1.0472	0.9092	1.9224		0.6393	0.947	1.2189	1.443	1.3023	1.3504	1.5104	1.3725	4.2411		0.8075	1.1286	0.7113	0.9295	0.5676	1.6012	1.1371	1.0106	1.373
	1265		0.637	0.6321	0.6488	2.0118	1.1712	1.2187	1.0585	0.9353	2.5532		0.7087	0.9221	0.7321	1.2795	1.3238	1.0544	1.3229	1.5733	4.2618		0.8319	0.9805	0.8716	0.7157	0.7896	1.2306	1.0536	1.0233	1.3793
	1266		0.6075	0.687	0.6253	1.7515	1.0505	0.882	1.1401	0.9004	1.8836		0.6467	0.8041	0.9645	1.5412	1.3903	1.03	1.0989	1.4656	4.5708		0.8541	1.0764	0.7097	1.0212	0.6719	1.5649	1.179	1.2767	1.3923
	1267		0.7132	0.5926	0.6835	1.4878	0.9253	0.8524	1.101	0.9501	1.9035		0.7073	0.7915	0.8115	2.1492	1.0587	0.9747	1.2308	1.4394	4.2849		0.7724	1.1601	0.471	1.152	0.7906	1.3249	1.0498	1.1891	1.4984
	1268		0.6321	0.708	0.8045	1.3742	0.9102	1.0514	1.1843	0.8755	2.3669		0.7599	0.8941	0.7808	2.0216	1.1346	1.1995	1.1423	1.518	3.8739		0.8631	0.9672	0.776	0.8551	0.8061	1.516	1.0833	1.0805	1.8272
	1269		0.7123	0.765	0.6336	1.3944	0.8742	1.0948	0.9258	0.9979	2.2635		0.7954	0.7475	1.1084	1.8734	1.1748	0.9422	1.2035	1.2948	3.8795		0.8658	1.1496	0.8821	1.5131	1.3417	1.7889	1.6721	1.0677	1.8722
	1270		0.5122	0.7562	0.7342	1.4237	0.8365	0.9644	0.9616	0.8988	1.7862		0.95	0.8494	0.9858	1.9933	1.2001	1.2282	1.3625	1.6459	4.1605		0.8066	1.2154	0.569	1.3061	0.7747	1.2638	1.0939	1.0765	2.1303
	1271		0.4868	0.8066	0.6654	1.3119	0.8294	1.1521	0.9344	1.0506	1.3012		0.6955	0.9245	0.8783	1.3139	1.2188	1.2418	1.1942	1.7377	3.9068		0.8842	1.2016	0.8932	1.2139	1.0971	1.4966	1.2777	1.2559	2.0201
	1272		0.9586	0.7324	0.5285	1.703	0.7313	1.0088	1.0634	0.8792	1.7722		0.6961	1.0716	0.908	1.5274	1.1261	1.1055	1.5479	1.6644	4.2285		0.6313	0.8629	0.7957	1.0775	0.6523	1.0955	0.9999	1.0196	1.5436
	1273		0.5805	0.8142	0.6452	2.0166	0.8783	0.9818	1.1811	1.035	1.8227		1.0936	1.2205	1.1205	1.5452	1.307	1.2436	1.5265	1.3887	3.9139		0.5559	1.0953	0.6193	1.0602	0.8063	1.3413	1.0323	1.1272	1.7997
	1274		0.7334	0.7219	0.6008	1.7116	0.9441	1.0098	1.1718	0.9333	1.7956		1.0916	1.0856	0.9703	1.7921	1.3355	1.3052	1.5332	1.5994	4.3436		0.6805	0.9094	0.6587	1.0363	0.5286	1.4031	0.8511	0.7893	1.3608
	1275		0.7605	0.84	0.7103	1.3457	1.1222	1.074	0.932	1.0719	2.1997		0.6887	0.969	0.836	1.7076	1.0818	0.9269	1.2817	1.7823	3.9216		0.8609	0.9548	1.0277	1.4507	0.7181	1.5848	0.8819	0.7117	1.6218
	1276		0.6848	0.8174	0.5171	1.5997	0.8057	1.1212	0.9825	0.9651	2.2748		0.5782	0.9532	0.7975	1.7732	1.0537	1.0702	1.4625	1.6179	3.8744		0.8402	1.1728	0.4304	1.5415	0.6847	1.4441	0.8363	0.9409	1.9653
	1277		0.6181	0.8424	0.8218	1.6514	1.0183	1.2851	1.149	0.9216	2.233		0.9341	1.1845	0.9595	1.939	1.1514	1.1988	1.4448	1.5489	3.8288		0.8589	0.9109	0.5286	1.2003	0.7805	1.565	0.9232	0.8594	1.5527
	1278		0.7976	0.8661	0.409	1.6864	1.1882	1.0766	1.2007	0.9021	1.9141		0.9946	1.1014	0.772	1.5117	1.26	1.1336	1.4059	1.7639	3.5981		0.7523	0.8862	0.6932	0.9698	0.5487	1.6046	0.7941	0.9079	1.4931
	1279		0.7954	1.0024	0.6247	1.2165	1.1756	1.1235	1.1605	1.0067	1.6585		0.7813	0.8777	0.9481	1.5048	1.1384	0.9691	1.4285	1.6136	4.2344		0.8218	0.9095	0.6099	1.1533	0.828	1.8027	1.06	0.8765	1.6939
	1280		0.7239	1.1719	0.6674	1.607	1.019	1.0581	1.1295	0.9208	2.179		0.888	1.0981	0.7761	1.6137	1.0355	1.0366	1.3643	1.6095	3.9046		0.8446	0.972	0.8269	0.8749	0.9072	1.5333	1.2712	1.0196	1.8544
	1281		0.8157	0.9905	0.5014	0.9713	1.0046	1.0191	1.253	1.1016	2.1557		0.9015	1.0995	0.8875	1.6612	1.1658	1.1717	1.2945	1.8081	4.2506		0.8112	1.1244	0.7573	0.9295	0.742	1.4813	0.9172	1.0844	2.0004
	1282		0.7436	1.0564	0.598	1.1576	1.0621	1.3513	1.2017	1.0061	2.4461		1.0238	1.2784	1.0119	1.8869	1.6637	1.147	1.684	1.581	3.7555		0.7836	1.1415	0.864	1.0477	0.4445	1.4958	0.995	0.8106	2.1453
	1283		0.6885	1.0608	0.4423	1.4669	0.9885	0.9084	1.1925	1.0904	2.0819		1.0265	1.1418	0.9317	2.3565	1.1986	1.1779	1.3635	1.668	3.9945		0.9142	1.07	0.6086	1.0037	0.5185	1.4565	0.9634	0.8332	1.5738
	1284		0.5415	0.9926	0.615	1.2445	1.0934	1.2754	1.1558	1.1017	2.2654		0.8954	1.0095	0.8552	1.6231	1.3037	1.3679	1.2743	1.5615	3.6574		0.9559	1.3387	0.6212	1.1451	0.7776	1.4312	1.242	0.9143	1.6053
	1285		0.7363	0.9533	0.6451	0.8968	1.0726	1.1847	1.0726	1.0388	1.8368		0.7259	0.9717	0.9562	1.3742	1.2278	1.3687	1.1761	1.8177	3.8678		0.9709	1.1171	0.6868	0.859	0.5511	1.5075	0.9478	0.9919	1.729
	1286		0.6847	0.8587	0.8083	0.7131	0.8786	1.099	1.0621	0.9797	2.3367		0.6374	0.8398	0.8804	0.9666	0.914	1.5302	1.1546	1.6887	4.0149		0.8417	1.2375	0.8613	1.0821	1.1786	1.5004	1.3537	1.0756	1.5409
	1287		0.6096	0.8768	0.6669	1.0432	0.7583	1.2822	1.1244	0.9574	2.637		0.7586	0.942	1.0258	1.4491	1.0731	1.2581	1.2528	1.547	4.1695		0.8326	1.117	0.8152	0.9953	0.8649	1.4165	1.1605	1.002	1.4983
	1288		0.7987	0.9279	0.5881	1.2076	0.834	0.9578	1.1907	0.9346	2.3585		0.6405	0.8252	1.0087	1.0943	0.6637	1.3008	1.0249	1.5862	4.176		0.7954	1.0111	0.5504	1.0269	0.7889	1.3053	0.9751	1.0902	1.5151
	1289		0.5677	0.8078	0.6855	0.9109	0.9535	1.0078	1.0063	1.0577	2.8895		0.6769	1.2143	0.8229	1.2619	0.8528	1.6412	1.109	2.1	3.9894		0.909	0.9247	0.7813	1.5431	0.7161	1.164	0.8924	0.8251	1.4397
	1290		0.5772	0.7593	0.7861	1.1927	0.822	0.9801	1.0777	0.9418	1.7111		0.6736	0.8292	0.8158	0.9805	0.6912	1.1165	0.7397	1.6807	4.5454		0.8149	1.1723	0.6776	1.2074	0.7797	1.1129	0.8663	1.0288	1.3669
	1291		0.6304	0.8913	0.7969	1.1542	0.9571	1.3792	1.0128	0.9405	1.9698		0.7999	0.8169	0.7728	1.3125	0.8079	1.533	0.808	1.7913	4.3065		0.8647	1.2505	0.8808	1.2626	0.9178	1.387	1.3283	1.1597	1.3963
	1292		0.7202	0.9389	0.6096	1.3989	0.9536	1.0103	1.159	0.9445	2.6326		0.7264	0.7726	0.7457	1.0732	0.8862	1.1527	0.8206	1.886	4.5437		0.7977	1.2972	0.5438	1.2809	0.7034	1.2882	1.1665	1.165	1.2729
	1293		0.6193	1.058	0.6605	1.5482	1.075	1.2962	1.2	1.0849	2.9825		0.5208	0.7195	0.6393	1.3726	0.8355	1.2851	0.9456	2.1406	4.147		0.7531	1.1658	0.8477	1.7776	1.074	1.1822	1.4426	0.9536	1.5142
	1294		0.6753	0.8085	0.5995	1.3957	0.887	0.9405	1.1707	1.0048	2.6482		0.5769	0.7518	0.7733	1.2475	0.6961	1.4694	0.9098	2.0154	4.0915		0.7953	1.126	0.6868	1.4781	0.9061	1.4065	0.9908	1.1048	1.7259
	1295		0.6714	0.7967	0.4212	1.6921	1.0525	0.9949	0.9726	1.0601	2.7966		0.8042	0.9747	0.9411	1.73	0.8644	1.5888	0.8624	1.657	4.3704		0.9969	1.2261	0.6947	1.319	1.0354	1.3187	1.215	1.3531	1.2595
	1296		0.5426	0.9003	0.7458	0.8931	0.803	0.9389	1.0774	1.0463	2.0684		0.7865	0.9685	0.9092	1.5064	1.1464	1.0824	1.2545	1.7871	4.0571		1.0219	1.3386	0.7122	1.0861	1.3455	1.4625	1.6055	1.0836	1.4642
	1297		0.6021	0.7923	0.5882	0.6467	0.8659	1.1172	1.1618	1.0262	2.9321		0.8141	0.966	0.6117	1.2421	1.0694	1.4647	1.2117	1.8223	3.8386		0.9566	1.2177	0.7609	1.2036	0.8561	1.5321	1.4381	1.2217	1.4341
	1298		0.8259	0.8029	0.4962	0.8831	0.6814	1.1673	0.918	1.109	3.1142		0.8036	0.9211	0.9089	0.9939	0.8932	1.3613	1.1226	1.7725	4.3152		1.2982	1.2373	0.7707	1.4007	0.9745	1.4854	1.343	1.1877	1.2429
	1299		0.6037	0.8967	0.7435	1.1179	0.9658	1.2618	1.1487	1.1122	2.4248		0.6911	0.7432	0.7458	1.2961	1.0605	1.1091	1.2287	1.8427	4.2501		0.8967	1.1481	0.9132	1.1962	0.816	1.3427	1.0345	1.0328	1.4627
	1300		0.5972	0.7386	0.51	0.8494	0.9789	0.94	1.0956	1.055	2.4894		0.5431	0.8892	0.7142	1.1886	1.1671	1.1038	1.4077	1.9106	3.9117		0.8809	1.1793	0.5614	1.5956	0.8655	1.2814	0.7794	1.242	1.6775
	1301		0.5797	0.6741	0.5363	1.0024	1.0507	1.5132	1.0072	0.8678	1.6466		0.7193	0.9968	1.0236	1.4086	1.2935	1.2261	1.1968	1.6216	3.9921		0.8524	1.0247	0.561	1.1043	1.1476	1.2686	1.1347	0.9735	1.2637
	1302		0.5447	0.7432	0.5982	0.8745	0.8976	1.247	1.019	1.0757	1.4501		0.7474	0.9271	0.805	1.7359	1.0018	1.2185	1.2207	1.6755	3.951		1.1543	1.0615	0.839	1.0485	0.8469	1.5957	1.0779	1.2675	1.5876
	1303		0.4932	0.7228	0.6578	0.769	0.8145	0.9612	1.0522	1.0985	1.7143		0.7181	1.0852	0.8735	1.7438	1.0562	1.0959	1.3839	1.591	3.9601		0.9873	1.419	1.1864	1.2573	1.1075	1.7747	1.6149	1.3808	1.5007
	1304		0.715	0.7917	0.572	0.737	0.7528	1.1097	1.0097	1.2769	1.8516		0.6124	0.9308	0.9367	1.5535	1.0915	1.339	1.2579	1.3649	3.825		1.1024	1.3174	0.867	0.8743	1.2738	1.6328	1.5122	1.1	1.4527
	1305		0.6347	0.7514	0.7681	0.9566	0.7416	1.0672	1.033	1.0956	2.3846		0.7789	0.8884	0.9695	1.7226	1.3176	1.1497	1.4071	1.5252	4.192		1.0362	1.1211	0.9386	1.6282	1.3463	1.495	1.6199	1.0393	1.5667
	1306		0.6959	0.7277	0.5738	1.0607	0.8208	0.9583	0.9599	0.9411	1.4973		0.6442	0.9043	0.7957	1.0492	0.8714	1.0747	1.0609	1.7358	3.904		0.7647	0.9216	0.7689	1.4005	1.1195	1.1418	1.3705	1.0416	1.507
	1307		0.6393	0.8151	0.5872	0.8789	1.1092	0.8688	1.122	1.0801	1.1853		0.6537	0.9993	0.532	1.4183	0.9141	1.1506	1.1154	1.8439	3.6958		0.6878	0.9738	0.5871	1.3301	0.6357	1.2175	1.1295	1.1067	1.8343
	1308		0.6313	0.9092	0.5733	1.0779	0.9515	1.0914	1.0845	1.003	1.5461		0.7879	1.0178	0.6941	1.8187	1.2602	1.3085	1.2146	1.7747	4.0281		0.7877	1.1917	0.5075	1.177	0.4192	1.3624	1.0194	1.0212	2.0448
	1309		0.669	0.8679	0.527	1.0528	0.9779	1.148	1.0335	0.8528	1.7415		0.7656	0.9137	0.9841	2.1248	0.5572	1.6481	0.9834	1.4453	4.1313		0.8374	1.0161	0.6153	1.7529	0.8299	1.3617	0.9826	1.1836	1.6347
	1310		0.5693	0.6299	0.6208	1.0562	0.9301	1.2358	0.9646	0.8707	1.8407		0.9713	0.9826	1.1054	2.5419	1.3239	1.5195	1.3042	1.5967	3.6736		1.1277	1.5406	0.6694	1.1342	0.7857	1.4538	1.2669	1.4244	1.5965
	1311		0.6453	0.8068	0.6157	0.9712	1.005	0.95	1.0806	0.9106	1.8072		0.9048	0.964	0.8654	2.0434	1.2152	1.3181	1.2593	1.8559	4.1792		0.9388	1.2753	0.6026	1.4849	0.6157	1.3447	1.0823	0.9694	1.5572
	1312		0.5187	0.6734	0.5881	1.3939	0.7652	1.1079	0.9982	0.9456	1.8439		0.9335	1.116	0.765	2.153	0.8471	1.292	1.4671	1.7938	3.8152		1.1195	1.3904	0.8631	1.2722	0.8642	1.7498	1.1574	1.1982	1.5513
	1313		0.5395	0.7346	0.6791	0.7845	0.8824	1.068	1.0371	0.808	2.1067		1.164	1.1725	0.8251	1.7661	0.9421	1.4411	1.4176	1.7258	3.7701		0.9939	1.3291	0.7502	1.088	0.6749	1.472	1.133	1.0327	1.6393
	1314		0.4625	0.714	0.873	0.9335	0.9209	0.8083	0.9523	0.8972	1.8129		1.0744	1.2444	0.7073	2.4542	1.038	1.5023	1.3616	1.9862	4.1349		0.9834	1.496	0.9389	1.6515	1.0658	1.7153	1.4153	1.4731	1.5635
	1315		0.4941	0.84	0.7564	1.3138	0.8801	1.0731	1.1577	0.8912	1.5062		1.0157	1.1138	0.9213	1.5843	0.881	1.7658	1.0765	1.8543	4.2299		0.9053	1.1356	0.6717	0.9587	0.8422	1.6532	1.0797	1.1536	1.5811
	1316		0.6647	0.7425	0.4886	0.9894	0.9945	0.8009	1.1885	0.9512	1.694		1.0774	0.9586	0.9941	2.5159	1.1595	1.2074	1.2571	1.6751	4.0699		1.0824	1.3387	0.6735	0.9958	0.6894	1.6064	0.9778	1.1739	1.3883
	1317		0.5964	0.7846	0.6927	1.073	0.8216	0.7922	0.9847	0.8787	1.7169		0.9474	0.9607	1.0857	2.4539	1.3006	1.4248	1.622	1.6607	3.8874		1.1399	1.357	0.8811	1.0177	0.8651	1.6896	1.334	0.9298	1.5746
	1318		0.7608	0.861	0.7342	1.1821	0.7506	0.7948	1.1317	0.9313	1.6387		0.7102	1.0038	0.8954	2.1198	1.1201	1.1615	1.2608	1.7568	4.2646		1.0509	1.0654	0.7493	1.4074	1.031	1.4083	1.1481	1.0417	1.5858
	1319		0.4764	0.7398	0.4355	0.817	0.7647	0.7263	0.8897	0.9332	1.0072		0.6054	1.0442	0.8128	1.4091	1.2016	1.5587	1.2069	1.6255	3.8975		1.0004	1.2172	0.9029	1.0386	0.6369	1.4621	1.0023	1.1556	1.4714
	1320		0.6413	0.9718	0.6274	0.7294	0.7945	0.9035	0.9485	0.9277	0.9905		0.6026	0.9668	1.0143	1.4348	0.976	1.5983	1.201	1.7303	4.1117		1.0131	1.2663	1.0207	1.5926	0.8462	1.4747	1.1203	0.9466	1.8229
	1321		0.5434	0.8894	0.4381	0.7144	0.6005	1.0273	1.0206	0.9705	1.0475		0.3817	0.626	0.8012	1.7986	0.9097	1.1034	0.8939	1.419	4.2203		0.9694	1.4218	0.8556	1.825	0.7213	1.3415	1.1812	1.0751	1.8077
	1322		0.501	0.6978	0.4235	0.8333	0.8135	0.7047	0.9893	0.8906	1.3014		0.5685	0.9896	0.7105	1.8871	0.8129	1.0932	0.9785	1.8831	4.5085		0.8542	1.1126	0.5968	1.2068	0.6967	1.5141	1.2267	1.1055	1.7254
	1323		0.7733	1.1508	0.6484	0.7612	0.917	0.8807	1.3268	1.0673	1.4486		0.7175	0.9121	0.9265	1.4918	1.0461	1.4489	0.993	1.8188	4.3525		1.0143	1.1157	0.6403	1.1053	0.8819	1.315	1.0998	1.3295	1.506
	1324		0.6473	0.9521	0.5286	0.7684	0.7529	0.941	1.189	0.9569	0.8902		0.9721	0.9814	0.893	1.9096	0.8298	1.3014	1.0195	1.9401	4.3054		1.1394	0.9483	1.1423	1.7177	1.5827	1.6215	1.4472	0.968	1.6771
	1325		0.5593	1.0211	0.4592	1.0892	0.8146	0.7128	1.2051	0.9328	1.3626		0.5937	1.0108	1.0561	1.8701	1.0093	1.3984	1.0291	1.9123	4.0892		1.0891	1.2386	0.9007	1.4749	0.6716	1.516	1.2521	1.1252	1.5806
	1326		0.7935	0.8409	0.8474	0.6153	0.8425	1.0454	0.8744	0.9494	1.2243		0.8492	1.0841	0.8289	1.9786	0.9901	1.4161	1.1034	1.7884	3.854		1.2759	1.4252	1.0201	1.704	1.2695	1.8486	1.6913	1.1843	1.5086
	1327		0.599	0.721	0.4807	0.7969	0.8136	0.9238	0.8907	1.0487	1.319		0.6834	1.0502	0.9094	2.0637	1.0854	1.1351	1.2106	1.6209	3.7444		1.1107	1.2851	0.9465	1.0903	0.82	1.6358	1.3136	1.197	1.5604
	1328		0.6063	0.9414	0.49	0.6708	0.7106	0.7416	0.9977	1.0139	0.8361		0.554	1.0276	0.8921	1.7225	0.9715	1.0834	1.1125	1.6783	4.1739		0.8706	1.0556	0.8578	1.1879	0.5161	1.6781	0.8178	0.9083	1.4138
	1329		0.6016	0.8796	0.5111	0.5199	0.5789	0.863	0.9009	0.7579	0.9802		0.6562	1.1121	0.7488	1.7308	1.2458	1.1481	1.3479	1.7551	3.9816		1.0328	1.0318	0.8005	1.3802	0.5486	1.4006	0.7135	1.0308	1.5313
	1330		0.6454	0.9949	0.5933	0.5955	1.0003	0.9722	1.2967	0.9555	0.9699		0.6113	0.9485	0.6843	1.8682	0.8817	0.9343	0.9394	1.6394	4.1457		1.1401	1.0937	0.688	1.3049	0.7563	1.3094	0.9423	1.0774	1.9814
	1331		0.6342	0.7577	0.6323	0.5852	0.926	1.063	0.9722	0.832	1.1738		0.5228	0.9319	0.8626	1.9545	1.4545	1.1961	1.3319	1.8666	4.3548		1.0278	1.0862	0.8717	0.9754	0.8183	1.2573	1.2413	1.2811	1.3406
	1332		0.5722	0.9692	0.7356	0.4379	0.707	1.3228	1.2156	1.0696	0.8939		0.5357	1.0501	0.8812	1.4325	1.2291	1.2978	1.3338	1.8607	4.4927		1.0282	1.0327	0.9244	1.3496	0.5384	1.827	0.8714	1.1765	1.6984
	1333		0.5424	0.8654	0.5192	0.6469	0.9079	0.9847	1.0271	0.8042	1.0738		0.8437	1.2652	0.7488	2.0255	1.2926	1.2153	1.1994	1.8692	4.5197		0.8738	1.1504	0.6046	1.3422	0.4618	1.7944	0.8469	1.0176	1.5258
	1334		0.5891	0.9736	0.6728	0.5545	0.6456	1.1613	0.9549	0.8142	1.0409		0.4796	1.0086	0.7466	2.2507	1.1613	0.9708	1.2071	1.8773	3.9949		0.8243	1.1972	0.7196	1.3879	0.954	1.5467	1.4968	1.08	1.4495
	1335		0.6765	0.8946	0.5651	0.4216	0.5324	1.208	0.9889	0.7589	0.9127		0.6608	0.8762	0.9986	1.5733	0.899	1.1375	0.9403	1.8946	4.6019		0.9048	1.0934	0.5948	1.0506	0.7593	1.5803	0.8771	0.9733	1.6143
	1336		0.5487	0.7613	0.5135	0.6407	1.0372	0.8672	0.9855	0.9016	1.268		0.746	0.8886	0.6594	1.6681	1.2034	1.0922	1.1186	1.9873	4.249		0.8661	1.0314	0.7615	0.8554	0.5634	1.5	0.775	1.0849	1.4909
	1337		0.6379	0.9834	0.7056	0.7006	0.9175	0.9248	1.1094	0.8615	1.4656		0.7532	1.0228	0.5515	2.3646	1.2164	1.1793	1.4844	1.8881	4.3805		0.88	1.0102	0.8033	1.1887	0.745	1.8916	0.8536	0.8405	1.8101
	1338		0.6	1.0102	0.4641	0.5419	0.6311	0.8704	1.2086	0.7883	1.3133		0.8509	0.8702	0.5637	2.1616	0.9853	1.1041	1.0576	1.8866	4.2774		0.7405	0.9794	0.7301	1.2757	0.5627	1.5425	0.9868	0.9443	1.6561
	1339		0.6116	0.9405	0.511	0.572	0.7627	0.9468	1.101	0.9184	1.1805		0.6719	0.9532	0.8507	2.0927	0.9332	1.1379	0.9658	2.0873	4.41		0.8462	1.0535	0.7492	1.4028	0.9336	1.5095	1.0041	1.2325	1.3814
	1340		0.5279	0.9828	0.575	0.813	0.7194	0.8815	1.1911	0.8229	1.0559		0.6623	0.8553	0.6122	1.6375	0.7194	1.059	0.9392	1.7603	4.2295		0.9945	1.1313	0.8728	1.2416	0.6104	1.7904	1.0268	0.9607	1.8027
	1341		0.6827	0.8443	0.619	0.6569	0.9617	1.2057	0.9417	0.7429	0.9151		0.7037	0.8772	0.8933	1.5086	1.1288	1.2237	1.0229	1.7977	3.6881		0.9509	1.0775	0.853	1.7806	0.8559	1.5996	1.1128	1.042	1.4795
	1342		0.5409	0.9964	0.3895	0.8602	0.778	1.1279	1.0893	0.9881	1.1989		0.5047	0.6894	1.1228	1.2623	0.8057	1.4506	1.0401	1.727	4.5374		1.0546	1.0552	0.849	1.369	0.8452	1.5755	1.1158	1.0338	1.4744
	1343		0.5387	0.7785	0.6229	0.6017	0.722	0.9555	0.8785	0.9608	1.2404		0.6149	0.8625	0.895	1.9391	1.2886	1.5171	1.1452	1.9258	4.3171		0.7547	0.9638	0.719	1.426	0.8389	1.3072	1.1602	1.0344	1.3738
	1344		0.5137	0.7743	0.4656	0.7388	0.6629	0.8589	0.9869	0.8472	1.0762		0.6131	0.7726	1.0152	1.9947	1.1151	1.0002	1.075	1.9751	4.3212		0.9341	0.9262	0.741	1.8852	0.7027	1.3898	1.0951	1.1239	1.9781
	1345		0.7066	1.0238	0.7242	0.8984	0.9664	1.455	1.1547	0.9545	1.1849		0.7186	0.716	1.0192	1.6683	0.6144	1.2105	1.1005	1.8121	4.0529		1.0098	1.1512	0.7617	2.0301	0.8029	1.4421	1.3157	1.1843	2.1938
	1346		0.6758	0.8615	0.6026	0.7665	0.9588	0.9672	0.9641	0.8426	1.155		0.5346	0.9365	0.7348	2.1462	0.5306	1.069	1.0706	1.7518	4.1893		0.9317	1.1696	0.6337	1.2285	0.625	1.4708	1.204	1.2718	1.6599
	1347		0.5809	0.8435	0.6987	0.7501	0.8538	0.9914	1.0372	0.8621	1.0532		0.9725	0.8714	0.791	1.915	0.8452	1.3316	1.1644	1.9305	4.2949		0.9797	1.3031	0.8942	1.2469	0.752	1.639	1.5034	1.4242	1.4925
	1348		0.4822	0.8365	0.8396	0.5705	0.8848	1.0716	0.9703	0.8319	1.2512		0.7158	1.0036	0.8598	1.8628	1.0056	1.2562	1.3683	2.1138	4.6516		1.1338	1.2181	0.8174	1.4597	0.9321	1.6083	1.3301	1.2214	1.3903
	1349		0.6718	0.8746	0.6153	0.6068	0.7901	1.0105	0.8959	0.8186	1.1703		0.7577	0.8744	0.8415	1.4821	1.2583	1.2673	1.1748	1.8601	4.5254		0.986	1.218	0.8254	1.4972	0.7295	1.8733	1.1277	1.2081	1.6766
	1350		0.5185	1.0568	0.5231	0.6862	0.6298	0.8131	1.0292	0.8747	1.3212		0.6944	0.8963	1.0092	1.4541	1.3435	1.2746	1.0414	1.7856	4.6294		0.9422	1.1145	0.6431	1.2389	1.1636	1.4796	1.3403	1.1721	2.3107
	1351		0.5732	0.9109	0.7063	0.6138	0.9455	0.8475	0.9942	0.8433	1.1234		0.7087	0.921	0.7901	1.6272	1.0894	1.123	1.0166	1.9648	4.422		1.0017	1.3148	0.597	1.6488	0.9028	1.7279	1.0485	1.4361	2.3795
	1352		0.7167	1.0586	0.4067	0.4143	0.635	0.7945	0.9505	0.7781	0.7475		0.5984	0.9709	0.5459	1.7342	0.9678	1.0962	1.0177	1.8137	4.346		1.0113	1.2813	0.6707	1.6157	1.0013	1.4118	1.2821	1.3247	1.9221
	1353		0.5996	0.7716	0.829	0.7791	0.7728	0.9593	1.0148	0.8903	0.9903		0.8624	1.1047	0.975	1.4428	1.3697	1.3545	1.1571	1.74	4.3751		0.9498	1.3268	0.5491	1.4298	0.7426	1.394	1.3466	1.765	1.4467
	1354		0.5666	0.9467	0.5063	0.6911	0.706	1.0567	1.0292	0.7967	0.9349		0.6678	1.2602	0.8016	1.3282	1.1543	1.3373	1.1424	1.5881	4.3156		0.9699	1.2949	0.687	1.5573	0.8697	1.5129	1.0865	1.389	1.4584
	1355		0.6259	0.9771	0.587	0.5393	0.8728	0.9605	1.1436	0.938	1.0116		0.6614	1.1259	0.9171	1.2329	0.8837	1.1456	1.0565	1.621	4.2303		1.0102	1.4115	0.702	1.7628	0.7064	1.5092	1.1065	1.1399	1.4212
	1356		0.5705	0.9497	0.6295	0.6524	0.8837	1.1399	1.1119	0.7456	1.4097		0.8199	1.2828	0.803	1.2251	0.9543	1.2144	1.023	1.8038	4.4176		1.175	1.3398	0.5504	2.1465	0.7387	1.5289	1.3536	1.222	1.6855
	1357		0.5651	0.8858	0.521	0.6651	0.8038	0.8936	0.9703	0.7605	1.1015		0.6633	1.2758	0.8435	1.7064	1.1197	1.1924	1.2453	1.6431	4.2155		1.0058	1.4423	0.6549	1.4604	0.6443	1.5991	1.1762	1.108	1.5875
	1358		0.556	0.6736	0.616	1.2402	0.6435	0.8256	0.8351	0.8273	1.6025		0.956	1.0201	0.9656	1.7452	1.1074	1.1296	1.1459	1.4678	4.6354		0.9634	1.31	0.5907	1.5027	0.6944	1.5178	1.0445	1.0314	1.706
	1359		0.4978	0.9674	0.4524	0.7548	0.5901	1.0083	0.8103	0.852	1.1212		0.6032	0.9662	0.8908	1.3473	1.0125	1.0316	1.079	1.4881	4.2394		0.8912	1.3178	0.7616	1.7238	0.6965	1.2168	1.0036	0.9158	1.6314
	1360		0.4468	1.1638	0.341	0.5706	0.7576	1.0132	1.0703	0.8925	1.1764		0.9197	1.1022	0.9748	1.712	1.4288	1.1455	1.1266	1.7371	4.6155		0.8061	1.2689	0.8047	2.0588	0.5896	1.3433	0.9912	1.5048	1.8591
	1361		0.6164	1.1961	0.5653	0.6472	0.7945	1.3047	1.0322	1.0491	1.3296		0.6093	0.9221	1.1759	1.6609	0.8484	1.2055	0.9697	1.6525	4.6519		1.08	1.2664	0.8343	1.6253	0.9522	1.5456	1.0355	1.2973	1.8186
	1362		0.7335	1.4407	0.6656	0.9479	0.9431	1.0503	1.301	1.085	1.121		0.829	1.118	0.8121	2.0604	0.7401	1.0482	1.0662	1.8787	4.589		0.7669	0.9607	0.9249	2.0426	0.7885	1.4162	1.1539	0.9519	1.9028
	1363		0.7389	1.1802	0.4938	0.6352	0.7527	1.2449	1.1996	0.7484	0.9183		0.7097	1.1173	0.8288	1.8902	0.817	1.0648	0.9842	1.6661	4.0944		1.0235	1.1801	0.8685	2.0072	0.946	1.4088	1.5793	1.173	1.5311
	1364		0.6406	1.2043	0.7238	0.8288	0.7913	1.1534	1.2964	0.8083	1.3109		0.7757	1.1974	0.835	2.1295	1.0695	0.9973	0.9898	1.965	4.5872		0.9797	1.1858	0.9086	1.7824	0.8671	1.5221	1.4273	1.051	1.24
	1365		0.6529	1.124	0.4192	0.8513	0.9167	0.8944	1.3495	0.8194	0.8929		0.803	1.0733	0.7153	1.9953	0.6617	1.1305	0.9873	1.6632	4.4679		0.9458	1.3073	0.7807	2.0106	0.8243	1.3219	1.4068	1.4488	1.6046
	1366		0.5379	0.9682	0.49	0.7446	0.9199	1.0032	1.0857	0.8067	0.9264		0.5966	0.9772	0.8653	2.0379	0.8769	1.1828	0.9404	1.4658	4.2481		1.1712	1.2771	0.8098	1.7217	1.0814	1.5011	1.3065	1.33	1.4854
	1367		0.4656	1.058	0.4407	1.1736	0.9495	0.7793	1.3434	0.7892	0.9402		0.9538	1.0243	0.7462	1.5603	0.9503	1.4336	0.8903	1.8203	4.6115		0.8372	1.2097	0.8675	2.2842	0.8177	1.4968	1.389	1.6762	1.8683
	1368		0.6388	1.1894	0.5148	1.0495	0.8324	0.9337	1.1981	0.831	1.0556		0.9615	1.0014	0.9412	1.6972	0.9201	1.2476	1.0469	1.5866	4.2107		1.3566	1.4194	0.9048	1.8198	1.1303	1.8269	1.4437	1.4009	1.688
	1369		0.6378	1.0776	0.5332	1.3049	0.7313	0.9249	1.1153	0.7251	1.2488		0.8262	0.9704	0.5911	1.7353	0.719	1.2133	0.854	1.9262	4.045		0.9502	1.2832	0.7136	1.6828	0.7554	1.5463	1.2451	1.567	1.4077
	1370		0.7031	1.1731	0.4376	0.8549	0.8293	0.9287	1.2229	0.9109	0.8791		1.0663	0.9407	0.8214	2.0097	0.8669	1.4156	0.7686	1.8694	4.2363		1.3337	1.432	1.0841	2.1765	1.2997	1.645	1.5554	1.5058	2.0701
	1371		0.5889	1.0957	0.4193	1.2785	0.5245	0.7555	1.1048	0.8199	1.3018		0.7813	0.9382	0.8691	1.8463	0.8251	1.3634	0.9308	1.4686	4.1658		1.1589	1.3549	0.9051	1.8655	1.0657	1.687	1.2032	1.5137	1.7753
	1372		0.6508	1.0078	0.4136	1.4758	0.8748	0.7579	1.1293	0.8514	1.2015		0.9468	1.125	0.7571	1.1195	0.8394	1.4697	0.8211	1.637	3.9335		0.9823	1.0905	0.7384	1.6027	0.812	1.2671	1.1582	1.1703	1.8562
	1373		0.8224	1.0389	0.3287	1.5126	0.4923	1.1291	0.9029	0.8983	1.3589		0.6567	1.1352	0.97	1.6139	0.9224	1.0408	0.9889	1.6498	4.2429		1.1283	1.127	0.6108	2.0652	0.7121	1.3307	1.1493	1.4266	1.8056
	1374		0.7326	0.9577	0.6257	1.2046	0.9107	1.172	0.9516	0.816	1.1363		0.6035	1.0886	0.685	1.4536	1.2066	0.8861	0.9248	1.6035	4.4282		0.8267	0.9823	0.883	1.4448	0.7875	1.316	0.9629	0.9706	1.7019
	1375		0.8573	1.4655	0.5501	0.9792	0.9685	1.0119	1.4108	0.7567	1.3973		0.7969	1.1312	0.8137	1.079	1.0616	0.9446	0.9139	1.8268	4.078		0.9519	1.2289	0.5964	1.814	0.8281	1.3113	1.1416	1.4921	1.7484
	1376		0.7048	1.1016	0.6698	1.0467	1.0901	0.9768	1.2555	0.8759	1.3995		1.068	1.2077	0.8184	1.4535	1.0842	1.2877	1.1251	2.01	4.3977		1.0869	1.1308	0.7969	1.3509	0.7351	1.4059	1.1716	1.2195	1.3724
	1377		0.7452	0.9066	0.4749	1.2315	0.882	0.8104	1.0213	0.8933	1.1787		0.7996	1.1308	0.7231	0.978	0.8671	1.315	1.169	1.7939	4.0637		0.8143	1.2234	0.693	1.6479	0.5529	1.3584	0.888	1.3492	1.6975
	1378		0.6826	1.1304	0.5121	1.1329	0.8779	1.0255	1.1314	0.8718	0.872		0.66	1.0641	0.9857	1.2733	0.9382	1.2422	1.0352	1.7677	4.5272		0.8389	1.1114	0.8694	1.4891	0.5599	1.5902	1.1557	1.2255	1.8769
	1379		0.6127	1.1668	0.6314	1.4141	0.8731	0.9539	1.2646	0.8169	1.1627		0.7453	1.1152	0.9427	1.0151	0.6884	1.153	0.9171	1.6075	4.6513		0.9826	1.1541	0.8539	1.9972	0.6137	1.6041	0.9529	1.2436	1.6812
	1380		0.374	0.8357	0.5502	1.2317	1.1961	0.812	1.0852	0.8788	1.0247		0.8766	1.1291	0.9289	1.3833	0.797	1.1111	1.0194	1.5588	4.3951		0.9646	1.1291	0.8717	1.2963	0.6354	1.6901	0.8711	1.165	1.5417
	1381		0.7136	0.7048	0.5295	1.3421	0.8787	1.109	0.9858	0.7194	1.0619		0.9516	1.2387	0.5498	1.3364	1.0359	0.9105	1.2103	1.5469	4.4073		1.0843	1.1074	0.8602	1.4865	0.6608	1.8879	0.8537	1.3392	1.4313
	1382		0.5719	0.9348	0.4391	1.1869	0.751	0.7846	1.1985	0.8671	1.0461		0.5491	0.99	0.6658	1.6907	0.8012	0.7748	0.9653	1.4239	4.7497		0.9557	1.0912	0.8328	1.0919	0.5489	1.7155	0.9272	0.828	1.6827
	1383		0.4744	0.9732	0.412	0.949	0.8186	0.6599	1.217	0.8827	1.1417		0.7243	1.1887	0.7025	1.6011	0.6829	0.8619	0.8572	1.407	4.3286		0.7559	1.0466	0.6906	1.0243	0.6939	1.5271	0.9052	1.1205	1.5491
	1384		0.497	0.9567	0.3677	1.2397	0.753	0.7214	1.0691	0.7912	1.0777		0.9421	1.0518	0.6982	2.0895	0.8516	0.8384	1.0571	1.5053	4.4419		0.9185	1.0336	0.9075	1.4603	0.545	1.6111	0.9116	1.1158	1.7703
	1385		0.661	0.8702	0.5183	1.2636	0.967	0.8299	1.3012	0.8745	1.1481		0.7575	1.3588	0.7942	1.2804	1.0772	0.8919	1.2565	1.4045	4.2975		1.0569	0.93	0.9899	1.028	0.7932	1.7017	0.8684	1.1681	1.5328
	1386		0.491	0.9892	0.3793	1.1183	0.8804	0.7856	1.2193	0.9384	1.0903		0.6679	1.315	0.872	1.5668	1.0276	1.1971	1.3756	1.6937	4.5677		0.9105	1.0488	0.8363	1.3886	0.7737	1.6443	0.8155	1.1239	1.6824
	1387		0.6884	0.861	0.6075	1.0843	0.7033	0.8997	1.1703	0.8845	1.1074		0.6125	1.2889	0.9378	1.4272	0.8664	0.9744	1.1938	1.7658	4.3215		0.8558	1.0134	0.8168	1.5803	0.7881	1.4435	0.903	1.2325	1.6349
	1388		0.5248	0.8571	0.4057	1.1861	0.9391	0.7791	1.1882	0.8787	0.8746		0.5909	1.1949	0.5541	1.3348	0.9089	0.7928	1.1801	2.0815	4.5976		1.0785	1.0185	0.4842	1.1535	0.6319	1.528	0.7527	1.2739	1.7208
	1389		0.5525	0.8321	0.4707	1.2159	0.8597	0.9324	1.1442	0.7858	1.6508		0.8791	1.0104	0.6271	1.5676	0.9852	0.9231	1.3348	1.9749	4.1506		1.2333	1.01	0.8741	1.7649	0.8182	1.4926	1.077	1.2146	1.9965
	1390		0.6134	0.8612	0.3992	1.2759	0.9179	0.8619	1.1296	0.8339	1.1563		0.8807	1.1834	0.6429	1.6204	0.8229	1.1086	1.3617	1.8413	3.9785		1.0554	1.1946	0.7391	1.6158	0.8349	1.5156	1.1827	1.4907	1.9529
	1391		0.6071	0.8251	0.4123	1.4467	1.0061	0.7764	1.0923	0.8163	1.2042		0.6839	1.2879	0.5878	1.1017	1.0266	1.2189	1.2898	1.7361	4.1947		1.0262	1.0415	0.7936	1.341	1.2173	1.6748	1.1525	1.2079	1.854
	1392		0.5716	1.1131	0.4011	0.789	0.9504	1.0643	1.0912	1.018	1.2937		0.6899	1.2851	0.9	2.1101	1.1676	0.9928	1.3169	1.9469	4.2221		0.9857	1.0767	0.7885	1.2792	0.4477	1.7046	0.9119	1.2286	1.9247
	1393		0.7187	0.8778	0.3614	1.2139	0.7351	0.7475	1.1032	0.9597	1.2232		0.8897	1.2831	0.5952	2.1087	1.0324	1.3681	1.3281	1.7177	4.8813		1.1656	1.2209	0.7958	2.0971	0.6085	1.5503	0.9431	1.4193	2.0744
	1394		0.4568	0.8506	0.5556	0.8982	0.5439	0.7647	0.9479	0.8113	1.3698		0.7797	1.2874	0.9037	1.9429	1.0011	0.92	1.4131	1.8984	4.4375		1.0857	1.0579	0.8626	1.3788	0.6562	1.6291	0.9271	1.5111	2.1722
	1395		0.5801	0.7326	0.6613	0.9137	0.9522	0.896	1.0809	0.9897	1.3319		0.7704	1.3101	0.9542	1.9585	1.0787	0.8854	1.5068	1.911	4.4891		1.0921	1.0734	0.7453	1.468	0.8426	1.6683	0.9417	1.1527	2.0104
	1396		0.6582	0.8201	0.6148	1.0438	0.6985	0.6649	1.0197	0.9262	1.8046		0.7847	1.1417	0.8769	1.9381	0.93	1.0169	1.2742	1.7471	4.4239		0.9988	1.0275	0.7631	1.5275	0.5907	1.4809	0.8666	1.1782	1.955
	1397		0.6026	0.7407	0.864	1.0923	1.0971	0.8764	1.2213	0.9396	1.4484		0.8811	1.3868	0.9034	2.1783	0.9801	1.1893	1.3498	1.7118	4.3772		0.904	1.2043	0.9103	1.911	0.8064	1.6975	1.0402	1.3564	1.8255
	1398		0.4754	0.8469	0.5605	1.4783	0.733	0.9968	1.0737	0.9098	1.8211		0.7186	1.3252	1.1182	1.9999	1.1054	1.2487	1.3508	1.7125	4.3385		1.0166	1.1299	0.788	1.7239	0.6647	1.5048	1.0413	1.3677	2.3476
	1399		0.8096	0.8341	0.6314	1.9733	1.0957	0.8043	1.2667	0.927	2.018		0.8321	1.0951	0.8219	2.2083	0.8699	0.9493	1.1389	1.7107	4.8339		1.1272	1.0487	0.5503	1.6858	0.8014	1.4173	0.8858	1.0588	2.248
	1400		0.6688	0.7876	0.4473	1.3916	0.7466	0.8116	1.046	0.857	1.9828		0.6306	1.277	0.9307	2.1366	0.8991	0.8904	1.3963	1.8522	4.8968		0.8977	1.1247	0.6911	1.5214	0.6375	1.459	0.8251	1.0835	2.4751
	1401		0.5761	0.8011	0.5238	1.3264	0.5529	0.7752	1.049	0.8707	1.6156		0.7922	1.1009	0.8933	1.3314	0.7051	1.0319	1.1072	1.7042	4.5801		0.8791	1.1922	0.6692	1.4619	0.8299	1.6076	0.9078	1.1496	2.3572
	1402		0.6582	0.8067	0.6769	0.9803	0.8971	1.0705	1.0827	0.9769	1.8675		1.0118	1.3365	1.1356	1.962	0.9128	1.1133	1.2729	1.9259	4.7065		0.827	1.2888	0.7188	1.0105	0.3919	1.6234	0.9532	1.1367	1.2925
	1403		0.6965	0.9493	0.401	1.2572	1.1566	1.1072	1.3269	0.9447	1.6446		0.8754	1.2353	0.9056	2.3982	0.8471	1.0126	1.3064	1.8322	4.4804		0.9645	1.1063	0.65	1.9062	0.8359	1.5531	0.7843	1.3189	1.7164
	1404		1.0343	1.2016	0.5707	1.725	1.0645	1.1001	1.5354	0.9016	1.8735		1.3532	1.3779	0.8615	1.8678	1.1983	1.1158	1.5524	1.8228	4.9176		0.9664	1.1074	0.6044	1.5192	0.5943	1.3555	0.8824	1.1368	1.4897
	1405		0.701	0.9919	0.6008	0.9635	1.0393	0.8413	1.3317	0.9802	1.786		0.9473	0.9912	1.0371	1.7709	1.2049	1.0192	1.5224	1.3476	4.5839		1.0844	1.2635	0.6446	1.1618	0.4503	1.5457	0.6957	1.1317	1.3777
	1406		0.8495	0.9753	0.6951	1.4583	0.9262	0.7842	1.4302	0.9602	1.8829		0.8188	1.3174	1.2294	1.7315	1.049	1.0153	1.6435	1.5306	4.7756		0.8584	1.1572	0.719	0.846	0.9741	1.6095	0.9066	0.9941	1.1486
	1407		1.1153	0.9577	0.6318	1.8845	0.821	0.6571	1.3	0.9236	1.7601		0.9873	1.2929	0.8272	2.0826	0.824	0.8288	1.4801	1.2765	4.6215		0.8786	1.2851	0.793	0.976	0.5094	1.7323	0.7171	1.066	1.5944
	1408		0.825	1.0986	0.5683	1.9191	0.9631	0.6808	1.4568	0.9079	1.8051		0.8786	1.2178	1.1118	2.0669	1.1386	0.8044	1.3785	1.4072	4.6291		1.2341	1.2045	0.4376	0.8847	0.6853	1.4868	0.825	1.1368	1.7904
	1409		0.7067	0.9192	0.7793	1.5267	0.5874	0.8864	1.1496	1.0149	1.8259		0.8989	1.0772	0.8979	2.1416	1.0684	1.016	1.2099	1.5073	4.4841		0.9647	1.1947	0.5222	0.8794	0.6384	1.457	0.8243	1.4768	2.1314
	1410		0.7932	1.1463	0.3605	1.5585	0.9825	0.8166	1.4348	0.9318	1.8111		1.1232	1.1177	1.1614	2.5494	1.074	0.9323	1.5421	1.4334	4.5488		0.9236	1.2246	0.43	0.9213	0.5484	1.1698	0.8568	1.5318	2.0579
	1411		0.7472	0.8877	0.4176	1.6067	0.9379	0.7488	1.2062	0.9946	1.9193		1.0158	1.1664	0.9387	2.4917	1.2264	1.134	1.5351	1.4787	4.7957		0.9749	1.3213	0.4896	1.0854	0.5994	1.1608	0.8514	1.6118	1.9388
	1412		0.8726	1.1014	0.5392	1.4943	0.7104	0.9364	1.4566	0.8434	2.3405		1.161	1.3352	0.8101	2.1265	0.867	1.2179	1.4507	1.5507	4.3271		0.8093	1.2005	0.4742	0.9493	0.6242	1.3629	0.7667	1.3207	1.9414
	1413		0.9767	0.9285	0.8725	1.9555	0.809	1.3306	1.2572	0.9038	1.968		1.0138	1.3876	0.9344	1.6641	0.9119	1.0051	1.24	1.8624	4.3226		0.7967	1.0753	0.4819	1.172	0.6219	1.4107	0.9676	1.4211	1.7018
	1414		1.0587	0.9161	0.6496	2.0187	0.8275	0.9817	1.24	0.9961	1.9413		1.0719	1.1314	0.6986	2.0298	0.691	1.0831	1.3726	1.6035	4.5057		0.719	1.0579	0.5179	0.7902	1.0285	1.2704	1.0078	1.355	1.9608
	1415		1.0401	0.9714	0.7617	2.243	0.8586	0.9189	1.3439	1.0845	1.6785		0.9618	1.3343	0.6566	2.0351	1.0552	1.0733	1.3045	1.8173	4.7718		0.8356	1.0468	0.7446	0.9832	1.3452	1.3301	0.9252	1.0216	1.8076
	1416		0.7217	0.8426	0.5901	1.4038	0.7934	1.0205	1.0697	1.0274	1.7338		0.8823	1.4447	0.8849	1.7088	1.0087	1.137	1.3788	1.5141	4.598		0.9514	1.1832	0.696	0.8575	0.8786	1.5	1.0882	1.2381	1.6958
	1417		0.6676	0.8625	0.7174	1.1754	0.6542	1.0795	0.8534	0.9303	1.5987		0.8718	1.0843	1.0523	1.4214	0.7216	1.2645	1.179	1.4962	4.5122		0.8271	1.1286	0.7135	1.167	0.9563	1.4648	1.0045	1.1683	1.579
	1418		0.6456	0.8827	0.4801	1.5286	0.8566	1.0816	1.1019	1.0077	1.7531		1.0921	1.2812	1.0529	1.8247	0.8682	1.4115	1.3898	1.4721	4.6753		0.8439	1.3824	0.6126	0.8736	0.9151	1.7465	0.9885	1.2326	2.5465
	1419		0.856	0.8547	0.683	1.6868	1.0155	0.9745	1.411	0.9597	1.7471		0.891	1.3558	0.982	1.5816	0.8649	1.4063	1.4062	1.3483	4.2233		0.8125	1.1318	0.717	0.8605	0.7348	1.6113	0.9434	1.1099	1.8154
	1420		0.5361	0.8562	0.7727	1.1753	0.8413	1.16	0.9585	0.8671	1.6736		1.0549	1.2381	0.8746	2.0283	0.8025	1.3108	1.2348	1.5817	3.9425		0.8238	1.0691	0.5768	1.0354	0.6754	1.4174	1.1044	1.1688	2.0543
	1421		0.6626	0.9353	0.5006	1.3925	0.9762	0.9211	1.1865	0.9282	1.9667		0.9519	1.0707	0.7501	2.3354	0.6004	1.4119	1.1452	1.8244	4.43		0.8385	0.9786	0.5725	1.0399	0.6906	1.1191	0.8875	1.0288	2.0974
	1422		0.7014	0.9051	0.4054	1.6297	0.8726	0.9238	1.1928	0.9535	1.5955		0.8986	1.2096	0.853	1.2909	0.6881	1.1661	1.0355	1.6076	4.6091		0.6888	0.9945	0.5314	1.1308	0.856	1.3203	0.896	1.1261	2.0642
	1423		0.8663	0.8292	0.5652	1.189	0.7864	0.9493	1.0278	0.9767	1.6993		1.0085	1.2915	0.8239	2.6735	1.0429	1.2617	1.3685	1.5412	4.5172		0.9377	1.2701	0.4951	1.1391	0.6712	1.5479	1.135	1.1017	1.9382
	1424		0.739	0.779	0.5006	1.1435	0.6063	0.8033	1.0575	1.1332	1.6219		0.9322	1.1126	1.1612	2.1831	0.9039	1.4025	1.2969	1.3573	4.7504		0.9168	1.4491	0.466	1.0542	0.7809	1.3639	1.0542	1.1906	1.9625
	1425		0.8432	0.5803	0.9245	1.1292	0.947	1.299	1.0259	1.2452	1.6714		1.0962	1.1958	1.0295	2.8318	1.0892	1.6312	1.3065	1.4926	4.3086		0.7892	1.4031	0.5478	1.2214	0.7884	1.5051	1.1987	1.5344	2.7007
	1426		0.7072	0.7614	0.8202	0.8085	0.8278	0.7717	1.1399	0.9006	1.9057		1.1612	1.1782	1.1343	2.064	1.078	1.1609	1.5296	1.3657	4.5352		0.9064	1.5128	0.6955	1.2526	0.6894	1.5227	1.1221	1.328	2.2885
	1427		0.6721	0.7462	0.7549	0.8572	0.6932	0.9377	0.9648	0.8567	1.1307		1.0522	1.4022	0.9572	1.9598	0.9943	1.2564	1.425	1.6053	4.3817		0.9753	1.2841	0.7609	1.2841	0.7578	1.6432	1.1688	1.2075	2.3774
	1428		0.5811	0.7501	0.8615	1.1686	0.704	1.1313	1.0086	0.9632	1.3982		0.9594	1.336	0.8732	1.4888	1.1142	1.4221	1.2453	1.6122	4.1844		1.0696	1.1483	0.6994	1.1324	0.5731	1.6429	1.0629	1.2276	2.145
	1429		0.6299	0.6939	0.7944	0.9451	0.6321	0.9747	0.9389	0.8684	1.4299		1.0429	1.3698	0.7469	1.5614	0.9718	1.2889	1.3604	1.5212	4.746		0.7369	1.1919	0.6322	1.3799	0.498	1.147	0.9486	1.291	2.3351
	1430		0.7293	0.8798	0.609	1.3519	0.4018	1.1131	0.8636	0.8909	1.3338		0.9006	1.3777	0.9228	1.5543	0.9945	1.1674	1.3679	1.6849	4.4484		0.9723	1.0963	0.652	0.9484	0.6067	1.4173	0.9456	1.2999	2.4547
	1431		0.5883	0.9737	0.6864	1.7033	0.6965	1.0918	1.2341	1.0177	1.8947		1.0675	1.2705	0.8013	1.7122	0.8335	1.3685	1.3671	1.746	4.6039		0.6955	1.1399	0.6272	1.6645	0.684	1.3367	0.854	1.3148	2.0395
	1432		0.6738	0.7272	0.6107	1.4144	0.8136	0.9791	0.94	1.048	1.641		0.8647	1.3084	0.9685	1.935	0.6506	1.4052	1.3038	1.4306	4.0652		0.6572	1.0146	0.5062	1.1825	0.8253	1.2438	0.7902	1.1352	2.4482
	1433		0.7965	0.9417	0.5084	1.1998	0.7101	1.014	0.9912	1.0484	1.4704		1.0577	1.3734	0.674	1.5272	0.6872	1.04	1.2884	1.4784	4.1947		0.8117	1.0335	0.6129	0.9925	0.6103	1.3615	1.0504	1.1629	2.1264
	1434		0.6311	0.8806	0.7336	1.4711	0.6536	1.1635	0.9979	1.0369	1.3308		0.9869	1.384	0.4195	0.9224	0.6761	1.2939	1.4182	1.4748	4.676		0.7794	1.1854	0.638	1.0314	0.6865	1.2381	0.9491	0.9634	2.0703
	1435		0.7896	0.952	0.6843	1.4894	0.9257	0.925	1.1515	1.0017	1.4115		0.8724	1.4131	0.6527	1.2708	0.959	1.0454	1.4032	1.7934	4.6752		0.7098	1.1669	0.5461	0.9634	0.6599	1.2497	1.0412	1.1555	1.7921
	1436		0.6528	0.8188	0.5933	1.4904	0.6785	0.9843	1.0359	0.8229	1.515		0.8003	1.6318	0.7117	1.4919	1.1755	0.9728	1.4175	1.3759	4.6952		1.0688	1.1838	0.7345	1.0276	0.6161	1.4426	1.0305	1.1861	1.7988
	1437		0.8028	1.23	0.7208	1.735	0.7722	1.0178	1.2106	1.0957	1.7699		1.0815	1.5195	0.6749	1.211	0.8277	1.1041	1.5141	1.4734	4.9553		0.8783	1.1825	0.7853	1.015	0.5385	1.4211	0.9229	1.1224	1.7526
	1438		0.6057	1.0311	0.8672	1.7355	0.6527	1.0366	1.1074	0.8751	1.5196		1.0384	1.4379	0.4455	1.7496	0.9095	1.0734	1.5106	1.4209	4.8136		0.8286	1.1434	0.5453	1.2081	0.5599	1.6155	0.8779	1.2786	2.3624
	1439		0.733	0.8655	0.6076	2.1151	0.7772	1.018	1.1298	0.754	1.7549		0.912	1.4401	0.4243	1.4014	0.9793	1.1342	1.2963	1.4935	3.8872		0.6981	1.0295	0.5468	0.9665	0.6018	1.0776	0.8883	1.1343	1.736
	1440		0.7164	0.9547	0.5708	1.7668	1.0003	0.9382	1.074	0.9199	1.7778		0.7889	1.2222	0.9024	1.6226	0.7911	1.1301	1.1744	1.5599	4.8069		0.7317	1.0636	0.4838	0.7254	0.8679	1.2457	0.9897	0.9065	1.7618
	1441		0.5741	0.8223	0.5716	1.5944	0.9916	1.2297	1.0699	0.8128	1.5373		1.0423	1.366	0.9274	2.1487	1.244	1.0759	1.7403	1.474	3.9496		0.7618	1.2899	0.6001	0.5755	0.6541	1.5763	1.051	1.3091	1.3188
	1442		0.651	0.9448	0.6055	1.6144	0.9105	1.354	1.2046	0.9508	2.0318		0.9521	1.4427	0.8306	2.2883	1.1484	0.9956	1.5899	1.5316	3.9502		1.1574	1.3437	0.7515	0.9558	0.7762	1.7868	1.1519	1.0285	1.486
	1443		0.5188	0.8506	0.487	1.6089	0.7679	0.8909	0.9892	0.9082	1.477		0.7772	1.2736	0.7748	2.3884	0.9727	0.9266	1.3498	1.5954	4.5102		0.7506	1.042	0.5647	1.0284	0.9122	1.2629	0.9292	0.9805	2.0846
	1444		0.5543	0.8315	0.6296	1.7427	0.8052	1.0098	0.9271	0.9045	1.7019		0.9472	1.4821	0.8985	1.5813	1.0525	1.0398	1.4936	1.5105	4.5945		1.0216	1.4163	0.5598	1.1395	0.4319	1.499	0.9048	1.2933	1.5832
	1445		0.4764	0.858	0.7713	1.3921	0.691	1.1301	1.0239	0.8213	1.4672		0.9473	1.3905	0.6751	2.3832	1.0743	1.1685	1.3943	1.4163	4.7693		0.7523	1.2524	0.5711	0.8723	0.582	1.4746	1.0537	1.009	1.5659
	1446		0.5692	1.0276	0.9971	1.1022	0.9844	1.1853	1.2313	1.0151	1.2716		1.1323	1.2293	0.7631	2.2603	0.9231	1.1596	1.2745	1.5605	4.3098		0.9588	1.4402	0.5552	0.9561	0.5014	1.7399	1.1203	1.1553	1.4082
	1447		0.534	0.9152	0.8101	1.2445	0.8031	1.0671	1.1086	0.8406	1.3147		1.0616	1.4357	0.9049	2.094	1.3359	1.2399	1.3768	1.5373	4.5344		0.9586	1.4383	0.6124	0.8546	0.7723	1.647	1.242	1.2127	1.2577
	1448		0.5973	0.7261	0.6127	0.8752	0.5845	0.916	0.9209	0.9712	0.9856		0.835	1.246	0.8084	1.6355	1.0565	1.1314	1.4404	1.7144	3.9948		0.8722	1.2311	0.5705	0.7903	0.7268	1.534	1.1	0.9805	1.4003
	1449		0.5698	0.7775	0.6991	1.3344	0.7468	0.9577	1.0385	0.9973	1.36		0.9386	1.2731	0.9176	1.3548	1.259	1.241	1.4154	1.6695	4.2958		0.8178	1.2643	0.5457	0.9067	0.9909	1.2862	1.0832	1.6004	1.6867
	1450		0.5828	0.7982	0.9305	1.4407	0.7275	1.1019	0.9372	0.8598	1.362		0.7509	1.0883	0.891	1.8275	1.0653	1.0947	1.1383	1.4556	4.8585		0.7591	0.8508	0.4295	0.833	0.6327	1.1647	0.6975	1.1235	1.494
	1451		0.6274	0.6967	0.8228	0.8614	0.545	1.0205	0.9441	1.1012	1.2292		0.8538	1.1439	0.7332	1.6558	0.8339	1.0368	1.1781	1.6444	4.2733		0.5904	1.1218	0.3513	1.1304	0.988	1.3142	0.8998	1.2298	1.7597
	1452		0.7681	0.6868	0.7925	1.5708	0.9326	1.1229	0.929	1.538	1.6526		0.5978	0.8091	0.9108	2.018	0.9313	0.9497	1.2307	1.6659	4.0543		0.6651	1.116	0.7111	0.7358	0.7416	1.3377	0.9389	0.964	1.8765
	1453		0.697	0.7315	0.4905	1.286	0.999	0.8259	1.1033	1.0983	1.5139		1.0196	1.0236	0.9167	2.3606	1.0651	1.2291	1.3435	1.6167	4.4687		0.9466	1.3384	0.5297	0.7101	0.5323	1.475	0.9587	0.9737	1.5903
	1454		0.7394	0.8814	0.4877	0.9888	0.7831	0.8545	1.0056	1.0673	1.427		1.1039	1.061	0.829	2.0332	0.711	1.3987	1.1714	1.875	3.7908		0.8178	1.3258	0.5631	0.5513	0.8139	1.4179	1.0612	1.2541	1.0694
	1455		0.6441	0.7065	0.733	1.5523	0.9067	0.9898	1.13	0.8636	1.3451		1.036	0.9459	1.0499	2.2939	0.7682	1.5199	1.159	1.8841	4.3091		0.8801	1.1576	0.5101	0.9424	0.58	1.5067	0.8728	1.2348	1.4534
	1456		0.6374	0.5758	0.7752	1.5538	0.8333	1.1546	0.9752	0.9969	1.7928		0.8553	1.0759	1.0291	2.4128	0.7515	1.3842	1.148	1.6221	4.6196		0.6557	1.2995	0.2977	0.6931	0.8789	1.0744	1.1716	1.0123	1.254
	1457		0.8366	0.8781	0.6646	1.3841	1.1034	1.1889	1.1218	1.1655	1.741		1.0019	1.0803	0.8635	1.9769	1.0054	1.3131	1.2224	1.8381	4.8099		0.7914	1.1712	0.4105	1.1753	0.9549	1.1253	1.0097	1.4264	1.7022
	1458		0.7986	0.8344	0.5976	1.7619	0.8151	1.0256	1.1874	1.0533	1.6431		0.7428	0.975	1.1859	1.8502	0.7663	1.2105	1.0443	1.6921	3.8564		0.6457	1.0118	0.7102	1.3541	0.8732	1.2305	1.0293	1.3707	1.9602
	1459		0.7808	0.7247	0.4747	1.433	0.7318	0.9283	1.0981	1.1738	1.8636		0.7384	0.8658	0.9385	2.3242	0.8864	1.0342	1.1829	1.8343	4.4406		0.9125	1.3356	0.7015	1.3708	0.8954	1.4462	1.0938	1.2831	1.525
	1460		0.7787	0.8677	0.6028	1.0499	0.7144	0.7468	1.182	0.9989	1.5722		0.8045	0.8268	1.3575	1.5486	0.8556	1.1452	1.0093	1.5206	4.2619		0.7608	1.2137	0.6968	1.0675	0.776	1.0713	0.9996	1.2989	1.7037
	1461		0.9126	0.7215	0.4765	1.6574	0.6105	1.0534	0.9265	0.741	1.9391		0.6478	1.041	1.148	2.1506	1.0087	1.0811	1.3157	1.5481	4.6131		0.9565	1.3514	0.7263	0.7019	0.7087	1.372	1.0201	1.4176	1.3853
	1462		0.7696	0.8127	0.5825	1.2851	1.0313	1.1973	1.0753	0.7376	1.4905		0.887	0.8617	1.1523	2.1674	1.0752	0.9391	1.4028	1.5418	4.2817		1.0745	1.3983	0.6824	0.7318	1.143	1.2636	1.1961	1.2725	1.7793
	1463		0.6529	0.947	0.6088	1.2716	1.0984	0.9227	1.1575	0.7891	1.8131		1.1216	1.1193	1.1433	2.4279	1.026	1.3497	1.2903	1.546	4.8746		0.7801	1.3017	0.6971	1.1156	0.4996	1.3972	1.0267	1.0831	1.749
	1464		0.6702	0.9317	0.3988	1.2652	0.8552	0.9676	1.1556	0.7322	1.6016		0.9213	0.8405	0.7319	2.3739	0.9276	1.33	1.2145	1.5784	4.7614		0.9369	1.301	0.6031	0.8363	0.598	1.3451	0.9675	1.0845	1.2271
	1465		0.7104	0.7507	0.5559	0.8745	0.5461	1.1971	0.9278	0.9304	1.2684		0.9438	0.992	0.9589	1.9942	0.761	1.1462	1.2988	1.7359	4.4696		0.8689	1.1519	0.7898	0.8772	0.6207	1.3306	0.8823	1.0778	1.5185
	1466		0.5749	0.7294	0.429	1.2581	0.7368	1.1557	0.9122	0.8362	1.5306		0.7843	0.7358	0.9505	1.6699	0.6898	1.2676	1.0746	1.5059	4.1436		0.9499	1.2876	0.6103	1.3251	0.679	1.3852	1.0203	1.1418	1.7
	1467		0.7407	0.7663	0.5758	1.1355	0.6523	1.1848	0.8545	0.9133	1.1439		0.7847	0.9245	0.8727	1.5157	0.8989	1.0852	1.1767	1.3771	4.6981		1.3527	1.3732	0.6667	0.9365	0.5599	1.5771	1.1884	1.284	1.6149
	1468		0.6655	0.7282	0.3549	1.3113	0.885	1.0131	0.854	0.7569	1.4335		0.6943	0.6732	0.9423	1.725	0.7285	1.128	1.0659	1.209	4.7588		1.0992	1.4639	0.5765	1.3722	0.7212	1.5888	1.1535	1.1718	1.6722
	1469		0.6404	0.7382	0.5297	1.3214	0.8456	1.3096	0.9818	0.8887	1.4219		0.9164	0.8113	0.8583	1.5384	0.9825	1.4968	1.0459	1.3991	4.8575		0.7525	1.282	0.6387	1.4496	0.4634	1.93	0.8647	0.8962	1.5007
	1470		0.5153	0.6971	0.6823	1.0622	0.6173	1.0381	0.9416	0.9604	1.344		0.6724	0.797	1.0575	1.8517	0.8311	1.377	1.1946	1.5304	5.1033		0.9806	1.328	0.6657	1.2842	0.5098	1.721	1.2567	1.0463	1.4278
	1471		0.8234	0.8283	0.7906	0.9432	1.0534	1.4237	1.2336	0.8948	1.203		0.9134	0.8123	1.0176	1.8214	0.6868	1.0549	0.9733	1.6077	4.5389		0.8548	1.2614	0.6933	1.2415	0.8188	1.4358	1.1193	1.041	1.4886
	1472		0.6257	0.8222	0.8438	1.1434	1.2366	1.1105	1.1291	0.877	1.2501		1.2386	0.9274	1.0413	1.6387	0.768	1.1586	1.3023	1.6384	4.3772		0.8382	1.6305	0.6231	0.9152	0.6262	1.2967	1.1541	1.2953	1.331
	1473		0.7808	0.8398	0.4859	0.9438	0.544	1.1691	0.9289	0.9014	1.525		1.2091	1.0017	0.9858	2.4943	0.7882	1.2145	1.1041	1.7941	5.4629		0.9874	1.5627	0.5489	1.0909	0.6606	1.8493	1.4018	1.2986	1.5475
	1474		0.7684	0.7546	0.7503	0.8029	0.8385	1.3759	0.9207	0.8776	0.9302		0.7082	1.099	0.8956	2.1932	0.6535	1.1867	1.1045	1.7095	5.3818		0.7826	1.5099	0.5698	1.2427	0.6463	1.6497	1.4679	1.0275	1.4149
	1475		0.4966	0.5478	0.5785	0.7965	0.7589	1.0939	0.9222	0.8753	1.5029		1.0656	0.9892	1.1381	1.8446	1.0605	1.3066	1.3614	1.3268	5.1839		0.9022	1.4879	0.6479	1.1612	0.6093	1.6892	1.4432	1.0915	1.4834
	1476		0.7257	0.9396	1.0247	0.7386	1.1315	1.5149	1.0511	0.8764	0.9823		0.9867	0.9215	0.7794	2.1671	0.7312	1.024	1.0204	1.4535	5.4012		0.7545	1.1826	0.5711	1.3198	0.623	1.1574	1.3305	0.9915	1.4212
	1477		0.7076	0.6139	0.8433	1.0682	1.0518	1.4385	1.0939	0.8602	1.2232		1.0501	0.9559	1.0278	1.9463	0.8178	1.2166	1.2883	1.3094	5.6843		1.0762	1.5089	0.7364	1.1479	0.9425	1.4119	1.4169	1.378	1.606
	1478		0.6381	0.9105	0.5898	0.8628	0.6683	1.0882	1.0856	0.9449	1.059		1.0299	0.9103	0.7558	2.4904	0.6944	1.3037	1.2222	1.3844	5.2796		0.8788	1.3572	0.5067	1.7708	0.6441	1.4748	1.5611	1.0476	1.6473
	1479		0.836	0.8056	0.541	1.0474	0.6417	1.286	0.9696	0.8665	1.4719		1.2878	0.9261	0.8005	1.7403	0.8387	1.3169	1.2436	1.3432	4.7389		0.9923	1.6006	0.6158	1.5823	0.8986	1.5898	1.6224	1.5617	1.5008
	1480		0.64	0.8554	0.6052	1.2062	0.6795	1.2021	0.9379	1.0942	1.3024		1.198	1.2973	0.7428	1.8155	0.7855	1.0202	1.2366	1.3704	5.1746		0.7819	1.6506	0.7072	1.6411	0.9369	1.4511	1.6219	1.3593	1.4676
	1481		0.7819	0.8378	0.6226	1.1585	1.1277	1.1184	1.058	1.0977	1.2329		0.8892	1.18	0.6922	1.9636	1.0748	0.7656	1.3389	1.3627	5.0285		0.8647	1.5483	0.6108	1.272	0.7283	1.459	1.2878	1.4393	1.7666
	1482		0.7103	0.825	0.5497	0.9561	0.9716	1.1196	1.0051	1.0611	1.5973		0.8581	1.2567	0.8664	2.2581	0.9757	0.9091	1.4507	1.5835	4.8484		0.7222	1.2822	0.8129	1.1572	0.8049	1.4398	1.378	1.1666	1.4189
	1483		0.7946	0.8312	0.5715	1.3737	1.0911	1.1626	1.0378	1.0806	1.4673		1.0264	1.2075	0.9281	2.3115	1.1313	1.1378	1.4479	1.494	4.3562		0.8145	1.5632	0.8919	1.4603	1.0969	1.5722	1.5517	1.3534	1.504
	1484		0.8262	0.6646	0.6428	1.3948	0.8565	1.0876	1.1427	1.0489	1.4859		1.2434	1.0529	0.6672	2.1399	0.9359	1.0649	1.5003	1.4481	5.1488		0.9282	1.6375	0.5623	1.1359	1.0629	1.8199	1.4439	1.4091	1.3866
	1485		0.5398	0.7824	0.4645	1.4539	0.7247	0.8369	0.9137	1.1028	1.6768		1.161	1.0062	0.741	2.3456	0.849	1.0727	1.3176	1.5255	5.2699		0.9871	1.3621	0.6259	1.7491	0.798	1.7801	1.2649	0.9505	1.5603
	1486		0.6494	0.6548	0.7008	1.0952	1.1537	1.1648	1.052	1.0311	1.4266		1.0385	1.1641	0.7022	2.0574	1.1209	1.0783	1.2587	1.3876	4.7963		0.9908	1.4864	0.4868	1.5812	0.5437	1.7666	1.1011	0.9362	1.5888
	1487		0.6539	0.6045	0.7597	1.3673	1.1721	1.2978	1.0793	0.8439	1.9127		1.1935	1.0398	1.0634	2.3942	1.1966	1.2883	1.4936	1.6631	4.9269		0.9728	1.3399	0.5795	0.9426	0.5696	1.7343	1.0013	0.9558	1.5425
	1488		0.5688	0.8204	0.804	1.1531	1.1338	1.2814	1.1966	0.8392	1.9682		1.448	1.2464	1.3409	2.3826	1.2341	1.6132	1.4688	1.3851	5.1692		0.8427	1.3682	0.5415	0.9548	0.5024	1.5284	0.923	1.225	1.347
	1489		0.7953	0.6202	0.749	1.0481	1.1051	0.9824	1.4027	0.9541	1.5996		1.2625	1.1205	1.1334	2.6906	1.3935	1.5008	1.5232	1.4273	5.4906		0.8808	1.2888	0.7932	0.9685	0.6462	1.4303	1.3007	0.9526	1.9389
	1490		0.6576	0.7181	0.7407	1.3789	0.7525	1.3105	1.2421	0.9022	2.0934		1.2338	1.1521	1.0896	2.6022	1.4571	1.5613	1.5567	1.4835	5.2135		0.9546	1.2013	0.5008	1.1696	0.5134	1.3532	0.8559	0.8921	1.5642
	1491		0.6889	0.8002	0.7242	1.1105	1.1401	1.2869	1.2795	1.0082	1.7197		1.1571	1.1841	1.2534	2.7516	1.8143	1.4362	1.8117	1.3802	5.1858		1.107	1.4911	0.5867	1.0846	0.9293	1.7444	1.4991	1.0408	1.6623
	1492		0.626	0.809	0.8903	1.2306	1.0125	1.1716	1.1666	1.0508	1.7272		1.5215	1.326	1.1657	2.2639	1.569	1.8899	1.7994	1.4369	4.0842		1.0968	1.3368	0.9146	1.1594	0.8221	1.6718	1.1932	1.2133	1.7955
	1493		0.8828	0.7614	0.6607	1.4466	1.0018	1.0836	1.1568	0.9992	1.8609		1.3102	1.3625	1.2046	2.5926	1.4326	1.2776	1.6865	1.5684	4.6908		1.0071	1.3842	0.4902	1.1255	0.5068	1.8954	0.8708	1.1623	1.8337
	1494		0.855	0.8875	0.9368	1.1584	1.2389	1.0104	1.2021	0.9776	1.9596		1.4968	1.1305	1.2876	2.6308	1.5799	1.6959	1.8586	1.5081	5.0192		1.153	1.6475	0.5506	1.0281	0.6186	1.7304	1.0718	1.0626	1.7326
	1495		0.8103	0.8023	0.9844	1.2875	1.2309	1.3648	1.3384	0.9598	1.9549		1.5608	1.3682	0.9895	3.3017	1.4084	1.3785	1.6871	1.72	4.8019		1.0206	1.5322	0.5467	1.1438	0.7754	1.2733	1.4704	1.3155	1.8926
	1496		0.6394	0.7293	0.8356	1.3084	1.2367	1.196	1.2006	0.8343	1.9494		1.3602	1.5223	0.9598	3.4172	1.3719	1.5019	1.6997	1.6205	5.2712		1.0546	1.6302	0.9811	0.9806	0.6919	1.7995	1.3283	1.3531	2.0699
	1497		0.737	0.7016	0.9766	1.4707	0.9848	1.6767	1.3505	0.9183	1.439		1.4626	1.2726	0.9664	2.3044	1.2482	1.4584	1.4951	1.9519	4.6844		1.1834	1.4667	0.7262	1.1953	0.5279	1.6299	1.3828	1.351	2.0585
	1498		0.5444	0.7958	0.7596	1.4228	0.873	1.1202	1.1884	0.8764	1.7297		1.4546	1.3487	0.965	2.7145	1.662	1.4218	1.6102	1.6154	5.1767		0.9007	1.7051	1.0138	1.1349	0.6672	1.3645	1.4007	1.7133	1.8439
	1499		0.5503	0.8758	0.608	1.6463	0.9474	1.3579	1.1757	1.0357	1.6388		1.2373	1.05	0.952	2.245	1.2944	1.2297	1.5595	1.6673	4.7273		1.0768	1.5742	0.8987	0.7575	0.4858	1.7721	1.2693	1.1782	1.675
	1500		0.6113	0.7132	0.7219	1.3085	0.8789	0.7775	1.005	0.9525	1.8746		1.4334	1.301	0.8976	2.4345	1.3611	1.6606	1.7251	1.4081	4.9277		0.9047	1.4562	0.7126	1.0949	0.6152	1.5479	1.5471	1.1449	1.5093
	1501		0.6545	0.646	0.8565	1.4435	0.6442	1.2058	1.0311	0.9274	1.5047		1.2152	1.4048	0.951	1.8884	1.5474	1.3048	1.5841	1.4629	4.8772		0.7057	1.4834	0.6106	0.729	0.6724	1.3884	1.2543	1.1778	1.695
	1502		0.5931	0.7515	0.7915	1.9232	1.1816	0.9313	1.2719	0.7931	1.8829		0.9666	1.2606	1.0972	2.8603	1.5339	1.2067	1.5751	1.541	4.866		0.8765	1.3998	0.4829	0.9407	0.6125	1.4599	1.2126	1.2168	1.6036
	1503		0.5735	0.6982	0.6009	1.577	0.9438	0.7946	1.3018	0.8878	1.5868		0.9203	1.3212	0.8455	2.2836	1.6973	1.0233	1.4342	1.1987	4.3723		0.8949	1.4234	0.6126	0.8094	0.6587	1.4804	1.0985	1.2965	1.6987
	1504		0.5473	0.8257	0.7936	1.6805	1.3484	0.9442	1.5202	0.8029	1.6788		1.0151	1.1507	1.0498	2.9791	1.5307	1.3015	1.5373	1.3347	3.4819		0.8023	1.1787	0.6411	0.7689	0.8652	1.4291	1.024	1.2542	1.5881
	1505		0.5258	0.8237	0.6843	1.4252	1.3255	1.1777	1.3297	0.9197	1.7468		1.2908	1.1541	1.1758	2.922	1.4629	1.5613	1.4613	1.2829	4.3764		1.0369	1.2578	0.5827	0.8944	0.5963	1.4835	0.9343	1.0832	1.9317
	1506		0.6473	0.6337	0.6307	1.2631	0.979	0.9045	1.0601	0.9801	1.8355		1.1664	1.03	1.066	2.6529	1.4651	1.1112	1.5312	1.4009	4.5314		0.777	1.4585	0.5883	0.7275	0.5592	1.4928	1.2742	1.1322	1.6301
	1507		0.5497	0.8452	0.7468	1.4716	1.126	1.1606	1.3433	0.9788	1.9019		1.1727	1.3377	0.9986	2.4527	1.5982	1.3	1.5962	1.133	4.9218		1.0375	1.4472	0.5586	0.839	0.5856	1.6655	0.9848	1.4672	1.8545
	1508		0.5762	0.8315	0.5828	1.4658	0.9787	1.2093	1.0198	0.9507	1.7544		1.1599	1.2896	0.7556	2.3589	1.2575	1.2961	1.3094	1.3182	4.8326		0.9244	1.0489	0.7559	0.8783	0.6513	1.3572	0.9504	1.2549	1.7983
	1509		0.6156	0.7783	0.5708	1.5422	0.9553	1.0613	1.1926	1.0135	1.8614		0.9674	1.3222	0.8359	2.6586	1.5002	1.2021	1.4333	1.2762	5.0444		0.7795	1.2086	0.6478	0.7671	0.7902	1.4467	1.1591	1.2221	1.2088
	1510		0.5232	0.8021	0.5904	1.3908	0.9706	1.1099	1.0811	1.1186	1.8714		1.075	1.1776	0.917	2.6748	1.6916	1.2018	1.7329	1.1996	4.4306		1.0966	1.374	0.6054	0.9167	1.034	1.5425	1.2498	1.3877	1.7655
	1511		0.654	0.7193	0.5025	1.8964	0.9067	1.1367	0.9527	0.9457	2.2522		1.0995	0.993	1.0365	2.0802	1.4158	1.1415	1.5382	1.3615	4.3133		1.0871	1.3607	1.0557	0.9042	0.6698	2.167	1.2229	0.9247	1.6084
	1512		0.625	0.7454	0.6596	1.8272	1.2267	1.209	1.0813	0.9005	1.9723		1.3803	1.1806	0.7901	2.9686	1.4808	1.2211	1.4501	1.478	4.5235		1.1658	1.4433	0.6615	1.0723	0.5121	1.9441	0.9943	1.1225	2.3332
	1513		0.5628	0.8471	0.6249	1.6242	1.0872	1.068	1.2383	0.9115	1.9289		1.2162	0.911	1.0202	2.8269	1.5104	1.1221	1.4283	1.349	4.6064		1.0009	1.2124	0.5927	0.9348	0.82	1.89	1.2058	0.979	2.0711
	1514		0.5873	0.7075	0.7921	1.6914	0.8217	1.268	0.8445	0.9387	2.0222		1.2502	1.1365	0.9833	2.4567	1.286	1.4336	1.4945	1.4445	4.6415		0.962	1.4492	0.6874	1.4041	0.7039	2.0817	1.2421	1.0443	1.7842
	1515		0.5948	0.9326	0.5597	1.8107	1.2	0.9376	1.1446	1.0521	1.4682		1.0183	0.8305	1.1426	2.4477	1.2938	1.1949	1.3425	1.4965	5.2336		0.7439	1.2538	0.7548	0.5966	0.7585	1.6494	1.0942	1.2376	1.4742
	1516		0.613	0.8565	0.5489	2.1045	1.1383	0.9234	1.3257	0.9261	1.7034		1.1765	1.1636	0.9926	1.9933	1.2572	1.5	1.5592	1.3318	5.1301		1.0241	1.3009	0.838	0.7506	0.7045	1.9914	0.8451	1.1589	1.5891
	1517		0.5608	0.8066	0.6711	1.6206	1.1416	1.088	1.3011	0.8453	1.6387		1.1499	1.1514	1.234	1.8614	1.4614	1.5143	1.6195	1.4299	5.0573		0.902	1.2531	0.9312	0.8565	0.9748	2.0292	0.9058	1.0096	1.5947
	1518		0.6615	0.6639	0.5814	1.4297	0.9938	1.1703	1.2975	0.8511	1.513		1.0321	1.0702	1.0012	2.0083	1.1614	1.5605	1.4449	1.3649	5.108		0.7914	1.2041	0.7588	1.1911	0.8098	2.075	0.8462	1.0063	1.876
	1519		0.587	0.9722	0.6531	2.2313	1.153	0.8855	1.4727	0.8108	1.8004		1.0229	1.2575	0.9282	1.9082	1.4781	1.356	1.6895	1.3135	5.2805		1.1846	1.2671	0.6441	0.8093	0.9001	1.823	1.0827	1.0851	1.7559
	1520		0.7341	0.7094	0.6229	2.0529	1.0771	1.2563	1.1558	0.7976	1.5377		0.7067	1.1631	1.0831	1.8251	0.9646	0.8352	1.4424	1.2094	5.1571		1.109	1.3033	0.7677	0.9142	0.6647	1.8409	0.908	1.0334	2.1245
	1521		0.6186	0.7108	0.5311	2.0257	0.8781	1.0483	0.9627	0.836	1.5157		0.8719	1.2721	0.9381	2.3502	1.0356	1.1364	1.7289	1.3109	5.497		1.1095	1.3123	0.6463	1.1296	0.6073	1.9903	0.9787	1.0493	1.9444
	1522		0.4463	0.7836	0.6157	2.0226	0.8842	1.193	1.0063	0.9612	2.0353		0.7415	1.5178	1.1894	2.6155	1.3492	1.752	1.6805	1.4573	4.8909		1.064	1.2486	0.8648	1.0342	0.8889	1.555	1.1192	1.1922	1.3416
	1523		0.3815	0.743	0.7738	1.8915	1.0544	1.0286	1.1761	0.9174	1.5335		0.9347	1.3568	1.0624	2.2047	1.684	1.4	1.6498	1.387	5.5999		0.961	1.3225	0.6073	0.7306	0.6426	1.3802	1.0813	1.1056	1.4519
	1524		0.5473	0.7311	0.5256	2.0084	1.0899	1.0949	1.0476	0.7058	1.8803		0.8805	1.3117	0.9585	1.7682	1.5582	1.3101	1.6851	1.2143	5.3214		1.0722	1.3208	0.7595	0.9581	0.9551	1.4789	0.9187	1.0055	1.5941
	1525		0.5433	0.7124	0.595	1.7566	0.8361	1.1034	0.8404	0.8292	1.6964		0.9092	1.1385	0.9238	2.2914	1.4895	1.5184	1.5582	1.2051	4.2174		1.1545	1.2838	0.887	1.0332	0.7236	1.8088	1.0079	0.9876	1.4739
	1526		0.5495	0.7887	0.5996	1.9086	1.2386	0.9395	1.1392	0.9517	1.9147		1.0261	1.4222	1.2375	2.3417	1.1973	1.6271	1.641	1.1129	5.1074		0.8161	1.266	0.6878	0.7741	0.6776	1.5262	0.9475	1.1318	1.4613
	1527		0.6824	0.73	0.8172	1.993	0.9529	0.9925	1.0259	0.8155	1.5258		0.8518	1.3747	0.9905	1.9072	1.4534	1.2454	1.6977	1.3722	4.4205		0.9078	1.3629	0.6849	0.8832	0.5138	1.5763	0.856	1.4675	1.6395
	1528		0.5696	0.5379	0.7729	2.6943	1.0372	0.9955	1.1797	0.9635	1.9557		0.9558	1.3452	1.0921	2.0157	1.0937	1.5991	1.4727	1.2661	4.6876		0.9323	1.2313	0.6514	0.61	0.6477	1.6057	0.8155	0.9441	1.224
	1529		0.6168	0.7792	0.5419	1.7681	1.1128	1.051	0.9986	0.8936	1.6692		1.1478	1.3084	1.0773	2.1611	1.1729	1.6599	1.7071	1.2545	5.0899		1.0756	1.3702	0.8569	0.7586	0.6008	1.8399	1.0682	1.025	1.5861
	1530		0.539	0.9678	0.506	2.1515	0.9931	0.9189	1.1098	0.9546	1.5038		0.8563	1.0259	0.9733	2.5052	1.311	1.386	1.6035	1.382	5.3274		1.1079	1.206	0.8196	0.8365	0.7259	1.6353	0.8957	0.9773	1.5991
	1531		0.5497	0.7215	0.5914	2.2096	0.8555	1.0459	0.8363	0.9168	1.812		0.8957	1.2673	0.8602	2.4258	0.9872	1.4638	1.5106	1.2245	5.311		1.1121	0.9941	0.6461	0.735	0.6606	1.6555	0.8597	1.1752	1.7627
	1532		0.7226	0.8309	0.6363	1.9012	0.8999	1.068	1.1785	0.9538	1.4458		0.6741	0.7551	0.9613	2.0482	0.859	1.1728	1.0737	1.4811	5.8374		1.0824	1.0877	0.7489	0.8443	0.7342	1.5148	0.9263	1.0594	1.4219
	1533		0.5307	0.8963	0.6753	2.0268	1.1194	0.9354	1.167	0.8282	1.6724		0.7881	1.1755	1.0258	2.138	1.4227	1.5004	1.6654	1.1806	5.1326		1.0017	1.2124	0.7945	0.9675	0.6742	1.526	0.882	1.049	1.4563
	1534		0.5767	0.9078	0.5776	2.2418	1.1794	1.0789	1.1532	0.9722	1.4947		0.7714	1.4226	0.8598	1.7621	1.1798	1.3485	1.921	1.2832	5.3965		1.1454	1.1289	0.6825	0.6904	0.6707	1.6891	0.8176	0.9083	1.2196
	1535		0.5906	0.7623	0.8216	1.6653	1.1716	1.0831	1.089	0.9785	1.2753		0.9603	1.2146	0.7693	1.737	1.0786	1.2168	1.6137	1.1972	4.7406		0.8727	1.1886	0.6818	0.7831	0.7371	1.4368	0.9953	0.8872	1.6706
	1536		0.5754	0.8365	0.5595	1.9656	0.9753	0.9275	1.0224	0.8848	1.5521		0.7512	0.9428	1.1365	1.6704	1.0469	1.4401	1.314	1.1681	4.6057		0.7201	1.1033	0.705	0.6913	0.7555	1.379	0.8658	0.9671	1.3545
	1537		0.5909	0.8146	0.7128	1.7547	1.0289	0.8067	1.1681	0.8757	1.6156		1.0169	1.2368	0.7768	2.4284	1.3249	1.2155	1.7079	1.2028	5.0252		0.9574	1.3533	0.5827	0.7594	0.6283	1.4482	1.0845	1.0433	1.993
	1538		0.6531	0.8522	0.5605	2.0291	0.9735	0.8358	1.0803	0.9043	1.5784		0.952	1.1288	0.7334	2.1001	1.0312	1.3234	1.3868	1.0346	5.2785		1.0725	1.2017	0.5931	0.5255	0.5755	1.507	1.1482	0.8989	1.2624
	1539		0.5026	0.714	0.6613	1.2227	1.0336	0.884	1.1495	0.9529	1.3543		0.8762	1.1637	1.1863	2.1318	1.2508	1.538	1.6726	1.1786	5.4786		1.0173	1.2561	0.7858	0.5815	0.5784	1.5882	0.853	0.9716	1.5318
	1540		0.6346	0.8796	0.6725	1.7945	0.8374	0.9577	1.0288	1.1169	1.6183		0.8025	0.8897	0.8702	2.5582	0.9862	1.5601	1.5612	0.9831	5.355		0.9234	1.3365	0.6332	0.6619	0.8591	1.4569	0.9993	0.8528	1.131
	1541		0.7715	1.0607	0.5052	1.9261	1.2701	0.9799	1.3387	1.0407	1.5789		0.767	1.1945	1.0867	2.8355	1.645	1.5719	1.9011	1.1847	5.1903		0.8423	1.3358	0.5265	0.6308	0.8546	1.3686	1.2736	0.9647	1.4798
	1542		0.5712	0.8576	0.6061	1.4656	1.0194	0.9771	1.0924	1.0142	1.8878		0.9093	1.056	0.8132	2.2915	1.5451	1.4146	1.6382	1.4589	5.8097		1.1259	1.28	0.6689	0.9524	0.9963	1.456	1.1776	1.3522	1.4535
	1543		0.4859	1.0493	0.6694	1.7763	1.1296	0.9441	1.224	0.8555	1.5016		0.7951	1.0523	1.1118	1.9964	1.0934	1.4682	1.5831	1.3136	5.745		0.9554	1.3162	0.6653	0.6822	0.6053	1.5369	0.9502	1.0029	1.2099
	1544		0.465	0.8285	0.3916	1.9684	0.8907	0.6802	1.1608	0.8703	1.3307		0.8177	1.0985	1.0385	2.0071	1.4798	1.1926	1.5308	1.2146	5.2553		0.8866	1.0953	1.013	0.9449	0.4966	1.3743	0.8587	0.8986	1.3027
	1545		0.6391	1.0514	0.7833	1.7444	0.8894	0.6942	1.3385	0.925	1.348		0.8926	1.1356	0.9224	2.2215	1.1779	1.4559	1.4423	1.256	5.4193		1.082	1.0889	0.5676	0.7786	0.6544	1.6545	0.7736	0.9297	1.439
	1546		0.6262	0.9193	0.6575	1.7399	0.9572	0.8462	1.2306	0.8246	1.2574		0.7993	1.0089	0.9834	2.6229	1.3321	1.2129	1.518	1.1307	5.0774		0.9958	1.1651	0.7805	0.6515	0.4528	1.5101	0.9182	0.9695	1.2134
	1547		0.7026	0.8972	0.6207	1.7542	0.9551	1.1221	1.0369	0.869	1.4181		1.0176	1.0029	0.9476	2.5791	1.1033	1.2189	1.2981	1.224	5.6678		0.7765	1.0397	0.6981	0.7118	0.8032	1.4128	1.0459	0.8438	1.478
	1548		0.678	0.9671	0.607	2.2117	0.9376	0.9445	1.3003	1.0281	1.7061		0.977	1.0624	1.1016	2.4098	1.0949	1.1381	1.3513	1.2661	5.6282		0.7243	1.0643	0.6935	0.61	0.8656	1.3724	0.8891	0.8861	1.3495
	1549		0.7197	0.793	0.8004	1.5241	1.0547	0.9395	1.0849	0.9901	1.6391		1.2509	0.9757	1.1495	2.8653	1.4808	1.1841	1.4884	1.2336	5.5879		0.8924	1.0002	0.7638	0.9021	0.49	1.3936	0.756	0.8807	1.6995
	1550		0.6107	0.8057	0.4319	1.3084	1.3349	1.0825	1.0838	0.912	1.535		0.9405	1.1029	1.2717	2.7339	1.1188	1.2557	1.5365	1.1818	5.1806		0.8069	1.082	0.727	0.5137	0.4263	1.2574	0.7782	1.006	1.5556
	1551		0.7751	0.7152	0.8618	1.7111	1.248	0.9838	1.2045	0.8136	1.7011		1.0717	1.2395	1.3055	2.2004	1.0675	1.4163	1.483	1.0329	5.072		0.7214	0.8692	0.6154	0.8711	0.6649	1.3247	0.8561	0.8875	1.2396
	1552		0.6805	0.7075	1.113	1.1585	1.4181	1.1527	1.2992	1.0384	1.887		1.013	1.0938	0.9181	2.1493	0.7422	1.3348	1.2642	1.0911	5.1017		0.8	0.8288	0.6247	0.7435	0.6855	1.3862	0.7421	0.9631	1.465
	1553		0.5773	0.6483	0.5089	1.4873	1.014	0.9877	1.073	0.8372	1.9669		1.0838	1.0019	1.0737	2.3177	1.1482	1.2195	1.5214	0.8754	5.1342		0.6955	1.0502	0.5474	0.8948	0.7833	1.2228	1.0258	1.007	1.6178
	1554		0.6033	0.6777	0.5667	1.6145	1.1111	1.0549	1.0894	0.9047	2.3237		0.9954	1.1533	0.8693	2.2454	0.9998	1.3446	1.516	1.1351	5.578		0.7872	1.2023	0.6085	0.8836	0.5551	1.2513	1.0885	1.1683	1.5691
	1555		0.6036	0.8205	0.7425	1.7053	0.7884	1.3601	0.9574	0.9743	2.0856		0.9655	0.9522	0.8937	1.9938	1.0041	1.2417	1.4137	1.0819	4.1156		0.911	1.2672	0.4844	0.8384	0.6831	1.2585	1.0725	1.2661	1.3481
	1556		0.6159	0.9125	0.6522	1.5088	1.2037	1.0738	1.2733	0.8886	1.718		1.0154	1.0464	1.0536	2.2997	1.4007	1.4403	1.7615	1.1053	4.3107		0.7318	1.0417	0.5034	0.6326	0.8826	1.245	1.1291	1.1156	1.5739
	1557		0.5978	0.6671	0.5523	1.5017	1.0113	1.2246	0.9515	0.9919	1.456		0.8077	1.1098	0.8169	2.2614	1.2608	1.3127	1.416	1.3252	4.4241		0.9956	0.9887	0.5701	0.7874	0.714	1.6742	1.0448	0.9629	1.6014
	1558		0.5389	0.6717	0.7458	1.2762	0.9901	0.9532	0.9275	0.9533	2.0386		0.9416	0.9442	0.8862	1.9509	0.9593	1.6023	1.0641	1.2642	4.6637		0.8553	1.1311	0.4831	1.1374	0.5953	1.4399	0.8544	1.0589	1.6207
	1559		0.7145	0.6071	0.7075	1.2106	0.9305	1.0679	1.1031	0.8913	2.2447		0.9623	1.0984	0.9902	2.5499	1.0579	1.1962	1.3741	1.4305	4.5096		0.8223	1.2123	0.56	0.5761	0.7253	1.4324	0.9757	1.1614	1.5128
[truncated: 26,431 more rows]

## Sheet: Supplementary Figure 2
		B-Factor (Å2)
[truncated: 220 more rows]

## Sheet: Supplementary Figure 3
	M1			M2			M3
[truncated: 629 more rows]

## Sheet: Supplementary Table 1
	State	TDA/wB97X	TDA/wB97X-D	ADC(2)	CC2
[truncated: 16 more rows]

[truncated: 7 more sheets: Supplementary Figure 4, Supplementary Figure 5, Supplementary Table 2, Supplementary Figure 6, Supplementary Figure 7, Supplementary Table 3, Supplementary Table 4]
